# Supplementary material for: Single-cell RNA sequencing reveals a pro-invasive cancer-associated fibroblast subgroup associated with poor clinical outcomes in patients with gastric cancer
Source: Theranostics. 2022 Jan 1;12(2):620–38. doi: 10.7150/thno.60540 (PMC8692898; doi:10.7150/thno.60540)
Supplement: Supplementary file 2 — Supplementary table 1. [file thnov12p0620s2.xlsx]

## Sheet: Sheet1
Supplementary table 1. Patient information. Patients at the Peking Union Medical College Hospital (PUMCH) consented and the studies were approved by the Ethics Committee. Age and gender of patients, stage, carcinoma types, affected lobe and tumor differentiation in this study are listed as follows. Fresh specimens of tumor samples and adjacent-mucosa samples were resected during surgery. The adja…
PATIENT	GENDER	AGE	TNM	STAGE	CARCINOMA TYPE	AFFECTED LOBE	TUMOR DIFFERENTIATION	LAUREN SUBTYPE	MSI/MSS	EBV	TP53	HP Infection
1	Male	54y	pT3N0M0	II	Adnocarcinoma	Gastric Body	Moderately Differentiated	Intestinal	MSI	Unknown	TP53 (-)	Unknown
2	Male	64y	pT1bN1M0	Ib	Adnocarcinoma	Lesser Curvature	Poorly Differentiated	Mix	MSS	EBER ISH (-)	TP53 (+)	Unknown
3	Male	69y	pT3N2M0	III	Adnocarcinoma	Cardia	Parts of tumor are poorly differentiated	Intestinal	MSS	EBER ISH (-)	TP53 (+)	Negative
4	Male	73y	T3N1M0	II	Signet-ring Cell Carcinoma	Antrum	Poorly Differentiated	Diffuse	Unknown	Unknown	TP53 (+)	Unknown
5	Male	62y	pT3N2M0	III	Signet-ring Cell Carcinoma	Antrum	Poorly Differentiated	Diffuse	MSS	Unknown	TP53 (+)	Unknown
6	Female	66y	cT2N0M0	Ib	Adnocarcinoma	Antrum	Poorly Differentiated	Intestinal	MSI	EBER ISH (-)	TP53 (+)	Unknown
7	Male	44y	cT4aN3bM1	IV	Adnocarcinoma	Gastric Body	Poorly Differentiated	Mix	MSS	EBER ISH (-)	TP53 (+)	Unknown
8	Male	59y	pT3N0M0	IIb	Adnocarcinoma	Gastric Body	Poorly Differentiated	Diffuse	MSS	EBER ISH (+)	TP53 (+)	Unknown
