# Supplementary material for: Single-cell RNA sequencing reveals a pro-invasive cancer-associated fibroblast subgroup associated with poor clinical outcomes in patients with gastric cancer
Source: Theranostics. 2022 Jan 1;12(2):620–38. doi: 10.7150/thno.60540 (PMC8692898; doi:10.7150/thno.60540)
Supplement: Supplementary file 3 — Supplementary table 2. [file thnov12p0620s3.xlsx]

## Sheet: Sheet1
Supplementary Table 2 Cell Numbers of different cell types in 8 patients included in this study.
	Epithelial	Endothelial Cell	T Cell	B Cell	Fibroblast	Macrophage	Mast Cell
Patient 1_tumor	864	33	42	48	24	51	22
Patient 2_tumor	859	32	12	47	46	15	3
Patient 3_tumor	452	237	26	16	253	130	2
Patient 4_tumor	44	210	1441	2011	90	367	18
Patient 5_tumor	938	51	1143	340	98	115	21
Patient 6_tumor	574	62	152	44	41	36	11
Patient 7_tumor	315	218	619	1557	855	190	213
Patient 8_tumor	44	455	1072	430	334	48	5
Patient 1_AM	578	46	53	758	74	66	29
Patient 2_AM	628	1	0	0	15	0	0
Patient 3_AM	1447	320	201	283	37	3	4
Patient 4_AM	1755	15	263	231	73	20	4
Patient 5_AM	2222	59	202	97	283	57	3
Patient 6_AM	112	1	2	0	59	3	0
Patient 7_AM	319	940	1458	2215	799	128	43
Patient 8_AM	36	293	188	13	2831	252	2
SUM	11187	2973	6874	8090	5912	1481	380
Tumor	17376
AM	19521
