# Supplementary material for: Single-cell RNA sequencing reveals a pro-invasive cancer-associated fibroblast subgroup associated with poor clinical outcomes in patients with gastric cancer
Source: Theranostics. 2022 Jan 1;12(2):620–38. doi: 10.7150/thno.60540 (PMC8692898; doi:10.7150/thno.60540)
Supplement: Supplementary file 4 — Supplementary table 3. [file thnov12p0620s4.xlsx]

## Sheet: blood endothelial cells
Gene Ontology(GO) analysis of tumor-derived blood endothelial cells and AM-derived blood endothelial cells showed top 100 term with the best p value.
GO	Description	_LogP_blood endothelial tumor	_LogP_blood endothelial AM
GO:0010035	response to inorganic substance	-6.1229	-7.97054
GO:0030155	regulation of cell adhesion	-6.96931	-7.72034
GO:0019221	cytokine-mediated signaling pathway	-9.35106	-9.01702
GO:0070848	response to growth factor	-9.62079	-6.83392
GO:0019058	viral life cycle	-6.01042	-6.35717
GO:0001525	angiogenesis	-15.8588	-9.14528
GO:0030198	extracellular matrix organization	-14.3241	-4.28948
R-HSA-109582	Hemostasis	-10.8565	-4.62654
GO:0097190	apoptotic signaling pathway	-7.87415	-5.38557
GO:0043900	regulation of multi-organism process	-8.59592	-4.58012
GO:0045055	regulated exocytosis	-7.62825	-5.0761
GO:0036293	response to decreased oxygen levels	-8.74753	-5.04232
GO:0034341	response to interferon-gamma	-4.30508	-4.98458
GO:0050900	leukocyte migration	-5.78342	-4.37074
GO:0006979	response to oxidative stress	-5.84296	-6.23143
GO:0010942	positive regulation of cell death	-5.64976	-8.18885
GO:1902532	negative regulation of intracellular signal transduction	-6.60306	-2.23876
R-HSA-381426	Regulation of Insulin-like Growth Factor (IGF) transport and uptake by Insulin-like Growth Factor Bi	-7.24715	-2.78173
GO:0007507	heart development	-4.74816	-2.14766
R-HSA-202733	Cell surface interactions at the vascular wall	-4.21827	-2.59407
GO:0061061	muscle structure development	-4.349	-3.13077
hsa05200	Pathways in cancer	-5.57078	-3.41524
GO:0032103	positive regulation of response to external stimulus	-4.80055	-3.40297
GO:0031396	regulation of protein ubiquitination	-4.20911	-3.2609
GO:0032870	cellular response to hormone stimulus	-5.43652	-3.42984
GO:0048146	positive regulation of fibroblast proliferation	-5.56127	-3.43202
GO:0030029	actin filament-based process	-9.50816	-3.50827
GO:0031589	cell-substrate adhesion	-8.37782	-3.14577
hsa04510	Focal adhesion	-12.0717	-3.36297
GO:0048871	multicellular organismal homeostasis	-2.46942	-3.28721
GO:0051129	negative regulation of cellular component organization	-2.45022	-3.63328
GO:0002683	negative regulation of immune system process	-2.50117	-3.92051
M226	PID VEGFR1 PATHWAY	-2.39494	-3.1474
GO:0045446	endothelial cell differentiation	-2.43657	-3.80333
GO:0007589	body fluid secretion	-2.13235	-3.27678
GO:0001101	response to acid chemical	-2.8339	-3.86455
GO:1904035	regulation of epithelial cell apoptotic process	-2.20841	-4.37859
M145	PID P53 DOWNSTREAM PATHWAY	-2.12423	-4.36715
GO:0040008	regulation of growth	-2.5905	-4.72562
GO:1903531	negative regulation of secretion by cell	-3.31737	-3.85671
GO:0061448	connective tissue development	-3.10679	-3.18897
GO:0042246	tissue regeneration	-3.3654	-3.71656
GO:0061041	regulation of wound healing	-3.85236	-3.18311
hsa05418	Fluid shear stress and atherosclerosis	-3.37667	-5.22893
GO:0032355	response to estradiol	-3.45997	-5.32083
GO:0048659	smooth muscle cell proliferation	-3.51229	-5.57262
GO:0072593	reactive oxygen species metabolic process	-3.00663	-5.35871
GO:0007568	aging	-3.14678	-4.91147
GO:2001236	regulation of extrinsic apoptotic signaling pathway	-3.08876	-5.87985
GO:0009205	purine ribonucleoside triphosphate metabolic process	-2.96338	-2.09155
R-HSA-2173782	Binding and Uptake of Ligands by Scavenger Receptors	-2.73944	-2.53693
GO:0043254	regulation of protein complex assembly	-2.46154	-2.72001
GO:0043901	negative regulation of multi-organism process	-2.77098	-2.88269
GO:0001959	regulation of cytokine-mediated signaling pathway	-2.78657	-2.89535
R-HSA-373755	Semaphorin interactions	-3.79946	-2.00586
GO:0048545	response to steroid hormone	-3.95133	-2.87464
GO:0001817	regulation of cytokine production	-3.25472	-6.01136
GO:0070371	ERK1 and ERK2 cascade	-3.58005	-8.11759
GO:1903708	positive regulation of hemopoiesis	-2.48187	-6.01023
R-HSA-3371568	Attenuation phase	0	-5.71124
GO:1990000	amyloid fibril formation	0	-5.23517
GO:1990778	protein localization to cell periphery	0	-4.86108
GO:0070836	caveola assembly	0	-5.51683
GO:0050710	negative regulation of cytokine secretion	0	-4.54287
hsa05202	Transcriptional misregulation in cancer	0	-5.38995
R-HSA-9006931	Signaling by Nuclear Receptors	0	-5.17544
GO:0070167	regulation of biomineral tissue development	0	-4.35237
hsa04144	Endocytosis	0	-5.75696
GO:0055065	metal ion homeostasis	0	-4.27328
GO:0007219	Notch signaling pathway	0	-3.47009
GO:2001212	regulation of vasculogenesis	0	-7.25344
R-HSA-913531	Interferon Signaling	0	-7.88606
GO:0046686	response to cadmium ion	0	-6.58101
GO:0008285	negative regulation of cell proliferation	0	-10.7865
R-HSA-109581	Apoptosis	-4.0359	0
GO:0000904	cell morphogenesis involved in differentiation	-5.97172	0
R-HSA-447115	Interleukin-12 family signaling	-5.17087	0
R-HSA-1650814	Collagen biosynthesis and modifying enzymes	-5.73851	0
GO:2001244	positive regulation of intrinsic apoptotic signaling pathway	-4.97182	0
CORUM:5266	TNF-alpha/NF-kappa B signaling complex 6	-4.66884	0
M66	PID MYC ACTIV PATHWAY	-4.23232	0
GO:0060055	angiogenesis involved in wound healing	-5.19173	0
M16801	SIG REGULATION OF THE ACTIN CYTOSKELETON BY RHO GTPASES	-5.37011	0
GO:0044706	multi-multicellular organism process	-5.28385	0
R-HSA-446353	Cell-extracellular matrix interactions	-5.6616	0
R-HSA-445355	Smooth Muscle Contraction	-5.01904	0
CORUM:2383	ITGA5-ITGB1-FN1-TGM2 complex	-7.62642	0
R-HSA-1474228	Degradation of the extracellular matrix	-7.62829	0
M255	PID HIF1 TFPATHWAY	-6.89385	0
hsa05130	Pathogenic Escherichia coli infection	-7.60681	0
GO:0048729	tissue morphogenesis	-8.61783	0
R-HSA-3000178	ECM proteoglycans	-8.58251	0
GO:0031667	response to nutrient levels	-3.69282	0
GO:0034284	response to monosaccharide	-3.57545	0
GO:0001503	ossification	-3.68964	0
GO:0042274	ribosomal small subunit biogenesis	-11.3869	0
GO:0042255	ribosome assembly	-16.3095	0
GO:0034248	regulation of cellular amide metabolic process	-10.9929	0
R-HSA-2408557	Selenocysteine synthesis	-100	0
CORUM:5380	TRBP containing complex (DICER, RPL7A, EIF6, MOV10 and subunits of the 60S ribosomal particle)	-26.578	0

## Sheet: myofibroblast
Gene Ontology(GO) analysis of tumor-derived myofibroblast and AM-derived myofibroblast showed top 100 term with the best p value.
GO	Description	_LogP_myofibroblast tumor	_LogP_myofibroblast AM
GO:0008285	negative regulation of cell proliferation	0	-4.61621
GO:0007163	establishment or maintenance of cell polarity	0	-4.96062
M16801	SIG REGULATION OF THE ACTIN CYTOSKELETON BY RHO GTPASES	0	-5.63186
GO:0046677	response to antibiotic	0	-4.38299
GO:0023061	signal release	0	-5.89762
GO:0061061	muscle structure development	0	-5.3362
GO:0002064	epithelial cell development	0	-4.16072
GO:0071346	cellular response to interferon-gamma	0	-4.74607
hsa05205	Proteoglycans in cancer	0	-4.40673
GO:0006937	regulation of muscle contraction	0	-5.89713
GO:0021782	glial cell development	0	-4.01136
GO:0048729	tissue morphogenesis	0	-4.07275
GO:0010712	regulation of collagen metabolic process	0	-4.89309
GO:0070252	actin-mediated cell contraction	0	-5.05662
GO:0051301	cell division	0	-3.3889
GO:0051412	response to corticosterone	0	-3.61483
GO:0030155	regulation of cell adhesion	0	-3.83843
GO:0010942	positive regulation of cell death	0	-3.69702
GO:0090201	negative regulation of release of cytochrome c from mitochondria	0	-3.54984
GO:0055093	response to hyperoxia	0	-3.54984
GO:0007169	transmembrane receptor protein tyrosine kinase signaling pathway	0	-2.67777
GO:0006939	smooth muscle contraction	0	-2.28742
GO:0044272	sulfur compound biosynthetic process	0	-2.89134
hsa04068	FoxO signaling pathway	0	-2.8608
GO:0000086	G2/M transition of mitotic cell cycle	0	-2.31626
GO:0006360	transcription by RNA polymerase I	0	-2.06541
M220	PID CASPASE PATHWAY	0	-2.38992
GO:0043268	positive regulation of potassium ion transport	0	-2.51465
GO:0031532	actin cytoskeleton reorganization	0	-2.4317
GO:0022604	regulation of cell morphogenesis	0	-2.38737
GO:0052548	regulation of endopeptidase activity	0	-2.2794
GO:0071478	cellular response to radiation	0	-2.21136
GO:0042594	response to starvation	0	-2.17336
GO:0070848	response to growth factor	0	-2.21901
GO:0072593	reactive oxygen species metabolic process	0	-2.69095
GO:0007219	Notch signaling pathway	0	-2.9145
GO:0006909	phagocytosis	0	-2.07312
GO:0072132	mesenchyme morphogenesis	0	-2.32127
M166	PID ATF2 PATHWAY	0	-2.23592
GO:1901652	response to peptide	0	-2.7426
GO:0060324	face development	0	-2.48857
GO:1903034	regulation of response to wounding	0	-2.22101
M115	PID REG GR PATHWAY	0	-2.77607
GO:0051345	positive regulation of hydrolase activity	0	-2.05089
hsa04010	MAPK signaling pathway	0	-2.97528
GO:0045444	fat cell differentiation	0	-2.50916
GO:0035690	cellular response to drug	0	-7.89419
GO:0034109	homotypic cell-cell adhesion	0	-8.59918
R-HSA-114608	Platelet degranulation	0	-6.95566
R-HSA-6802946	Signaling by moderate kinase activity BRAF mutants	0	-9.35175
GO:0030029	actin filament-based process	0	-14.1709
GO:0009636	response to toxic substance	0	-10.8023
hsa04270	Vascular smooth muscle contraction	0	-10.8948
R-HSA-445355	Smooth Muscle Contraction	0	-17.0311
GO:0051235	maintenance of location	-3.11299	-3.53914
M183	PID IL6 7 PATHWAY	-3.87083	-4.9833
GO:0045055	regulated exocytosis	-4.41466	-3.90224
GO:0007568	aging	-3.25499	-2.42826
GO:0045778	positive regulation of ossification	-3.01085	-2.59323
GO:0010035	response to inorganic substance	-2.93367	-8.67079
GO:0090287	regulation of cellular response to growth factor stimulus	-3.40274	0
GO:0061844	antimicrobial humoral immune response mediated by antimicrobial peptide	-3.30376	0
GO:0030218	erythrocyte differentiation	-2.73203	0
GO:0035051	cardiocyte differentiation	-2.31241	0
R-HSA-2173782	Binding and Uptake of Ligands by Scavenger Receptors	-5.73077	0
GO:0034620	cellular response to unfolded protein	-4.86399	0
CORUM:5380	TRBP containing complex (DICER, RPL7A, EIF6, MOV10 and subunits of the 60S ribosomal particle)	-4.7048	0
R-HSA-8957275	Post-translational protein phosphorylation	-4.09518	0
hsa04657	IL-17 signaling pathway	-7.36335	0
GO:0006986	response to unfolded protein	-8.36678	0
R-HSA-156842	Eukaryotic Translation Elongation	-24.2781	0

## Sheet: pericyte
Gene Ontology(GO) analysis of tumor-derived pericyte and AM-derived pericyte showed top 100 term with the best p value.
GO	Description	_LogP_PERICYTE tumor	_LogP_PERICYTE AM
GO:0009636	response to toxic substance	-2.013	-6.45375
GO:0006979	response to oxidative stress	-2.98877	-6.95526
R-HSA-2173782	Binding and Uptake of Ligands by Scavenger Receptors	-5.68379	-6.56233
GO:0019730	antimicrobial humoral response	-2.27364	-3.24136
GO:0002764	immune response-regulating signaling pathway	-2.41304	-3.62347
GO:0062012	regulation of small molecule metabolic process	-3.42344	-3.45252
GO:0071356	cellular response to tumor necrosis factor	-2.26349	-2.17039
GO:0031400	negative regulation of protein modification process	-2.70998	-2.87166
GO:1901652	response to peptide	-2.4386	-2.28411
GO:0046034	ATP metabolic process	-6.05913	-3.16343
GO:0045055	regulated exocytosis	-14.0311	-2.43288
GO:0048871	multicellular organismal homeostasis	0	-4.42252
GO:0034599	cellular response to oxidative stress	0	-6.87297
M145	PID P53 DOWNSTREAM PATHWAY	0	-3.10528
GO:0009314	response to radiation	0	-3.56635
GO:0001819	positive regulation of cytokine production	0	-2.49081
GO:0030099	myeloid cell differentiation	0	-2.64563
GO:0043900	regulation of multi-organism process	-5.90195	0
GO:0032799	low-density lipoprotein receptor particle metabolic process	-4.29382	0
GO:0070482	response to oxygen levels	-4.79635	0
M5885	NABA MATRISOME ASSOCIATED	-5.81076	0
M5887	NABA BASEMENT MEMBRANES	-5.81289	0
GO:0051235	maintenance of location	-5.47851	0
R-HSA-445355	Smooth Muscle Contraction	-4.52677	0
R-HSA-9646399	Aggrephagy	-4.37115	0
GO:0052547	regulation of peptidase activity	-4.0675	0
GO:0042255	ribosome assembly	-5.78389	0
R-HSA-202733	Cell surface interactions at the vascular wall	-4.41087	0
GO:0018208	peptidyl-proline modification	-4.76306	0
R-HSA-5627117	RHO GTPases Activate ROCKs	-4.54645	0
GO:0061448	connective tissue development	-5.76996	0
R-HSA-5653656	Vesicle-mediated transport	-7.25091	0
GO:0009611	response to wounding	-6.42985	0
GO:0031589	cell-substrate adhesion	-7.56724	0
GO:0097190	apoptotic signaling pathway	-6.11712	0
GO:0035722	interleukin-12-mediated signaling pathway	-9.4501	0
GO:0032963	collagen metabolic process	-6.03301	0
R-HSA-8957275	Post-translational protein phosphorylation	-9.52873	0
GO:0001568	blood vessel development	-7.95882	0
M53	PID INTEGRIN3 PATHWAY	-6.95194	0
R-HSA-195258	RHO GTPase Effectors	-6.46809	0
GO:0098662	inorganic cation transmembrane transport	-3.63035	0
M16801	SIG REGULATION OF THE ACTIN CYTOSKELETON BY RHO GTPASES	-3.55901	0
GO:0018149	peptide cross-linking	-3.60864	0
GO:0070848	response to growth factor	-3.8493	0
GO:0042743	hydrogen peroxide metabolic process	-3.74141	0
GO:0018158	protein oxidation	-3.51064	0
GO:0031960	response to corticosteroid	-3.90222	0
R-HSA-3560782	Diseases associated with glycosaminoglycan metabolism	-3.29098	0
GO:0007169	transmembrane receptor protein tyrosine kinase signaling pathway	-3.84202	0
GO:0120035	regulation of plasma membrane bounded cell projection organization	-3.07643	0
GO:0050850	positive regulation of calcium-mediated signaling	-3.21126	0
GO:2001044	regulation of integrin-mediated signaling pathway	-3.60464	0
R-HSA-156581	Methylation	-3.60464	0
GO:0008630	intrinsic apoptotic signaling pathway in response to DNA damage	-3.44759	0
hsa04670	Leukocyte transendothelial migration	-3.21262	0
GO:0031099	regeneration	-2.63345	0
GO:0009743	response to carbohydrate	-2.89526	0
M236	PID DELTA NP63 PATHWAY	-2.05116	0
M3468	NABA ECM REGULATORS	-2.81325	0
GO:0050832	defense response to fungus	-2.27719	0
GO:1903578	regulation of ATP metabolic process	-2.25891	0
GO:0007007	inner mitochondrial membrane organization	-2.10335	0
GO:0007265	Ras protein signal transduction	-2.4162	0
GO:0043462	regulation of ATPase activity	-2.16047	0
R-HSA-2173788	Downregulation of TGF-beta receptor signaling	-2.7856	0
GO:0009306	protein secretion	-2.38146	0
R-HSA-5663202	Diseases of signal transduction by growth factor receptors and second messengers	-2.63073	0
hsa04922	Glucagon signaling pathway	-2.60302	0
R-HSA-1169410	Antiviral mechanism by IFN-stimulated genes	-2.19757	0
GO:2000241	regulation of reproductive process	-2.59995	0
GO:0042769	DNA damage response, detection of DNA damage	-2.30908	0
GO:0018279	protein N-linked glycosylation via asparagine	-2.60361	0
M240	PID SYNDECAN 2 PATHWAY	-2.48393	0
GO:0016055	Wnt signaling pathway	-2.4975	0
GO:0048146	positive regulation of fibroblast proliferation	-2.96179	0
GO:0007249	I-kappaB kinase/NF-kappaB signaling	-2.97571	0
GO:0010464	regulation of mesenchymal cell proliferation	-2.48393	0
GO:0030855	epithelial cell differentiation	-2.25404	0
GO:0097435	supramolecular fiber organization	-11.7874	0
R-HSA-114608	Platelet degranulation	-15.8135	0
R-HSA-156902	Peptide chain elongation	-40.5394	0
R-HSA-1474244	Extracellular matrix organization	-21.7892	0

## Sheet: CD34+ fibroblast
Gene Ontology(GO) analysis of tumor-derived CD34+ fibroblast and AM-derived CD34+ fibroblast showed top 100 term with the best p value.
GO	Description	_LogP_CD34+ tumor	_LogP_CD34+ AM
GO:0097190	apoptotic signaling pathway	-4.29599	-4.60161
GO:0030155	regulation of cell adhesion	-4.77363	-5.54602
GO:0032963	collagen metabolic process	-4.30386	-4.3217
GO:0061061	muscle structure development	-5.73391	-4.43139
GO:0045596	negative regulation of cell differentiation	-4.48117	-4.17125
GO:0097435	supramolecular fiber organization	-8.44765	-5.21462
GO:0001101	response to acid chemical	-6.07995	-4.90998
GO:0048589	developmental growth	-4.40382	-3.92359
GO:0048732	gland development	-5.00192	-3.72291
GO:0001656	metanephros development	-6.01279	-3.20515
GO:0001523	retinoid metabolic process	-4.50693	-2.16151
GO:0000904	cell morphogenesis involved in differentiation	-5.76373	-2.54621
GO:0042176	regulation of protein catabolic process	-4.04521	-2.26013
GO:0060485	mesenchyme development	-4.46071	-2.84453
GO:1901652	response to peptide	-4.19995	-2.0538
GO:0045444	fat cell differentiation	-4.23844	-2.29072
GO:1903319	positive regulation of protein maturation	-3.12796	-2.28106
GO:0030099	myeloid cell differentiation	-3.75797	-2.00872
GO:0001503	ossification	-10.6068	-3.55925
GO:0031099	regeneration	-2.97849	-4.70841
GO:0009743	response to carbohydrate	-2.65007	-4.1181
GO:0046394	carboxylic acid biosynthetic process	-2.26949	-4.58248
GO:0007568	aging	-2.59581	-4.06992
GO:0051129	negative regulation of cellular component organization	-2.80348	-5.57164
GO:0072593	reactive oxygen species metabolic process	-2.19887	-5.92928
GO:0032355	response to estradiol	-2.07657	-4.50992
GO:0070371	ERK1 and ERK2 cascade	-3.19314	-4.55923
GO:0071396	cellular response to lipid	-3.04937	-5.5634
M254	PID MYC REPRESS PATHWAY	-3.31815	-4.08124
GO:0007169	transmembrane receptor protein tyrosine kinase signaling pathway	-3.46589	-5.33286
GO:0001817	regulation of cytokine production	-3.36669	-4.20472
GO:0002683	negative regulation of immune system process	-3.94146	-5.47136
GO:0048771	tissue remodeling	-3.19237	-5.09529
GO:0040008	regulation of growth	-3.76614	-6.41551
GO:0030335	positive regulation of cell migration	-3.39049	-7.46488
M5885	NABA MATRISOME ASSOCIATED	-3.9329	-9.72326
GO:0052547	regulation of peptidase activity	-3.46789	-8.41008
R-HSA-3560782	Diseases associated with glycosaminoglycan metabolism	-2.77116	-6.42024
GO:0070482	response to oxygen levels	-2.68672	-8.94511
GO:0045862	positive regulation of proteolysis	-2.85739	-6.52032
GO:0031960	response to corticosteroid	-2.59197	-3.22692
GO:0009612	response to mechanical stimulus	-2.85883	-3.13726
GO:0031647	regulation of protein stability	-2.82048	-3.84681
GO:0009617	response to bacterium	-2.97572	-3.5278
GO:0002685	regulation of leukocyte migration	-2.91227	-3.21196
GO:0019221	cytokine-mediated signaling pathway	-2.65571	-3.45194
GO:0060322	head development	-2.71009	-3.13126
GO:0048608	reproductive structure development	-2.40083	-3.75481
GO:0009991	response to extracellular stimulus	-3.56483	-3.81353
GO:0031589	cell-substrate adhesion	-3.67226	-3.63642
GO:0006091	generation of precursor metabolites and energy	-3.64912	-3.43907
GO:0030855	epithelial cell differentiation	-3.73987	-3.95231
GO:0030100	regulation of endocytosis	-2.19887	-2.75363
GO:0097193	intrinsic apoptotic signaling pathway	-2.83757	-2.72046
R-HSA-6806667	Metabolism of fat-soluble vitamins	-2.59992	-2.69427
GO:0001501	skeletal system development	-11.4576	-5.47127
GO:0009611	response to wounding	-10.1313	-7.50412
R-HSA-381426	Regulation of Insulin-like Growth Factor (IGF) transport and uptake by Insulin-like Growth Factor Bi	-9.78851	-6.68134
GO:0070848	response to growth factor	-6.60787	-6.39531
GO:0008285	negative regulation of cell proliferation	-6.29787	-6.52717
GO:0050673	epithelial cell proliferation	-8.05672	-6.47842
GO:0045055	regulated exocytosis	-6.79237	-19.8183
GO:0002576	platelet degranulation	-6.10496	-10.6768
GO:0001568	blood vessel development	-11.5976	-10.0109
M5884	NABA CORE MATRISOME	-14.6591	-16.8304
hsa04610	Complement and coagulation cascades	0	-6.5255
GO:0042340	keratan sulfate catabolic process	0	-6.85604
R-HSA-2129379	Molecules associated with elastic fibres	0	-9.44926
GO:0009636	response to toxic substance	0	-9.91986
GO:0098754	detoxification	0	-6.40779
hsa04142	Lysosome	0	-10.93
GO:2001198	regulation of dendritic cell differentiation	0	-4.68587
GO:1903019	negative regulation of glycoprotein metabolic process	0	-5.84631
GO:1905906	regulation of amyloid fibril formation	0	-4.10131
R-HSA-211859	Biological oxidations	0	-4.27314
GO:0051098	regulation of binding	0	-4.58487
GO:0002480	antigen processing and presentation of exogenous peptide antigen via MHC class I, TAP-independent	0	-5.69711
GO:0046635	positive regulation of alpha-beta T cell activation	0	-5.12219
GO:0046916	cellular transition metal ion homeostasis	0	-4.40547
GO:0072378	blood coagulation, fibrin clot formation	0	-4.90872
GO:0070997	neuron death	0	-4.18751
hsa00520	Amino sugar and nucleotide sugar metabolism	0	-4.76231
M240	PID SYNDECAN 2 PATHWAY	0	-4.46473
GO:0042063	gliogenesis	0	-5.65425
GO:0050918	positive chemotaxis	0	-3.8247
GO:0048844	artery morphogenesis	-6.59002	0
GO:2000027	regulation of animal organ morphogenesis	-6.55599	0
M183	PID IL6 7 PATHWAY	-6.54053	0
GO:0001649	osteoblast differentiation	-7.00651	0
R-HSA-9675108	Nervous system development	-14.4844	0
R-HSA-3000178	ECM proteoglycans	-15.3191	0
GO:0001764	neuron migration	-4.39525	0
GO:0032103	positive regulation of response to external stimulus	-5.52462	0
GO:0046683	response to organophosphorus	-5.85738	0
hsa05200	Pathways in cancer	-4.72752	0
GO:0051764	actin crosslink formation	-4.81615	0
GO:0030168	platelet activation	-4.50132	0
GO:0070432	regulation of nucleotide-binding oligomerization domain containing 2 signaling pathway	-5.43389	0
GO:0048729	tissue morphogenesis	-5.70091	0
hsa04657	IL-17 signaling pathway	-4.78347	0

## Sheet: POSTN+ fibroblast
Gene Ontology(GO) analysis of tumor-derived POSTN+ fibroblast and AM-derived POSTN+ fibroblast showed top 100 term with the best p value.
GO	Description	_LogP_POSTN+ tumor	_LogP_POSTN+ AM
GO:0031589	cell-substrate adhesion	-7.14599	-3.18844
GO:0030335	positive regulation of cell migration	-6.8398	-3.58814
M254	PID MYC REPRESS PATHWAY	-5.59301	-3.05213
GO:0030155	regulation of cell adhesion	-5.68763	-3.56895
R-HSA-8957275	Post-translational protein phosphorylation	-5.9601	-3.51189
GO:0070848	response to growth factor	-8.46812	-4.19923
GO:0001568	blood vessel development	-9.24241	-4.74554
GO:0006979	response to oxidative stress	-4.35145	-4.18693
GO:0030198	extracellular matrix organization	-17.2701	-4.81907
GO:0045596	negative regulation of cell differentiation	-3.3363	-4.83985
GO:0032835	glomerulus development	-3.37606	-4.36847
R-HSA-1474290	Collagen formation	-12.6897	-2.60602
GO:0009611	response to wounding	-13.3935	-2.34853
GO:0061448	connective tissue development	-9.55791	-2.01884
GO:1901699	cellular response to nitrogen compound	-2.6866	-2.45712
GO:0002262	myeloid cell homeostasis	-2.48681	-2.99676
GO:0031099	regeneration	-2.47388	-2.52721
GO:0007162	negative regulation of cell adhesion	-2.08803	-2.73123
GO:1905954	positive regulation of lipid localization	-2.02572	-2.67674
GO:0009636	response to toxic substance	-2.65619	-2.98067
GO:0050808	synapse organization	-2.01519	-2.03166
GO:0030855	epithelial cell differentiation	-2.00051	-2.05194
GO:0060485	mesenchyme development	-2.78736	-3.73988
GO:0007229	integrin-mediated signaling pathway	-2.40873	-3.5273
GO:0050673	epithelial cell proliferation	-3.27432	-2.62596
GO:0008285	negative regulation of cell proliferation	-5.15685	-2.68068
hsa04141	Protein processing in endoplasmic reticulum	-6.15274	0
GO:0006986	response to unfolded protein	-7.55551	0
GO:0019674	NAD metabolic process	-7.23186	0
R-HSA-9006934	Signaling by Receptor Tyrosine Kinases	-7.58221	0
R-HSA-75205	Dissolution of Fibrin Clot	-7.00551	0
GO:0032963	collagen metabolic process	-7.86627	0
M3468	NABA ECM REGULATORS	-7.03223	0
M5885	NABA MATRISOME ASSOCIATED	-8.89884	0
M66	PID MYC ACTIV PATHWAY	-6.00299	0
GO:0048729	tissue morphogenesis	-8.53849	0
CORUM:2255	Cofilin-actin-CAP1 complex	-6.04696	0
R-HSA-445355	Smooth Muscle Contraction	-8.39252	0
GO:0001503	ossification	-7.69277	0
R-HSA-114608	Platelet degranulation	-10.5003	0
R-HSA-6798695	Neutrophil degranulation	-18.0095	0
R-HSA-422475	Axon guidance	-13.6418	0
GO:0097435	supramolecular fiber organization	-14.0459	0
GO:2001233	regulation of apoptotic signaling pathway	-4.31296	0
GO:0043900	regulation of multi-organism process	-4.88196	0
GO:0051098	regulation of binding	-4.77707	0
GO:0050832	defense response to fungus	-4.44406	0
hsa04612	Antigen processing and presentation	-5.00476	0
R-HSA-6807878	COPI-mediated anterograde transport	-5.19322	0
GO:0048145	regulation of fibroblast proliferation	-5.87832	0
GO:0051238	sequestering of metal ion	-4.84604	0
GO:0022604	regulation of cell morphogenesis	-5.0372	0
GO:0032799	low-density lipoprotein receptor particle metabolic process	-4.18207	0
GO:0051235	maintenance of location	-5.84312	0
GO:0052547	regulation of peptidase activity	-5.54855	0
GO:0035722	interleukin-12-mediated signaling pathway	-5.22402	0
R-HSA-5627117	RHO GTPases Activate ROCKs	-4.43405	0
GO:1903706	regulation of hemopoiesis	-4.62258	0
GO:0035987	endodermal cell differentiation	-5.33701	0
GO:0001894	tissue homeostasis	-4.10344	0
GO:0070972	protein localization to endoplasmic reticulum	-5.05257	0
CORUM:6984	ProTalpha C2 complex	-5.44803	0
hsa05410	Hypertrophic cardiomyopathy (HCM)	-4.78895	0
GO:0043065	positive regulation of apoptotic process	-4.94694	0
GO:0051345	positive regulation of hydrolase activity	-5.12171	0
GO:0022411	cellular component disassembly	-4.42476	0
GO:0007266	Rho protein signal transduction	-3.95417	0
GO:0051129	negative regulation of cellular component organization	-3.75201	0
GO:1903053	regulation of extracellular matrix organization	-3.1429	0
R-HSA-2132295	MHC class II antigen presentation	-3.6978	0
hsa05016	Huntington's disease	-3.21375	0
GO:0032496	response to lipopolysaccharide	-3.31037	0
GO:0048608	reproductive structure development	-3.97524	0
GO:0043462	regulation of ATPase activity	-3.80404	0
GO:0031647	regulation of protein stability	-3.23802	0
R-HSA-9006936	Signaling by TGF-beta family members	-3.31787	0
GO:0030901	midbrain development	-3.58495	0
GO:0006900	vesicle budding from membrane	-3.27295	0
GO:0048711	positive regulation of astrocyte differentiation	-3.6218	0
GO:0001765	membrane raft assembly	-3.73263	0
M5882	NABA PROTEOGLYCANS	-3.44983	0
GO:0034446	substrate adhesion-dependent cell spreading	-3.4109	0
GO:0051881	regulation of mitochondrial membrane potential	-3.11657	0
GO:2000241	regulation of reproductive process	-3.17618	0
GO:0051591	response to cAMP	-2.57299	0
GO:0042476	odontogenesis	-2.73513	0
GO:0048678	response to axon injury	-2.96307	0
GO:0045936	negative regulation of phosphate metabolic process	-2.66408	0
GO:0014910	regulation of smooth muscle cell migration	-2.84506	0
GO:0070228	regulation of lymphocyte apoptotic process	-2.70163	0
GO:0030325	adrenal gland development	-2.80611	0
GO:0016049	cell growth	-2.97906	0
GO:0008360	regulation of cell shape	-2.96437	0
GO:2000401	regulation of lymphocyte migration	0	-3.0322
GO:0003014	renal system process	0	-3.29755
GO:0045600	positive regulation of fat cell differentiation	0	-4.26622
GO:0030856	regulation of epithelial cell differentiation	0	-5.07724
GO:0048008	platelet-derived growth factor receptor signaling pathway	0	-4.56461
GO:0001701	in utero embryonic development	0	-2.99315
GO:0007423	sensory organ development	0	-2.88396

## Sheet: four tumor-derived fibroblast
Gene Ontology(GO) analysis of tumor-derived myofibroblast, pericyte, CD34+ fibroblast and POSTN+ fibroblast showed top 100 term with the best p value.
GO	Description	_LogP_CD34+ fibroblast	_LogP_Myofibroblast	_LogP_POSTN+ fibroblast	_LogP_Pericyte
GO:0006091	generation of precursor metabolites and energy	0	-2.31573	-2.83518	-14.5399
GO:0007229	integrin-mediated signaling pathway	0	-2.67349	-2.4566	-9.22067
hsa05166	HTLV-I infection	0	-3.47881	-2.50897	-5.18245
GO:0060840	artery development	0	-2.78374	-5.27595	-5.61399
GO:0042326	negative regulation of phosphorylation	0	-2.60996	-4.87174	-5.03737
GO:0003013	circulatory system process	0	-3.06104	-4.64644	-5.55746
hsa05418	Fluid shear stress and atherosclerosis	0	-8.52311	-3.38546	-7.60276
M53	PID INTEGRIN3 PATHWAY	0	0	-5.52081	-5.54466
GO:0098771	inorganic ion homeostasis	0	0	-3.47161	-4.19364
hsa04611	Platelet activation	0	0	-2.20101	-10.4144
M11	PID PRL SIGNALING EVENTS PATHWAY	0	-3.03867	0	-10.7055
R-HSA-2682334	EPH-Ephrin signaling	0	-3.89292	0	-12.4119
GO:0034762	regulation of transmembrane transport	0	-5.127	0	-8.06953
GO:0007163	establishment or maintenance of cell polarity	0	-2.53073	0	-8.98999
hsa04022	cGMP-PKG signaling pathway	0	-7.84368	0	-11.3932
GO:0034329	cell junction assembly	0	-6.72479	0	-16.2217
hsa04810	Regulation of actin cytoskeleton	0	-8.44799	0	-19.0561
hsa04270	Vascular smooth muscle contraction	0	-11.7167	0	-11.5809
R-HSA-445355	Smooth Muscle Contraction	0	-15.3911	0	-20.509
GO:0090257	regulation of muscle system process	0	-10.1605	0	-2.80606
R-HSA-3000157	Laminin interactions	0	0	0	-12.5987
GO:0098662	inorganic cation transmembrane transport	0	0	0	-11.3551
M281	PID FAK PATHWAY	0	0	0	-12.9057
M124	PID CXCR4 PATHWAY	0	0	0	-8.46161
hsa04015	Rap1 signaling pathway	0	0	0	-8.62
M277	PID INTEGRIN A4B1 PATHWAY	-2.19986	0	0	-7.69321
GO:0031532	actin cytoskeleton reorganization	-2.19009	0	0	-6.49507
R-HSA-9675108	Nervous system development	-4.37324	-2.90167	0	-16.1259
GO:0000904	cell morphogenesis involved in differentiation	-4.63708	-4.12356	0	-9.74619
GO:0010035	response to inorganic substance	-5.03675	-13.3497	0	-5.94507
GO:0045444	fat cell differentiation	-4.81767	-6.20868	0	-3.78298
hsa04510	Focal adhesion	-3.29348	-11.9348	0	-26.752
GO:0051098	regulation of binding	-3.42571	-3.50207	0	-2.90303
GO:0031099	regeneration	-8.85919	-2.81984	0	-2.54814
GO:0050727	regulation of inflammatory response	-9.62979	0	-4.53926	0
hsa04610	Complement and coagulation cascades	-7.61969	0	-8.42515	0
GO:0001501	skeletal system development	-11.4174	0	-14.4372	0
GO:0060541	respiratory system development	-2.63517	0	-10.0363	0
GO:0009612	response to mechanical stimulus	-4.47843	-3.3788	-6.09254	0
GO:0060485	mesenchyme development	-4.01817	0	-5.57609	-6.05062
GO:0019221	cytokine-mediated signaling pathway	-5.73167	0	-3.67181	-8.03826
GO:0045596	negative regulation of cell differentiation	-3.70632	0	-9.08123	-6.4685
GO:0045055	regulated exocytosis	-6.24811	0	-8.62401	-10.2689
GO:0045807	positive regulation of endocytosis	-3.38021	0	-2.45718	-4.00961
GO:0007162	negative regulation of cell adhesion	-3.20353	0	-2.69904	-5.71766
GO:0048008	platelet-derived growth factor receptor signaling pathway	-2.35487	0	-2.65742	-4.65678
M5885	NABA MATRISOME ASSOCIATED	-13.7454	0	-12.6815	-3.45144
R-HSA-381426	Regulation of Insulin-like Growth Factor (IGF) transport and uptake by Insulin-like Growth Factor Bi	-11.9279	0	-17.0588	-2.59654
GO:0052547	regulation of peptidase activity	-10.5685	0	-6.36433	-2.44783
GO:0050673	epithelial cell proliferation	-9.91914	0	-7.12638	-3.81112
GO:0032963	collagen metabolic process	-5.19709	0	-13.9382	-2.18393
GO:0048598	embryonic morphogenesis	-5.17556	0	-10.6755	-2.44401
GO:0050865	regulation of cell activation	-5.3597	0	-5.57681	-2.21486
R-HSA-1566948	Elastic fibre formation	-4.91895	0	-9.47513	-2.37152
GO:0048732	gland development	-3.7059	0	-4.65894	-2.60981
GO:0048771	tissue remodeling	-5.88597	0	-5.89221	-3.43945
GO:0070371	ERK1 and ERK2 cascade	-4.54197	0	-4.80289	-3.41099
GO:2000027	regulation of animal organ morphogenesis	-7.32455	0	-3.12712	-2.83294
GO:0022617	extracellular matrix disassembly	-7.40973	0	-5.92235	-2.11938
GO:0003014	renal system process	-2.52423	0	-6.56455	-2.63604
GO:0001704	formation of primary germ layer	-2.47245	0	-8.54866	-2.5771
GO:0031589	cell-substrate adhesion	-4.19687	-6.469	-11.4752	-17.3838
GO:0009611	response to wounding	-8.06973	-9.02475	-12.947	-14.8289
GO:0061061	muscle structure development	-4.40844	-19.979	-10.9421	-6.51769
GO:0001568	blood vessel development	-15.4924	-9.33793	-24.8535	-17.8455
GO:1901652	response to peptide	-6.56364	-6.17018	-7.37964	-4.80164
GO:0010942	positive regulation of cell death	-6.88172	-6.50879	-6.21758	-4.38452
GO:0070848	response to growth factor	-11.9305	-9.1535	-10.7609	-5.77195
GO:0008285	negative regulation of cell proliferation	-8.18842	-4.5115	-5.88416	-5.81971
GO:0070482	response to oxygen levels	-2.67605	-5.87007	-6.62918	-7.60995
GO:1903034	regulation of response to wounding	-2.84615	-4.53254	-9.52153	-4.67077
GO:0030855	epithelial cell differentiation	-3.92957	-3.91169	-5.22437	-6.63085
GO:0007169	transmembrane receptor protein tyrosine kinase signaling pathway	-5.8205	-3.27942	-6.82511	-8.89642
GO:0030335	positive regulation of cell migration	-5.08185	-4.64644	-11.361	-8.88481
GO:0048729	tissue morphogenesis	-4.86236	-5.28589	-8.78011	-11.6957
R-HSA-109582	Hemostasis	-3.48083	-5.84698	-8.21092	-16.4702
M5884	NABA CORE MATRISOME	-27.877	-3.92662	-23.6013	-9.82798
GO:0061440	kidney vasculature development	-2.35935	-4.01083	-3.81664	-5.46243
GO:0033002	muscle cell proliferation	-2.72304	-5.19554	-3.31539	-3.61238
GO:0071407	cellular response to organic cyclic compound	-2.36608	-6.05468	-5.33379	-2.15135
M167	PID AP1 PATHWAY	-3.81617	-8.13612	-2.36088	-3.24112
GO:0006979	response to oxidative stress	-5.7845	-7.14927	-3.90201	-3.31333
GO:0097190	apoptotic signaling pathway	-5.09911	-4.79412	-2.27709	-2.75519
hsa05205	Proteoglycans in cancer	-4.61386	-5.89707	-2.48832	-5.69134
hsa05416	Viral myocarditis	-4.23437	-2.81369	-2.63011	-5.63431
GO:0007219	Notch signaling pathway	-3.42291	-2.24812	-2.63544	-4.5567
GO:0007568	aging	-3.467	-2.8023	-3.01965	-3.53242
GO:0061458	reproductive system development	-7.29947	-2.8605	-6.60299	-2.20322
GO:0001101	response to acid chemical	-4.27663	-2.03086	-6.65551	-2.6964
R-HSA-3781865	Diseases of glycosylation	-5.20375	-2.87079	-4.17797	-2.89226
GO:0060322	head development	-4.39311	-2.57035	-4.22835	-2.84951
GO:1903706	regulation of hemopoiesis	-4.27761	-2.07475	-4.17973	-3.01827
GO:0044706	multi-multicellular organism process	-3.55506	-2.53073	-9.33848	-3.2917
GO:0048589	developmental growth	-12.9198	-2.71806	-4.56845	-2.22284
GO:0051271	negative regulation of cellular component movement	-6.16502	-2.74784	-4.65009	-5.22615
GO:0040008	regulation of growth	-6.38598	-2.25935	-4.51668	-3.2439
M18	PID INTEGRIN1 PATHWAY	-7.20096	-2.63386	-6.69938	-9.691
GO:0001503	ossification	-9.37914	-4.3475	-11.9441	-2.94668
GO:0048545	response to steroid hormone	-4.35639	-5.27187	-4.07588	-2.3047
GO:0030029	actin filament-based process	-3.10501	-9.9327	-2.10316	-26.9827

## Sheet: naive B cell
Gene Ontology(GO) analysis of tumor-derived naïve B cell and AM-derived naïve B cell showed top 100 term with the best p value.
GO	Description	_LogP_NA VE B tumor	_LogP_NA VE B AM
hsa04141	Protein processing in endoplasmic reticulum	-4.94224	-6.25829
R-HSA-3371497	HSP90 chaperone cycle for steroid hormone receptors (SHR)	-4.01593	-6.60727
GO:0006986	response to unfolded protein	-4.62381	-13.1189
GO:0010035	response to inorganic substance	-5.86277	-4.82861
GO:0010942	positive regulation of cell death	-5.94436	-4.17093
hsa05169	Epstein-Barr virus infection	-9.78489	-5.84822
R-HSA-2262752	Cellular responses to stress	-9.05929	-5.94302
hsa04612	Antigen processing and presentation	-6.57311	-6.01504
GO:0080135	regulation of cellular response to stress	-10.9654	-6.33967
GO:0006979	response to oxidative stress	-2.76362	-8.05282
hsa05418	Fluid shear stress and atherosclerosis	-2.1595	-4.95471
GO:0043254	regulation of protein complex assembly	-4.17206	-2.89679
GO:0010564	regulation of cell cycle process	-5.44669	-2.13555
GO:0051129	negative regulation of cellular component organization	-4.61046	-3.09422
GO:0008285	negative regulation of cell proliferation	-3.08224	-2.17804
GO:0071214	cellular response to abiotic stimulus	-3.31188	-2.38369
R-HSA-8939211	ESR-mediated signaling	-3.94088	-2.86601
GO:0001817	regulation of cytokine production	-7.0029	-2.21385
hsa04144	Endocytosis	-2.79288	-2.67562
GO:0009636	response to toxic substance	-2.73271	-3.81207
GO:0031098	stress-activated protein kinase signaling cascade	-4.1038	0
R-HSA-162906	HIV Infection	-5.19882	0
GO:0006413	translational initiation	-5.27652	0
GO:0040008	regulation of growth	-4.69774	0
hsa05202	Transcriptional misregulation in cancer	-4.66176	0
GO:0070076	histone lysine demethylation	-4.01911	0
GO:0070848	response to growth factor	-4.83344	0
CORUM:1183	CDC5L complex	-5.32993	0
CORUM:3055	Nop56p-associated pre-rRNA complex	-4.55929	0
GO:0051235	maintenance of location	-4.46307	0
GO:0070487	monocyte aggregation	-4.94649	0
hsa05110	Vibrio cholerae infection	-5.37891	0
GO:0006338	chromatin remodeling	-4.56781	0
GO:0051051	negative regulation of transport	-4.24735	0
R-HSA-9006934	Signaling by Receptor Tyrosine Kinases	-4.00584	0
GO:0051301	cell division	-4.80379	0
GO:0002253	activation of immune response	-4.87452	0
GO:0002683	negative regulation of immune system process	-4.83061	0
GO:0061061	muscle structure development	-5.35387	0
GO:0038061	NIK/NF-kappaB signaling	-5.37826	0
GO:0030003	cellular cation homeostasis	-5.9895	0
GO:0002237	response to molecule of bacterial origin	-4.28369	0
GO:0010638	positive regulation of organelle organization	-4.52233	0
GO:0032870	cellular response to hormone stimulus	-5.60702	0
GO:0042326	negative regulation of phosphorylation	-9.17871	0
GO:0030901	midbrain development	-6.01023	0
GO:1903706	regulation of hemopoiesis	-8.24869	0
hsa03015	mRNA surveillance pathway	-6.01023	0
M66	PID MYC ACTIV PATHWAY	-6.48595	0
GO:1903039	positive regulation of leukocyte cell-cell adhesion	-7.19799	0
GO:2000737	negative regulation of stem cell differentiation	-7.80925	0
CORUM:1227	H2AX complex II	-6.23747	0
GO:0097193	intrinsic apoptotic signaling pathway	-7.62633	0
CORUM:3082	DGCR8 multiprotein complex	-7.76297	0
GO:0019221	cytokine-mediated signaling pathway	-9.15785	0
R-HSA-109582	Hemostasis	-7.1699	0
GO:0071349	cellular response to interleukin-12	-6.78411	0
GO:0048524	positive regulation of viral process	-8.87422	0
GO:0045596	negative regulation of cell differentiation	-6.35057	0
hsa04145	Phagosome	-10.3092	0
GO:1903311	regulation of mRNA metabolic process	-12.2154	0
R-HSA-8953854	Metabolism of RNA	-13.9118	0
GO:0043043	peptide biosynthetic process	-10.4533	0
GO:0045730	respiratory burst	-2.43996	0
GO:2000209	regulation of anoikis	-2.98955	0
M164	PID ERBB1 DOWNSTREAM PATHWAY	-2.71876	0
GO:0051098	regulation of binding	-2.93292	0
M166	PID ATF2 PATHWAY	-2.82155	0
M105	PID TELOMERASE PATHWAY	-2.59418	0
GO:0007265	Ras protein signal transduction	-2.66776	0
GO:0043122	regulation of I-kappaB kinase/NF-kappaB signaling	-2.95636	0
M145	PID P53 DOWNSTREAM PATHWAY	-2.97759	0
GO:0031349	positive regulation of defense response	-2.8431	0
GO:0046782	regulation of viral transcription	-2.69073	0
M279	PID RB 1PATHWAY	-2.66596	0
GO:0030855	epithelial cell differentiation	-2.58042	0
GO:0009611	response to wounding	-3.60974	0
GO:0001701	in utero embryonic development	-3.37496	0
GO:0045445	myoblast differentiation	-3.10626	0
GO:0036003	positive regulation of transcription from RNA polymerase II promoter in response to stress	-3.79421	0
hsa04210	Apoptosis	-3.78062	0
GO:0009267	cellular response to starvation	-3.62991	0
R-HSA-72165	mRNA Splicing - Minor Pathway	-3.0274	0
M195	PID CMYB PATHWAY	-3.15276	0
GO:0022613	ribonucleoprotein complex biogenesis	-3.2634	0
GO:0009615	response to virus	-3.90366	0
GO:0006367	transcription initiation from RNA polymerase II promoter	-3.67006	0
GO:0072594	establishment of protein localization to organelle	-3.64774	0
GO:0045444	fat cell differentiation	-3.13321	0
GO:0006006	glucose metabolic process	-3.35216	0
GO:0099173	postsynapse organization	-3.18605	0
GO:0030866	cortical actin cytoskeleton organization	-3.30458	0
R-HSA-170834	Signaling by TGF-beta Receptor Complex	-3.43347	0
GO:0045927	positive regulation of growth	-3.93135	0
GO:1900153	positive regulation of nuclear-transcribed mRNA catabolic process, deadenylation-dependent decay	-3.36802	0
GO:0010498	proteasomal protein catabolic process	-3.11836	0
GO:0043154	negative regulation of cysteine-type endopeptidase activity involved in apoptotic process	-3.15276	0
CORUM:5615	Emerin complex 52	-3.04487	0
GO:0097201	negative regulation of transcription from RNA polymerase II promoter in response to stress	0	-9.43311
GO:1903428	positive regulation of reactive oxygen species biosynthetic process	0	-4.61368

## Sheet: macrophage
Gene Ontology(GO) analysis of tumor-derived macrophage and AM-derived macrophage showed top 100 term with the best p value.
GO	Description	_LogP_macrophage tumor	_LogP_macrophage AM
GO:0019882	antigen processing and presentation	-6.64681	-4.73292
GO:0043618	regulation of transcription from RNA polymerase II promoter in response to stress	-6.89492	-4.19478
GO:0010942	positive regulation of cell death	-6.19373	-4.2553
GO:0009611	response to wounding	-6.58097	-3.14101
GO:0019221	cytokine-mediated signaling pathway	-11.2644	-4.66021
hsa05323	Rheumatoid arthritis	-5.27346	-3.53798
GO:0048514	blood vessel morphogenesis	-4.47565	-3.14547
GO:2000107	negative regulation of leukocyte apoptotic process	-4.01442	-3.16163
GO:0034341	response to interferon-gamma	-5.15892	-4.09591
GO:0051701	interaction with host	-5.1276	-4.07234
GO:0009617	response to bacterium	-4.23173	-5.8101
GO:0001817	regulation of cytokine production	-4.7099	-5.64245
GO:0002253	activation of immune response	-6.99759	-6.60429
GO:0002274	myeloid leukocyte activation	-15.9785	-8.99576
GO:0097529	myeloid leukocyte migration	-7.0284	-2.17322
hsa05418	Fluid shear stress and atherosclerosis	-8.69218	-2.79508
GO:2001233	regulation of apoptotic signaling pathway	-6.97723	-2.49658
R-HSA-2454202	Fc epsilon receptor (FCERI) signaling	-6.49693	-2.8877
R-HSA-109582	Hemostasis	-14.4731	-2.19814
GO:0070997	neuron death	-3.44161	-2.79769
GO:0007568	aging	-3.00428	-2.26779
GO:0006898	receptor-mediated endocytosis	-3.68104	-2.22311
GO:0030316	osteoclast differentiation	-3.91809	-3.39689
GO:0051129	negative regulation of cellular component organization	-2.88211	-2.26299
GO:0022617	extracellular matrix disassembly	-2.10452	-2.50111
GO:0070371	ERK1 and ERK2 cascade	-2.93447	-2.97274
GO:0048608	reproductive structure development	-2.8438	-2.34193
GO:0051345	positive regulation of hydrolase activity	-2.3172	-2.78613
GO:0032870	cellular response to hormone stimulus	-2.08255	-3.70231
GO:0009636	response to toxic substance	-2.90823	-3.23723
GO:0071774	response to fibroblast growth factor	-2.18767	-4.80337
GO:0030099	myeloid cell differentiation	-2.94594	-11.8127
GO:0006959	humoral immune response	-2.69749	-7.24637
hsa04380	Osteoclast differentiation	-3.3471	-6.41229
M167	PID AP1 PATHWAY	-3.41244	-8.28368
GO:0002683	negative regulation of immune system process	-3.20847	-7.858
GO:1903706	regulation of hemopoiesis	-4.56081	-13.1131
R-HSA-198933	Immunoregulatory interactions between a Lymphoid and a non-Lymphoid cell	-2.38152	0
GO:0051259	protein complex oligomerization	-2.24485	0
hsa03320	PPAR signaling pathway	-2.27539	0
GO:0008637	apoptotic mitochondrial changes	-2.49015	0
GO:0016241	regulation of macroautophagy	-2.79016	0
M195	PID CMYB PATHWAY	-2.09025	0
GO:0045860	positive regulation of protein kinase activity	-2.29496	0
hsa04150	mTOR signaling pathway	-2.18767	0
GO:0032623	interleukin-2 production	-2.41891	0
R-HSA-3700989	Transcriptional Regulation by TP53	-2.03889	0
GO:0044275	cellular carbohydrate catabolic process	-2.85749	0
R-HSA-2980736	Peptide hormone metabolism	-2.00846	0
GO:1905952	regulation of lipid localization	-2.94012	0
R-HSA-983170	Antigen Presentation: Folding, assembly and peptide loading of class I MHC	-3.61687	0
hsa05203	Viral carcinogenesis	-3.32915	0
M44	PID HIF2PATHWAY	-3.21552	0
GO:0045454	cell redox homeostasis	-3.25477	0
GO:0043270	positive regulation of ion transport	-3.36512	0
GO:0030855	epithelial cell differentiation	-3.32586	0
R-HSA-1222556	ROS and RNS production in phagocytes	-4.54909	0
R-HSA-9614085	FOXO-mediated transcription	-4.77741	0
M182	PID IL3 PATHWAY	-5.06023	0
GO:0036003	positive regulation of transcription from RNA polymerase II promoter in response to stress	-4.7024	0
M136	PID FOXO PATHWAY	-5.38702	0
M5885	NABA MATRISOME ASSOCIATED	-5.38874	0
hsa04142	Lysosome	-4.49615	0
GO:0051238	sequestering of metal ion	-4.21648	0
hsa05205	Proteoglycans in cancer	-5.14322	0
R-HSA-382551	Transport of small molecules	-4.88547	0
hsa03060	Protein export	-5.35076	0
hsa04664	Fc epsilon RI signaling pathway	-5.99053	0
GO:0071542	dopaminergic neuron differentiation	-4.50104	0
GO:0031589	cell-substrate adhesion	-6.77554	0
GO:0050900	leukocyte migration	-9.38365	0
M255	PID HIF1 TFPATHWAY	-8.93693	0
GO:0070486	leukocyte aggregation	-6.28276	0
M65	PID FRA PATHWAY	0	-5.06402
GO:0006957	complement activation, alternative pathway	0	-4.64244
GO:0061077	chaperone-mediated protein folding	0	-5.6485
GO:0043903	regulation of symbiosis, encompassing mutualism through parasitism	0	-4.83074
GO:0030852	regulation of granulocyte differentiation	0	-4.73151
GO:0042035	regulation of cytokine biosynthetic process	0	-3.10662
R-HSA-2173782	Binding and Uptake of Ligands by Scavenger Receptors	0	-3.35937
GO:0090305	nucleic acid phosphodiester bond hydrolysis	0	-3.10651
GO:0001774	microglial cell activation	0	-3.16163
hsa05150	Staphylococcus aureus infection	0	-8.97989
M115	PID REG GR PATHWAY	0	-6.34804
GO:1900153	positive regulation of nuclear-transcribed mRNA catabolic process, deadenylation-dependent decay	0	-6.37601
GO:0002604	regulation of dendritic cell antigen processing and presentation	0	-7.33505
GO:0009991	response to extracellular stimulus	0	-2.55723
GO:0009743	response to carbohydrate	0	-2.86976
GO:0048839	inner ear development	0	-2.28445
R-HSA-163125	Post-translational modification: synthesis of GPI-anchored proteins	0	-2.36211
GO:0051090	regulation of DNA-binding transcription factor activity	0	-2.33717
GO:0002437	inflammatory response to antigenic stimulus	0	-2.82374
hsa04144	Endocytosis	0	-2.64522
R-HSA-8986944	Transcriptional Regulation by MECP2	0	-2.86359
GO:0007050	cell cycle arrest	0	-2.82879
GO:0007420	brain development	0	-2.92812
