# Supplementary material for: Single-cell RNA sequencing reveals a pro-invasive cancer-associated fibroblast subgroup associated with poor clinical outcomes in patients with gastric cancer
Source: Theranostics. 2022 Jan 1;12(2):620–38. doi: 10.7150/thno.60540 (PMC8692898; doi:10.7150/thno.60540)
Supplement: Supplementary file 5 — Supplementary table 4. [file thnov12p0620s5.xlsx]

## Sheet: positive_marker_genes_Epithelia
Supplementary Table 5. Statistics-related information. The first seven sheets were statistics information of postive marker genes of seven cell types, including p value, average log2 fold change, adjusted p value. The eighth sheet was statistics information of every fraction comparison between tumors and adjacent mucosa samples.
	p_val	avg_logFC	pct.1	pct.2	p_val_adj	cluster	gene
GKN1	0	3.33947	0.751	0.38	0	0	GKN1
GKN2	0	2.69341	0.784	0.241	0	0	GKN2
TFF1	0	2.58067	0.99	0.658	0	0	TFF1
DPCR1	0	2.16926	0.788	0.206	0	0	DPCR1
TFF2	0	2.04824	0.938	0.413	0	0	TFF2
MUC5AC	0	1.96732	0.967	0.449	0	0	MUC5AC
PSCA	0	1.90518	0.818	0.442	0	0	PSCA
S100P	0	1.52438	0.983	0.565	0	0	S100P
CA2	0	1.27501	0.9	0.58	0	0	CA2
PSAPL1	0	1.21569	0.294	0.033	0	0	PSAPL1
MSMB	0	0.972324	0.608	0.187	0	0	MSMB
AGR2	0	0.964825	0.982	0.755	0	0	AGR2
CLDN18	1.11467e-299	0.92866	0.901	0.602	2.52396e-295	0	CLDN18
MUC1	1.03323e-296	0.974614	0.955	0.698	2.33954e-292	0	MUC1
ALDH3A1	7.01367e-284	0.999039	0.533	0.158	1.5881e-279	0	ALDH3A1
TAGLN2	6.88389e-282	0.961313	0.847	0.566	1.55872e-277	0	TAGLN2
RNASE1	2.58948e-270	1.19034	0.786	0.452	5.86337e-266	0	RNASE1
CSTA	8.0224e-267	0.962003	0.34	0.063	1.81651e-262	0	CSTA
VSIG1	1.63463e-258	1.0155	0.587	0.219	3.7013e-254	0	VSIG1
CTSE	4.22841e-253	0.915873	0.829	0.534	9.57439e-249	0	CTSE
VSIG2	1.09095e-246	0.874621	0.806	0.495	2.47024e-242	0	VSIG2
SLC5A5	3.77018e-239	0.815565	0.208	0.02	8.53681e-235	0	SLC5A5
SOSTDC1	6.61133e-237	0.83339	0.299	0.051	1.497e-232	0	SOSTDC1
LINC01133	9.64721e-235	0.97213	0.645	0.29	2.18442e-230	0	LINC01133
GSN	1.48292e-234	1.00012	0.704	0.365	3.35778e-230	0	GSN
ANXA10	4.34259e-228	0.794973	0.845	0.554	9.83293e-224	0	ANXA10
KLF2	3.16053e-225	0.943089	0.523	0.192	7.15638e-221	0	KLF2
AKR1B10	1.46876e-222	0.952391	0.656	0.305	3.32572e-218	0	AKR1B10
BCAS1	6.03343e-221	0.908254	0.548	0.212	1.36615e-216	0	BCAS1
TMSB4X	2.40018e-215	0.530515	0.997	0.98	5.43473e-211	0	TMSB4X
REP15	1.24499e-212	0.730854	0.37	0.089	2.81902e-208	0	REP15
IFI27	8.37517e-210	0.796766	0.944	0.69	1.89639e-205	0	IFI27
NKX6-2	1.21162e-208	0.665583	0.267	0.045	2.74346e-204	0	NKX6-2
GSTP1	1.85623e-196	0.684699	0.923	0.737	4.20307e-192	0	GSTP1
SPINK1	4.14278e-196	0.319884	0.934	0.645	9.3805e-192	0	SPINK1
GPX2	2.90417e-189	0.681703	0.793	0.466	6.57591e-185	0	GPX2
CAPN8	1.09617e-184	0.887424	0.592	0.292	2.48205e-180	0	CAPN8
SMIM22	5.51433e-180	0.674997	0.89	0.785	1.24861e-175	0	SMIM22
CYSTM1	2.83479e-175	0.54782	0.957	0.894	6.41881e-171	0	CYSTM1
SULT1C2	1.5449e-167	0.768739	0.576	0.278	3.49811e-163	0	SULT1C2
SYTL2	2.36352e-164	0.767737	0.5	0.211	5.35172e-160	0	SYTL2
C19orf33	1.8616e-158	0.638098	0.832	0.587	4.21522e-154	0	C19orf33
GALNT6	7.73546e-155	0.740575	0.442	0.172	1.75154e-150	0	GALNT6
NQO1	2.0236e-151	0.747127	0.712	0.486	4.58203e-147	0	NQO1
PPDPF	4.74264e-145	0.561963	0.886	0.78	1.07388e-140	0	PPDPF
KLF6	9.0044e-143	0.938406	0.669	0.443	2.03887e-138	0	KLF6
FCGBP	1.34813e-142	0.508788	0.533	0.232	3.05257e-138	0	FCGBP
UPK1B	3.07503e-138	0.506676	0.169	0.027	6.96279e-134	0	UPK1B
STARD10	2.75726e-135	0.648441	0.707	0.479	6.24326e-131	0	STARD10
AKR1C2	1.82834e-131	0.745324	0.319	0.103	4.1399e-127	0	AKR1C2
FOXQ1	2.94964e-131	0.718304	0.435	0.188	6.67888e-127	0	FOXQ1
AHNAK	2.19235e-128	0.711304	0.587	0.33	4.96413e-124	0	AHNAK
LGALS9C	4.08725e-126	0.520332	0.192	0.039	9.25476e-122	0	LGALS9C
LGALS9B	3.06275e-121	0.488335	0.191	0.039	6.93498e-117	0	LGALS9B
S100A6	1.20648e-116	0.296475	0.998	0.821	2.73183e-112	0	S100A6
FAM177B	6.14693e-116	0.476241	0.2	0.046	1.39185e-111	0	FAM177B
RP11-528G1.2	1.84527e-114	0.366312	0.122	0.016	4.17824e-110	0	RP11-528G1.2
HPGD	1.47487e-113	0.707068	0.547	0.304	3.33954e-109	0	HPGD
EFHD2	7.4458e-113	0.738735	0.625	0.435	1.68595e-108	0	EFHD2
CYP2S1	2.2006e-110	0.69078	0.366	0.153	4.98283e-106	0	CYP2S1
XIST	4.59269e-110	0.610776	0.335	0.125	1.03992e-105	0	XIST
KRT19	2.87382e-109	0.483941	0.916	0.704	6.50718e-105	0	KRT19
AKR1C1	1.09379e-107	0.711604	0.359	0.15	2.47667e-103	0	AKR1C1
BLVRB	7.31186e-107	0.6515	0.646	0.489	1.65562e-102	0	BLVRB
SPTSSB	1.1335e-106	0.565769	0.223	0.062	2.56657e-102	0	SPTSSB
TSPAN1	4.97998e-104	0.56268	0.64	0.411	1.12762e-99	0	TSPAN1
UNC5B-AS1	7.09523e-104	0.36207	0.11	0.014	1.60657e-99	0	UNC5B-AS1
CAPN9	2.57871e-100	0.410307	0.179	0.042	5.83897e-96	0	CAPN9
NEAT1	3.55492e-99	0.45102	0.919	0.846	8.04941e-95	0	NEAT1
KRT8	3.61993e-99	0.349478	0.959	0.794	8.1966e-95	0	KRT8
MLPH	1.50564e-96	0.657052	0.479	0.271	3.40921e-92	0	MLPH
PDE4C	1.01057e-92	0.637646	0.46	0.256	2.28823e-88	0	PDE4C
KLF4	2.504e-90	0.659861	0.48	0.286	5.66981e-86	0	KLF4
FOS	3.3336e-90	0.496945	0.792	0.633	7.54827e-86	0	FOS
RP11-800A18.4	2.89608e-89	0.41476	0.162	0.039	6.5576e-85	0	RP11-800A18.4
LAMB3	3.86294e-87	0.67615	0.428	0.232	8.74685e-83	0	LAMB3
FAM101A	6.15366e-84	0.520204	0.24	0.084	1.39337e-79	0	FAM101A
SERF2	1.78963e-82	0.334331	0.938	0.911	4.05225e-78	0	SERF2
PLA2G10	2.09327e-81	0.632176	0.354	0.179	4.73979e-77	0	PLA2G10
JUND	5.26548e-81	0.659942	0.625	0.485	1.19226e-76	0	JUND
TCEB2	2.19945e-79	0.398297	0.874	0.804	4.98022e-75	0	TCEB2
SOX21	3.95912e-79	0.326794	0.133	0.029	8.96464e-75	0	SOX21
SLC44A4	1.60965e-77	0.555078	0.577	0.41	3.64474e-73	0	SLC44A4
TESC	2.08792e-74	0.543417	0.486	0.298	4.72767e-70	0	TESC
SCGB2A1	2.66159e-74	0.290784	0.157	0.042	6.02664e-70	0	SCGB2A1
ANO7	2.73943e-74	0.359714	0.144	0.036	6.2029e-70	0	ANO7
GOLM1	4.17083e-74	0.470334	0.605	0.424	9.44401e-70	0	GOLM1
MYL6	1.25812e-73	0.362974	0.891	0.807	2.84875e-69	0	MYL6
SAT1	1.47808e-73	0.416122	0.885	0.825	3.34682e-69	0	SAT1
IL1R2	4.25398e-73	0.557668	0.19	0.062	9.63229e-69	0	IL1R2
RAB27A	4.55069e-73	0.577547	0.343	0.174	1.03041e-68	0	RAB27A
OASL	1.13913e-72	0.577179	0.247	0.099	2.57934e-68	0	OASL
ATP2A3	1.31333e-70	0.510062	0.283	0.123	2.97377e-66	0	ATP2A3
TSPO	4.33968e-69	0.477717	0.697	0.606	9.82633e-65	0	TSPO
DEFB1	1.13239e-68	0.428826	0.215	0.078	2.56407e-64	0	DEFB1
GALE	5.5998e-68	0.553625	0.482	0.32	1.26796e-63	0	GALE
HLA-B	8.46399e-68	0.438683	0.86	0.741	1.9165e-63	0	HLA-B
CCND1	3.56344e-67	0.592815	0.412	0.248	8.0687e-63	0	CCND1
ELF3	6.38598e-67	0.408724	0.819	0.695	1.44598e-62	0	ELF3
IER3	3.2967e-66	0.579832	0.518	0.359	7.46472e-62	0	IER3
AKR1C3	2.62398e-65	0.574722	0.547	0.392	5.94149e-61	0	AKR1C3
VILL	3.7127e-64	0.670317	0.388	0.229	8.40666e-60	0	VILL
LDLR	2.05444e-63	0.556367	0.37	0.207	4.65186e-59	0	LDLR
ZBTB7C	2.29134e-63	0.340841	0.147	0.043	5.18827e-59	0	ZBTB7C
FXYD3	5.10685e-61	0.364341	0.782	0.668	1.15635e-56	0	FXYD3
TACSTD2	3.20678e-59	0.546472	0.41	0.243	7.26111e-55	0	TACSTD2
HLA-A	3.14676e-58	0.325813	0.894	0.755	7.12522e-54	0	HLA-A
PLAC8	9.61245e-58	0.489781	0.465	0.298	2.17655e-53	0	PLAC8
SLPI	1.28972e-57	0.265231	0.437	0.26	2.92032e-53	0	SLPI
CLIC3	1.02766e-56	0.421987	0.192	0.074	2.32693e-52	0	CLIC3
RAB27B	6.25587e-55	0.503155	0.328	0.182	1.41652e-50	0	RAB27B
B4GALNT3	2.38119e-54	0.506252	0.262	0.126	5.39173e-50	0	B4GALNT3
HES1	2.52998e-53	0.420102	0.533	0.372	5.72864e-49	0	HES1
IGFBP4	1.94911e-52	0.572951	0.193	0.081	4.41337e-48	0	IGFBP4
RRBP1	2.77614e-51	0.4487	0.659	0.584	6.28601e-47	0	RRBP1
JUN	4.79936e-51	0.316808	0.84	0.761	1.08672e-46	0	JUN
CEACAM5	9.10829e-51	0.688513	0.268	0.134	2.06239e-46	0	CEACAM5
RAB11FIP1	1.03619e-50	0.61486	0.452	0.331	2.34624e-46	0	RAB11FIP1
ETNK1	1.62339e-49	0.464323	0.462	0.325	3.67584e-45	0	ETNK1
HRASLS2	2.84635e-49	0.624043	0.22	0.101	6.44499e-45	0	HRASLS2
LIPH	3.67219e-49	0.575078	0.46	0.33	8.31495e-45	0	LIPH
MARCKS	4.55748e-49	0.448705	0.533	0.408	1.03195e-44	0	MARCKS
ACTG1	6.0492e-49	0.252667	0.874	0.818	1.36972e-44	0	ACTG1
SMIM14	9.1369e-49	0.503498	0.476	0.357	2.06887e-44	0	SMIM14
ARL14	4.55109e-48	0.58326	0.337	0.201	1.0305e-43	0	ARL14
SLC7A8	2.35458e-47	0.460016	0.254	0.127	5.33148e-43	0	SLC7A8
TRNP1	9.09556e-46	0.405491	0.243	0.121	2.05951e-41	0	TRNP1
CCDC64	6.90087e-45	0.312808	0.131	0.044	1.56256e-40	0	CCDC64
RASEF	3.12334e-44	0.501656	0.217	0.105	7.07217e-40	0	RASEF
LGALS3BP	6.37276e-43	0.370152	0.709	0.625	1.44298e-38	0	LGALS3BP
LMNA	7.03768e-43	0.445225	0.567	0.456	1.59354e-38	0	LMNA
SLC9A1	4.08021e-42	0.463393	0.266	0.146	9.23882e-38	0	SLC9A1
MT-ND4L	5.6959e-42	0.259943	0.917	0.87	1.28972e-37	0	MT-ND4L
CD63	9.39257e-41	0.301618	0.821	0.755	2.12676e-36	0	CD63
SPATS2L	1.01751e-40	0.480403	0.52	0.41	2.30395e-36	0	SPATS2L
OTUD1	1.26617e-39	0.37871	0.138	0.053	2.86699e-35	0	OTUD1
FAM3B	8.34071e-39	0.46595	0.432	0.321	1.88859e-34	0	FAM3B
TMEM38A	9.34001e-39	0.295481	0.123	0.044	2.11486e-34	0	TMEM38A
DDX60	1.60599e-38	0.507741	0.274	0.157	3.63645e-34	0	DDX60
CYP3A5	4.50614e-38	0.452613	0.475	0.36	1.02032e-33	0	CYP3A5
FOSB	2.77019e-37	0.491814	0.477	0.371	6.27254e-33	0	FOSB
FMN1	1.25405e-36	0.27302	0.132	0.051	2.83953e-32	0	FMN1
ZFP36	2.01374e-36	0.424641	0.486	0.386	4.55971e-32	0	ZFP36
ADAM28	2.25457e-36	0.360438	0.289	0.167	5.10501e-32	0	ADAM28
SGSM3	5.93848e-36	0.425708	0.348	0.231	1.34465e-31	0	SGSM3
ATF3	1.97148e-35	0.430816	0.414	0.297	4.46403e-31	0	ATF3
WBP5	2.47213e-35	0.442444	0.411	0.295	5.59764e-31	0	WBP5
FOXA3	4.26805e-35	0.44649	0.258	0.152	9.66416e-31	0	FOXA3
INF2	1.1629e-34	0.462055	0.329	0.217	2.63316e-30	0	INF2
ARGLU1	7.3556e-34	0.384224	0.572	0.501	1.66553e-29	0	ARGLU1
S100A14	1.69983e-33	0.306518	0.561	0.435	3.84893e-29	0	S100A14
MAPK3	2.04522e-33	0.464899	0.359	0.251	4.631e-29	0	MAPK3
SH3BGRL3	1.94214e-32	0.330925	0.656	0.577	4.39758e-28	0	SH3BGRL3
TLE4	2.28789e-32	0.430653	0.326	0.212	5.18046e-28	0	TLE4
LGALS9	5.77077e-32	0.408003	0.368	0.264	1.30668e-27	0	LGALS9
PER3	2.8199e-31	0.288416	0.122	0.049	6.38509e-27	0	PER3
TMEM54	3.14609e-31	0.381251	0.522	0.424	7.12369e-27	0	TMEM54
ME1	3.64779e-31	0.272916	0.156	0.071	8.25969e-27	0	ME1
MYL12A	1.28115e-30	0.319188	0.661	0.61	2.90091e-26	0	MYL12A
CYP2C18	1.89973e-30	0.353936	0.211	0.114	4.30155e-26	0	CYP2C18
SDC4	2.27857e-30	0.419096	0.42	0.323	5.15936e-26	0	SDC4
ITPKA	3.88675e-30	0.263416	0.116	0.047	8.80077e-26	0	ITPKA
ABLIM1	4.22334e-30	0.494204	0.328	0.23	9.5629e-26	0	ABLIM1
BLOC1S1	7.46059e-30	0.353199	0.592	0.538	1.6893e-25	0	BLOC1S1
CTSD	2.25983e-29	0.312745	0.662	0.615	5.11694e-25	0	CTSD
SMIM6	2.71217e-29	0.366961	0.213	0.121	6.14117e-25	0	SMIM6
SLC2A10	4.10688e-29	0.275943	0.133	0.058	9.29921e-25	0	SLC2A10
GALNT7	1.02333e-28	0.368413	0.32	0.218	2.31712e-24	0	GALNT7
TM9SF3	3.01663e-28	0.353823	0.548	0.501	6.83055e-24	0	TM9SF3
SH3BGRL2	3.04858e-28	0.419361	0.296	0.2	6.9029e-24	0	SH3BGRL2
UGDH	3.44348e-28	0.422226	0.319	0.228	7.79708e-24	0	UGDH
YWHAZ	3.95872e-28	0.334882	0.599	0.54	8.96373e-24	0	YWHAZ
GNAS	1.82021e-27	0.355077	0.592	0.549	4.12151e-23	0	GNAS
IGSF9	9.28893e-27	0.314975	0.144	0.068	2.10329e-22	0	IGSF9
ERN2	2.22739e-26	0.356191	0.307	0.209	5.04348e-22	0	ERN2
EFNB2	8.53415e-26	0.332196	0.199	0.113	1.93239e-21	0	EFNB2
SLC39A11	2.91502e-25	0.388167	0.231	0.143	6.60047e-21	0	SLC39A11
RAP2B	8.77024e-25	0.357416	0.229	0.142	1.98584e-20	0	RAP2B
ALDH3A2	1.2406e-23	0.420387	0.27	0.187	2.80909e-19	0	ALDH3A2
YWHAH	1.44244e-23	0.416855	0.439	0.378	3.26612e-19	0	YWHAH
SDC1	1.77444e-23	0.442786	0.295	0.211	4.01787e-19	0	SDC1
LPCAT4	2.66344e-23	0.32122	0.27	0.181	6.03082e-19	0	LPCAT4
ID1	2.382e-22	0.37877	0.481	0.396	5.39355e-18	0	ID1
EPS8L1	2.79185e-22	0.383519	0.274	0.187	6.32158e-18	0	EPS8L1
SCIN	3.19253e-22	0.280347	0.146	0.076	7.22884e-18	0	SCIN
ABCC3	3.2397e-22	0.325155	0.448	0.368	7.33566e-18	0	ABCC3
NFKBIA	5.42201e-22	0.469733	0.439	0.384	1.22771e-17	0	NFKBIA
QSOX1	2.86541e-21	0.346337	0.401	0.323	6.48815e-17	0	QSOX1
CTNNA1	3.35285e-21	0.36559	0.432	0.373	7.59187e-17	0	CTNNA1
SCNN1A	3.48225e-21	0.332455	0.24	0.156	7.88486e-17	0	SCNN1A
RASSF6	4.23311e-21	0.36623	0.284	0.202	9.58504e-17	0	RASSF6
DGKD	5.46385e-21	0.312013	0.224	0.143	1.23718e-16	0	DGKD
KLF3	1.45561e-20	0.403223	0.303	0.227	3.29594e-16	0	KLF3
SLC44A2	3.04484e-20	0.370659	0.234	0.156	6.89444e-16	0	SLC44A2
P4HB	7.06261e-20	0.271271	0.692	0.691	1.59919e-15	0	P4HB
RHOA	9.58203e-20	0.303729	0.554	0.524	2.16966e-15	0	RHOA
CACFD1	1.50456e-19	0.341183	0.203	0.129	3.40677e-15	0	CACFD1
CLTB	1.76111e-19	0.414298	0.453	0.409	3.98768e-15	0	CLTB
OSBPL7	2.12566e-19	0.27622	0.171	0.099	4.81313e-15	0	OSBPL7
NEDD9	2.97849e-19	0.351129	0.175	0.106	6.74421e-15	0	NEDD9
TPM4	3.25454e-19	0.343677	0.38	0.313	7.36925e-15	0	TPM4
NR2F6	7.99331e-19	0.405455	0.308	0.239	1.80992e-14	0	NR2F6
TST	1.12437e-18	0.399812	0.306	0.239	2.54592e-14	0	TST
SLC44A1	1.46436e-18	0.397387	0.314	0.246	3.31574e-14	0	SLC44A1
IRF1	2.48573e-18	0.465077	0.297	0.227	5.62844e-14	0	IRF1
EGR1	3.3034e-18	0.332659	0.439	0.375	7.4799e-14	0	EGR1
TSKU	4.00317e-18	0.274842	0.118	0.061	9.06438e-14	0	TSKU
ZBTB43	4.98778e-18	0.335093	0.171	0.106	1.12938e-13	0	ZBTB43
CAPG	6.92157e-18	0.386192	0.338	0.271	1.56725e-13	0	CAPG
LMO4	9.55481e-18	0.334766	0.407	0.345	2.1635e-13	0	LMO4
H2AFJ	9.82895e-18	0.303192	0.5	0.474	2.22557e-13	0	H2AFJ
ALDH2	1.37093e-17	0.357361	0.404	0.361	3.1042e-13	0	ALDH2
FAM46A	3.07711e-17	0.49529	0.305	0.244	6.96749e-13	0	FAM46A
CBR1	1.56204e-16	0.316918	0.406	0.346	3.53692e-12	0	CBR1
LIMA1	1.83446e-16	0.30319	0.461	0.412	4.15377e-12	0	LIMA1
PLLP	3.92326e-16	0.367133	0.238	0.173	8.88343e-12	0	PLLP
GALNT5	4.50347e-16	0.270882	0.155	0.094	1.01972e-11	0	GALNT5
ELOVL6	6.47935e-16	0.278468	0.131	0.075	1.46712e-11	0	ELOVL6
ABHD2	1.22176e-15	0.384307	0.404	0.363	2.76643e-11	0	ABHD2
LGMN	1.63303e-15	0.312141	0.264	0.199	3.69766e-11	0	LGMN
CCNL1	2.54576e-15	0.351399	0.457	0.424	5.76436e-11	0	CCNL1
ABCC5	6.34236e-15	0.303311	0.152	0.094	1.4361e-10	0	ABCC5
DSP	8.25502e-15	0.369325	0.394	0.354	1.86918e-10	0	DSP
MIA3	8.29341e-15	0.30901	0.236	0.171	1.87788e-10	0	MIA3
CMBL	1.08433e-14	0.273849	0.285	0.215	2.45524e-10	0	CMBL
ANKRD29	1.29977e-14	0.254151	0.117	0.066	2.94307e-10	0	ANKRD29
EDEM3	1.40637e-14	0.275414	0.271	0.204	3.18445e-10	0	EDEM3
COL17A1	1.51458e-14	0.270757	0.122	0.07	3.42947e-10	0	COL17A1
EZR	2.51229e-14	0.25972	0.535	0.498	5.68858e-10	0	EZR
VAMP8	2.97275e-14	0.307649	0.544	0.543	6.7312e-10	0	VAMP8
SRRM2	3.50376e-13	0.28146	0.516	0.509	7.93355e-09	0	SRRM2
RNPEPL1	3.5762e-13	0.323052	0.248	0.189	8.09758e-09	0	RNPEPL1
IL1RN	3.86196e-13	0.333373	0.204	0.147	8.74464e-09	0	IL1RN
CCDC88B	4.11494e-13	0.304211	0.225	0.167	9.31745e-09	0	CCDC88B
TMEM131	5.67178e-13	0.290321	0.175	0.119	1.28426e-08	0	TMEM131
FA2H	1.30027e-12	0.280457	0.146	0.094	2.94419e-08	0	FA2H
LMO7	2.08901e-12	0.340294	0.366	0.324	4.73015e-08	0	LMO7
SQSTM1	2.48087e-12	0.308093	0.46	0.429	5.61744e-08	0	SQSTM1
SDCBP2	2.81001e-12	0.30696	0.326	0.271	6.36271e-08	0	SDCBP2
BHLHE40	3.02643e-12	0.257422	0.149	0.097	6.85275e-08	0	BHLHE40
NFE2L2	3.67152e-12	0.292725	0.411	0.378	8.31343e-08	0	NFE2L2
ZFP36L1	5.28413e-12	0.321075	0.458	0.437	1.19648e-07	0	ZFP36L1
SIK1	6.2433e-12	0.296863	0.194	0.141	1.41367e-07	0	SIK1
MICALL2	6.30663e-12	0.301513	0.238	0.181	1.42801e-07	0	MICALL2
AAMDC	9.88698e-12	0.32229	0.257	0.204	2.23871e-07	0	AAMDC
FLNB	9.97082e-12	0.332732	0.299	0.248	2.25769e-07	0	FLNB
IL17RE	1.414e-11	0.344681	0.209	0.156	3.20173e-07	0	IL17RE
C8orf4	1.43087e-11	0.336397	0.2	0.145	3.23991e-07	0	C8orf4
TMEM160	1.59954e-11	0.303734	0.348	0.306	3.62184e-07	0	TMEM160
CREB3L1	1.86585e-11	0.305245	0.24	0.189	4.22484e-07	0	CREB3L1
CTNND1	2.29349e-11	0.33712	0.374	0.343	5.19316e-07	0	CTNND1
SPINT1	2.41114e-11	0.334804	0.368	0.334	5.45955e-07	0	SPINT1
MGLL	1.10572e-10	0.313319	0.268	0.218	2.50368e-06	0	MGLL
LAMA3	1.12565e-10	0.282245	0.188	0.138	2.5488e-06	0	LAMA3
POLD4	1.47371e-10	0.312574	0.467	0.464	3.33693e-06	0	POLD4
JUP	2.93682e-10	0.326396	0.314	0.273	6.64985e-06	0	JUP
STK24	4.05621e-10	0.300463	0.26	0.215	9.18447e-06	0	STK24
CD164	6.5809e-10	0.304163	0.491	0.494	1.49011e-05	0	CD164
AKAP13	9.72543e-10	0.320847	0.272	0.231	2.20213e-05	0	AKAP13
CAPN5	1.08493e-09	0.259863	0.198	0.149	2.4566e-05	0	CAPN5
CD82	1.60573e-09	0.304988	0.328	0.292	3.63585e-05	0	CD82
SELENBP1	3.85507e-09	0.273211	0.348	0.315	8.72902e-05	0	SELENBP1
UBL3	3.96299e-09	0.31297	0.288	0.249	8.9734e-05	0	UBL3
RP1-313I6.12	4.94086e-09	0.333309	0.17	0.126	0.000111876	0	RP1-313I6.12
BAD	5.19564e-09	0.337064	0.276	0.244	0.000117645	0	BAD
UGCG	5.41233e-09	0.298739	0.245	0.202	0.000122551	0	UGCG
ADD3	6.79014e-09	0.288584	0.323	0.292	0.000153749	0	ADD3
TCF25	8.92818e-09	0.265011	0.438	0.434	0.000202161	0	TCF25
TMBIM1	2.7996e-08	0.31851	0.316	0.287	0.000633913	0	TMBIM1
FBLIM1	3.60771e-08	0.284767	0.223	0.182	0.000816893	0	FBLIM1
CAST	3.6867e-08	0.269876	0.403	0.391	0.00083478	0	CAST
LRRFIP1	5.33625e-08	0.291241	0.404	0.397	0.00120829	0	LRRFIP1
TUBB2A	5.82486e-08	0.276663	0.221	0.182	0.00131892	0	TUBB2A
CDH1	6.95391e-08	0.282176	0.37	0.351	0.00157457	0	CDH1
HDLBP	7.11086e-08	0.273925	0.405	0.4	0.00161011	0	HDLBP
SVIP	8.07361e-08	0.282947	0.369	0.354	0.00182811	0	SVIP
PLXNB2	8.67386e-08	0.299617	0.35	0.329	0.00196402	0	PLXNB2
ASCC2	1.30111e-07	0.266009	0.164	0.126	0.00294611	0	ASCC2
PTTG1IP	1.98623e-07	0.300567	0.309	0.287	0.00449742	0	PTTG1IP
APOL1	2.16027e-07	0.328874	0.227	0.185	0.0048915	0	APOL1
DHRS7	2.3966e-07	0.256619	0.29	0.261	0.00542661	0	DHRS7
RETSAT	3.72145e-07	0.263394	0.209	0.171	0.00842648	0	RETSAT
YME1L1	4.14018e-07	0.334183	0.27	0.244	0.0093746	0	YME1L1
PLAUR	6.59954e-07	0.286565	0.202	0.164	0.0149433	0	PLAUR
PLK3	8.76488e-07	0.25821	0.167	0.132	0.0198463	0	PLK3
RBM47	9.52244e-07	0.267291	0.393	0.391	0.0215617	0	RBM47
ATP8B1	1.06175e-06	0.250671	0.335	0.313	0.0240411	0	ATP8B1
ADAM15	1.74825e-06	0.250249	0.257	0.223	0.0395856	0	ADAM15
FAM102A	4.48548e-06	0.255873	0.199	0.168	0.101565	0	FAM102A
SLC50A1	6.58301e-06	0.284075	0.227	0.201	0.149059	0	SLC50A1
SDCBP	7.53533e-06	0.250309	0.411	0.414	0.170623	0	SDCBP
ITPR3	9.82036e-06	0.270127	0.193	0.163	0.222362	0	ITPR3
CTNNBL1	1.2149e-05	0.3114	0.163	0.135	0.27509	0	CTNNBL1
FOSL2	2.28835e-05	0.267326	0.205	0.178	0.518152	0	FOSL2
LRP10	2.47637e-05	0.284043	0.308	0.301	0.560724	0	LRP10
C10orf54	2.56874e-05	0.251261	0.143	0.114	0.58164	0	C10orf54
RNF213	2.90599e-05	0.332389	0.366	0.361	0.658003	0	RNF213
KCNK1	3.87696e-05	0.253103	0.202	0.176	0.877861	0	KCNK1
PGRMC2	4.08204e-05	0.30198	0.311	0.306	0.924296	0	PGRMC2
LPIN2	6.91749e-05	0.258047	0.176	0.15	1	0	LPIN2
MIDN	0.000120185	0.297804	0.25	0.234	1	0	MIDN
PTPLAD1	0.000146606	0.331247	0.265	0.255	1	0	PTPLAD1
TAX1BP3	0.000195534	0.269634	0.275	0.267	1	0	TAX1BP3
MXD1	0.000214142	0.252279	0.203	0.179	1	0	MXD1
NET1	0.000225511	0.255706	0.234	0.215	1	0	NET1
RIOK3	0.000931217	0.267112	0.247	0.235	1	0	RIOK3
SNORD3A	0.00181175	0.298837	0.23	0.211	1	0	SNORD3A
PNPLA2	0.00613569	0.256876	0.212	0.203	1	0	PNPLA2
REG4	0	2.04625	0.803	0.181	0	1	REG4
DMBT1	0	1.27184	0.571	0.089	0	1	DMBT1
PHGR1	0	0.726302	0.959	0.408	0	1	PHGR1
ANPEP	1.45906e-299	0.426723	0.569	0.136	3.30374e-295	1	ANPEP
CPS1	1.75304e-292	0.624608	0.334	0.05	3.96942e-288	1	CPS1
FABP1	1.56976e-286	0.506698	0.56	0.142	3.55441e-282	1	FABP1
TRIM54	8.64596e-279	0.546864	0.307	0.044	1.95771e-274	1	TRIM54
CES2	2.5116e-267	0.742128	0.697	0.257	5.68702e-263	1	CES2
CDX1	1.74141e-258	0.490479	0.33	0.056	3.94307e-254	1	CDX1
LGALS4	6.81599e-255	0.880925	0.874	0.496	1.54334e-250	1	LGALS4
OLFM4	3.99352e-253	0.993954	0.399	0.086	9.04252e-249	1	OLFM4
CLDN7	1.35948e-251	0.703883	0.745	0.296	3.07828e-247	1	CLDN7
SLC39A5	1.6207e-244	0.522444	0.367	0.075	3.66976e-240	1	SLC39A5
MT-CO1	2.15104e-242	0.698139	0.999	0.998	4.87061e-238	1	MT-CO1
PCK1	8.71968e-230	0.524279	0.419	0.098	1.9744e-225	1	PCK1
TFF3	4.41096e-228	1.89683	0.502	0.157	9.98774e-224	1	TFF3
MT-CO2	4.93986e-226	0.688189	0.999	0.996	1.11853e-221	1	MT-CO2
MT-ND1	3.64582e-214	0.631193	0.99	0.982	8.25523e-210	1	MT-ND1
GPA33	2.1289e-211	0.53051	0.37	0.085	4.82048e-207	1	GPA33
CDH17	1.02188e-206	0.535311	0.427	0.117	2.31385e-202	1	CDH17
MT-ND2	9.87383e-204	0.612813	0.995	0.996	2.23573e-199	1	MT-ND2
KRT20	3.8358e-203	0.712762	0.44	0.12	8.68541e-199	1	KRT20
CLDN15	2.13939e-194	0.553533	0.398	0.111	4.84421e-190	1	CLDN15
MT-ND5	1.32474e-192	0.62503	0.988	0.955	2.9996e-188	1	MT-ND5
SI	2.26593e-192	0.362955	0.362	0.084	5.13074e-188	1	SI
CCND2	3.31519e-189	0.293722	0.203	0.026	7.50657e-185	1	CCND2
CDHR5	5.00991e-189	0.566088	0.555	0.201	1.13439e-184	1	CDHR5
MT-CYB	5.8454e-189	0.58682	0.995	0.991	1.32357e-184	1	MT-CYB
MT1H	7.04094e-178	0.833698	0.53	0.199	1.59428e-173	1	MT1H
MT1G	2.68786e-169	0.359937	0.867	0.536	6.08611e-165	1	MT1G
CHP2	2.61935e-163	0.346128	0.244	0.046	5.93099e-159	1	CHP2
ADH4	7.96929e-151	0.404474	0.217	0.04	1.80449e-146	1	ADH4
MALL	3.70721e-150	0.637453	0.464	0.179	8.39423e-146	1	MALL
AMN	5.72397e-150	0.52227	0.588	0.266	1.29608e-145	1	AMN
PRAC1	7.24394e-146	0.255565	0.102	0.006	1.64025e-141	1	PRAC1
SHD	5.42962e-144	0.27757	0.183	0.029	1.22943e-139	1	SHD
SLC26A3	1.44486e-137	0.543723	0.252	0.058	3.2716e-133	1	SLC26A3
MT-CO3	5.99484e-136	0.440155	0.999	0.999	1.35741e-131	1	MT-CO3
LGALS3	1.94802e-135	0.683006	0.777	0.511	4.4109e-131	1	LGALS3
SPINK4	3.75301e-131	2.33562	0.199	0.04	8.49793e-127	1	SPINK4
TMPRSS15	4.1502e-130	0.428904	0.27	0.067	9.39731e-126	1	TMPRSS15
CLDN4	3.19298e-129	0.517337	0.592	0.276	7.22986e-125	1	CLDN4
SULT1A1	5.54304e-125	0.388481	0.422	0.155	1.25511e-120	1	SULT1A1
DHRS11	3.29691e-120	0.378799	0.315	0.1	7.46518e-116	1	DHRS11
ATP2C2	6.64661e-119	0.272249	0.24	0.06	1.50499e-114	1	ATP2C2
ONECUT2	4.06855e-116	0.423687	0.343	0.122	9.21243e-112	1	ONECUT2
MT-ATP6	6.76175e-113	0.410348	0.995	0.995	1.53106e-108	1	MT-ATP6
PIGR	2.53559e-111	0.406043	0.93	0.639	5.74133e-107	1	PIGR
CCL25	2.69214e-109	0.41461	0.157	0.029	6.0958e-105	1	CCL25
MT-ND4	5.12183e-109	0.367941	0.998	0.997	1.15974e-104	1	MT-ND4
MYO7B	1.85991e-108	0.309173	0.235	0.063	4.2114e-104	1	MYO7B
PRSS3	5.16654e-108	0.373371	0.55	0.251	1.16986e-103	1	PRSS3
SLC4A7	3.20199e-107	0.390176	0.312	0.105	7.25027e-103	1	SLC4A7
KRT191	1.63268e-105	0.631274	0.908	0.706	3.69687e-101	1	KRT19
C19orf77	5.49824e-104	0.343469	0.674	0.385	1.24497e-99	1	C19orf77
S100A141	2.35346e-101	0.518334	0.695	0.415	5.32895e-97	1	S100A14
VIL1	1.88021e-97	0.335432	0.356	0.139	4.25736e-93	1	VIL1
SLC28A2	3.32319e-94	0.419144	0.285	0.097	7.52471e-90	1	SLC28A2
HSD17B2	1.70489e-91	0.307585	0.297	0.106	3.86039e-87	1	HSD17B2
KRT81	4.39496e-89	0.425347	0.949	0.796	9.95151e-85	1	KRT8
MAFB	3.47563e-87	0.42213	0.197	0.055	7.86986e-83	1	MAFB
MT-ND3	3.8907e-87	0.37304	0.997	0.99	8.8097e-83	1	MT-ND3
AOC1	2.26756e-86	0.393726	0.405	0.18	5.13444e-82	1	AOC1
HMGCS2	9.94857e-85	0.354905	0.334	0.134	2.25265e-80	1	HMGCS2
CCL15	1.1686e-82	0.319988	0.25	0.087	2.64607e-78	1	CCL15
FAM84A	1.74027e-80	0.260988	0.225	0.073	3.94048e-76	1	FAM84A
OAT	3.83407e-80	0.3857	0.518	0.284	8.68149e-76	1	OAT
MUC2	4.15625e-79	1.14001	0.104	0.017	9.411e-75	1	MUC2
HES11	2.73191e-78	0.533009	0.604	0.361	6.18586e-74	1	HES1
EPHX2	1.12839e-77	0.29647	0.303	0.122	2.55502e-73	1	EPHX2
MISP	2.67075e-76	0.395552	0.465	0.243	6.04737e-72	1	MISP
MT-ND4L1	1.16466e-74	0.398726	0.963	0.863	2.63713e-70	1	MT-ND4L
CHCHD10	3.35603e-74	0.438109	0.74	0.57	7.59907e-70	1	CHCHD10
SERPINB5	4.07168e-71	0.371021	0.294	0.125	9.21951e-67	1	SERPINB5
S100A61	6.56244e-70	0.354464	0.986	0.823	1.48593e-65	1	S100A6
XIST1	3.62727e-69	0.351499	0.311	0.13	8.21322e-65	1	XIST
MYO15B	4.84527e-68	0.314277	0.345	0.154	1.09712e-63	1	MYO15B
MUC17	3.22668e-65	0.256369	0.201	0.068	7.30617e-61	1	MUC17
DGAT1	6.65066e-64	0.254577	0.379	0.187	1.50591e-59	1	DGAT1
SLC22A18	5.67744e-63	0.348814	0.421	0.225	1.28554e-58	1	SLC22A18
NAPRT1	1.30425e-61	0.379661	0.552	0.355	2.95321e-57	1	NAPRT1
KLK1	1.59686e-61	0.348875	0.17	0.055	3.61577e-57	1	KLK1
RPL28	2.08778e-61	0.40224	0.958	0.935	4.72735e-57	1	RPL28
MUC12	1.01315e-60	0.370942	0.181	0.062	2.29408e-56	1	MUC12
PPP1R1B	2.26208e-60	0.278074	0.294	0.133	5.12202e-56	1	PPP1R1B
REEP6	3.68894e-58	0.25815	0.222	0.085	8.35287e-54	1	REEP6
MGLL1	1.29458e-57	0.354135	0.38	0.201	2.93131e-53	1	MGLL
CMBL1	1.23775e-54	0.262133	0.385	0.199	2.80264e-50	1	CMBL
METTL12	5.87681e-54	0.306375	0.188	0.07	1.33069e-49	1	METTL12
CAMK2N1	1.84419e-52	0.316951	0.31	0.155	4.17579e-48	1	CAMK2N1
RGS2	4.80073e-52	0.374847	0.343	0.182	1.08703e-47	1	RGS2
MT-ATP8	5.35817e-51	0.319541	0.401	0.221	1.21325e-46	1	MT-ATP8
CEACAM6	6.81822e-51	0.445606	0.291	0.141	1.54385e-46	1	CEACAM6
GSTA1	6.71943e-49	0.327903	0.433	0.245	1.52148e-44	1	GSTA1
ATP5D	9.52962e-48	0.343874	0.826	0.728	2.15779e-43	1	ATP5D
SLC25A37	4.22216e-46	0.297659	0.445	0.263	9.56024e-42	1	SLC25A37
RPS29	1.60965e-44	0.378732	0.939	0.919	3.64474e-40	1	RPS29
ASL	1.99821e-44	0.279828	0.463	0.293	4.52455e-40	1	ASL
AGR3	4.00334e-44	0.27174	0.468	0.282	9.06476e-40	1	AGR3
ETHE1	5.95367e-43	0.360097	0.391	0.244	1.34809e-38	1	ETHE1
ELF31	3.47806e-42	0.261254	0.861	0.688	7.87538e-38	1	ELF3
GCNT3	1.08061e-41	0.269127	0.299	0.159	2.44683e-37	1	GCNT3
ACADVL	9.61076e-40	0.254371	0.695	0.526	2.17616e-35	1	ACADVL
PYCARD	1.84527e-39	0.30278	0.392	0.242	4.17823e-35	1	PYCARD
SERPINB6	1.06846e-37	0.321905	0.548	0.399	2.41931e-33	1	SERPINB6
ZG16	6.5306e-35	1.25684	0.123	0.044	1.47872e-30	1	ZG16
RPS19	8.6773e-33	0.426701	0.955	0.931	1.9648e-28	1	RPS19
RPS18	4.04909e-31	0.397777	0.974	0.973	9.16835e-27	1	RPS18
C19orf331	2.61492e-29	0.293596	0.742	0.601	5.92096e-25	1	C19orf33
RPL37	9.29905e-29	0.296622	0.917	0.87	2.10558e-24	1	RPL37
RPS15	2.19306e-28	0.363422	0.942	0.93	4.96575e-24	1	RPS15
RPL29	1.54262e-26	0.283688	0.931	0.895	3.49296e-22	1	RPL29
RPLP2	4.65527e-24	0.259371	0.948	0.929	1.05409e-19	1	RPLP2
RPL36	4.98844e-24	0.293529	0.952	0.947	1.12953e-19	1	RPL36
RPS21	2.59606e-23	0.293768	0.835	0.788	5.87827e-19	1	RPS21
RPS16	5.81795e-23	0.280146	0.892	0.847	1.31736e-18	1	RPS16
RPS8	1.29824e-22	0.326311	0.916	0.88	2.93961e-18	1	RPS8
NDUFS7	3.10011e-21	0.250958	0.559	0.466	7.01957e-17	1	NDUFS7
RPL37A	6.18402e-21	0.253088	0.926	0.895	1.40025e-16	1	RPL37A
EEF1B2	2.37115e-19	0.33213	0.685	0.619	5.369e-15	1	EEF1B2
RPL13	1.58455e-17	0.328484	0.958	0.956	3.5879e-13	1	RPL13
RPL13A	1.16214e-15	0.276512	0.965	0.96	2.63144e-11	1	RPL13A
RPL12	1.50294e-15	0.305497	0.923	0.91	3.4031e-11	1	RPL12
SOX4	2.48001e-15	0.26606	0.414	0.32	5.6155e-11	1	SOX4
RPS9	3.73931e-12	0.259186	0.931	0.912	8.46693e-08	1	RPS9
RPS2	3.37202e-09	0.366063	0.912	0.905	7.63527e-05	1	RPS2
ANKRD36C	0	1.88574	0.813	0.245	0	2	ANKRD36C
DUOX2	0	1.60791	0.533	0.09	0	2	DUOX2
MUC4	0	1.25099	0.435	0.064	0	2	MUC4
MUC11	0	1.13838	0.968	0.707	0	2	MUC1
FCGBP1	0	1.10427	0.717	0.223	0	2	FCGBP
MUC5AC1	0	0.955455	0.976	0.468	0	2	MUC5AC
MT-ND41	0	0.727536	1	0.997	0	2	MT-ND4
MT-ND31	2.66125e-298	0.73256	0.999	0.99	6.02588e-294	2	MT-ND3
MT-CO11	6.07636e-286	0.744567	1	0.997	1.37587e-281	2	MT-CO1
LCN2	1.32404e-283	0.832065	0.859	0.38	2.99803e-279	2	LCN2
MT-CO31	2.10261e-281	0.678891	1	0.999	4.76094e-277	2	MT-CO3
PIGR1	3.31245e-262	0.911943	0.965	0.645	7.50037e-258	2	PIGR
DUOXA2	2.09403e-257	1.13406	0.336	0.052	4.74152e-253	2	DUOXA2
MT-ATP61	1.16776e-256	0.656846	0.999	0.994	2.64415e-252	2	MT-ATP6
MT-CYB1	2.83185e-245	0.664551	1	0.991	6.41217e-241	2	MT-CYB
MT-CO21	4.8061e-241	0.644043	1	0.996	1.08825e-236	2	MT-CO2
LYZ	5.17482e-221	0.39131	0.99	0.72	1.17173e-216	2	LYZ
CA21	8.03598e-209	0.931984	0.855	0.598	1.81959e-204	2	CA2
MALAT1	3.28438e-207	0.623509	0.998	0.992	7.43682e-203	2	MALAT1
GKN21	1.20451e-190	0.366983	0.68	0.275	2.72738e-186	2	GKN2
MT-ND11	5.58979e-177	0.530423	1	0.981	1.2657e-172	2	MT-ND1
ANXA101	2.49818e-158	0.787919	0.819	0.568	5.65663e-154	2	ANXA10
MT-ND51	7.97336e-147	0.467852	0.999	0.955	1.80541e-142	2	MT-ND5
DPCR11	1.33885e-136	0.571851	0.59	0.252	3.03157e-132	2	DPCR1
CLDN181	1.4648e-119	0.608257	0.823	0.623	3.31675e-115	2	CLDN18
MT-ND21	2.45481e-113	0.364008	1	0.995	5.55843e-109	2	MT-ND2
SYTL21	1.16921e-112	0.897793	0.467	0.226	2.64743e-108	2	SYTL2
AGR21	3.47301e-108	0.333578	0.956	0.767	7.86394e-104	2	AGR2
SAT11	9.86129e-101	0.537085	0.896	0.826	2.23289e-96	2	SAT1
CDC42EP5	1.75925e-100	0.818855	0.374	0.16	3.98347e-96	2	CDC42EP5
TAGLN21	4.46386e-89	0.610198	0.724	0.592	1.01075e-84	2	TAGLN2
BCAS11	5.72123e-78	0.753361	0.435	0.239	1.29546e-73	2	BCAS1
DDX601	7.74888e-74	0.797039	0.333	0.154	1.75458e-69	2	DDX60
GOLM11	7.51265e-73	0.643104	0.586	0.434	1.70109e-68	2	GOLM1
MUC5B	9.67494e-71	0.521198	0.182	0.051	2.1907e-66	2	MUC5B
S100P1	2.24101e-69	0.258194	0.858	0.595	5.07431e-65	2	S100P
SULT1C21	3.07819e-69	0.687526	0.481	0.301	6.96994e-65	2	SULT1C2
REP151	6.98322e-69	0.668805	0.277	0.111	1.58121e-64	2	REP15
ETNK11	1.55072e-68	0.783162	0.476	0.329	3.5113e-64	2	ETNK1
ALDH3A11	1.63618e-66	0.666064	0.377	0.19	3.7048e-62	2	ALDH3A1
AHNAK1	1.53889e-64	0.700457	0.505	0.35	3.48452e-60	2	AHNAK
MT-ND4L2	9.50437e-64	0.274641	0.94	0.87	2.15207e-59	2	MT-ND4L
SNORA76	8.96877e-63	0.727074	0.5	0.351	2.0308e-58	2	SNORA76
VSIG11	2.28134e-62	0.613727	0.432	0.251	5.16564e-58	2	VSIG1
VSIG21	1.74745e-60	0.516295	0.648	0.525	3.95676e-56	2	VSIG2
GSN1	4.02133e-60	0.611154	0.544	0.397	9.10551e-56	2	GSN
CTSE1	1.20439e-55	0.531327	0.668	0.564	2.7271e-51	2	CTSE
ANKRD36	1.40299e-55	0.768899	0.313	0.163	3.1768e-51	2	ANKRD36
LGALS9B1	2.9935e-47	0.47516	0.152	0.05	6.77818e-43	2	LGALS9B
ATP2A31	3.49331e-47	0.630474	0.267	0.131	7.90991e-43	2	ATP2A3
AKR1C21	1.31814e-46	0.587452	0.255	0.119	2.98465e-42	2	AKR1C2
CAPN81	8.81942e-46	0.63512	0.445	0.321	1.99698e-41	2	CAPN8
HDAC9	3.93438e-43	0.403234	0.11	0.03	8.90862e-39	2	HDAC9
GALNT61	8.25999e-43	0.617613	0.332	0.195	1.87031e-38	2	GALNT6
SOSTDC11	3.38961e-42	0.505131	0.187	0.074	7.6751e-38	2	SOSTDC1
CCL28	5.15934e-42	0.640489	0.246	0.125	1.16823e-37	2	CCL28
ELF32	5.31893e-42	0.365487	0.777	0.704	1.20437e-37	2	ELF3
TMC5	8.98285e-40	0.611082	0.532	0.458	2.03399e-35	2	TMC5
TCF7L2	2.74357e-37	0.70869	0.339	0.229	6.21227e-33	2	TCF7L2
ARGLU11	7.98821e-36	0.533806	0.546	0.507	1.80877e-31	2	ARGLU1
ABCC31	2.83339e-32	0.575022	0.448	0.371	6.41564e-28	2	ABCC3
SLC39A111	3.98353e-32	0.613824	0.249	0.144	9.01991e-28	2	SLC39A11
FOXQ11	7.52735e-31	0.543164	0.322	0.211	1.70442e-26	2	FOXQ1
GMDS	2.2839e-30	0.558749	0.458	0.397	5.17143e-26	2	GMDS
STARD101	4.56797e-29	0.436665	0.55	0.506	1.03433e-24	2	STARD10
RNASE11	7.17061e-29	0.404324	0.566	0.49	1.62364e-24	2	RNASE1
ERN21	8.21451e-29	0.598338	0.31	0.213	1.86001e-24	2	ERN2
TAPBP	9.55391e-29	0.619361	0.427	0.371	2.16329e-24	2	TAPBP
GNAS1	1.03936e-28	0.504773	0.552	0.555	2.35343e-24	2	GNAS
COL27A1	1.19271e-28	0.511444	0.181	0.09	2.70066e-24	2	COL27A1
GPX21	1.22337e-27	0.333967	0.605	0.501	2.77008e-23	2	GPX2
CCDC641	1.66677e-27	0.411901	0.122	0.048	3.77406e-23	2	CCDC64
MED24	5.68863e-27	0.539886	0.202	0.111	1.28808e-22	2	MED24
EDEM31	1.00433e-26	0.625729	0.294	0.204	2.27409e-22	2	EDEM3
LGALS9C1	2.05002e-26	0.335822	0.127	0.052	4.64187e-22	2	LGALS9C
RP11-386I14.4	7.74874e-26	0.479567	0.133	0.058	1.75455e-21	2	RP11-386I14.4
RRBP11	7.92603e-26	0.416848	0.588	0.596	1.79469e-21	2	RRBP1
EPS8L11	8.37794e-25	0.555684	0.281	0.19	1.89702e-20	2	EPS8L1
HLA-E	1.24688e-23	0.374692	0.556	0.508	2.82332e-19	2	HLA-E
KLF21	1.67204e-23	0.531712	0.32	0.228	3.786e-19	2	KLF2
UPF2	2.65939e-23	0.54425	0.398	0.341	6.02165e-19	2	UPF2
TMEM541	4.10078e-23	0.525677	0.47	0.434	9.28539e-19	2	TMEM54
MT-ND6	4.10725e-23	0.588499	0.366	0.303	9.30004e-19	2	MT-ND6
NKX6-21	9.86364e-23	0.357729	0.145	0.068	2.23342e-18	2	NKX6-2
LPCAT41	3.90128e-22	0.570923	0.265	0.185	8.83366e-18	2	LPCAT4
SPATS2L1	4.38371e-22	0.483829	0.462	0.421	9.92604e-18	2	SPATS2L
IGSF91	8.31907e-22	0.397134	0.145	0.071	1.88369e-17	2	IGSF9
SNORD3A1	8.78256e-22	0.473974	0.294	0.204	1.98863e-17	2	SNORD3A
VMP1	2.07753e-21	0.508145	0.497	0.493	4.70416e-17	2	VMP1
RNF2131	4.35325e-21	0.517611	0.41	0.356	9.85706e-17	2	RNF213
MLPH1	9.14445e-21	0.525659	0.356	0.294	2.07058e-16	2	MLPH
MARCKS1	2.46221e-20	0.496374	0.45	0.422	5.57519e-16	2	MARCKS
ACTN4	6.37808e-20	0.456823	0.468	0.452	1.44419e-15	2	ACTN4
LIPH1	7.51655e-20	0.5872	0.393	0.343	1.70197e-15	2	LIPH
TSPAN11	8.88821e-19	0.34774	0.497	0.437	2.01256e-14	2	TSPAN1
SMIM141	3.89001e-18	0.542946	0.398	0.37	8.80816e-14	2	SMIM14
SLC44A41	3.49052e-17	0.460614	0.447	0.432	7.90359e-13	2	SLC44A4
MEIS2	9.80262e-17	0.524309	0.301	0.24	2.21961e-12	2	MEIS2
GALE1	3.00928e-16	0.513195	0.374	0.339	6.8139e-12	2	GALE
P4HB1	3.06767e-16	0.308955	0.642	0.697	6.94612e-12	2	P4HB
TSKU1	4.07508e-16	0.342802	0.121	0.063	9.22721e-12	2	TSKU
ADAM151	4.16717e-16	0.534682	0.282	0.222	9.43573e-12	2	ADAM15
LINC011331	4.61286e-16	0.370976	0.397	0.332	1.04449e-11	2	LINC01133
ATP10B	8.29644e-16	0.44417	0.148	0.086	1.87856e-11	2	ATP10B
EFHD21	6.10652e-15	0.46261	0.455	0.462	1.3827e-10	2	EFHD2
HPGD1	3.51737e-14	0.392066	0.388	0.332	7.96437e-10	2	HPGD
CYP2S11	1.93982e-13	0.434517	0.238	0.176	4.39232e-09	2	CYP2S1
SGSM31	2.03284e-13	0.502175	0.291	0.242	4.60296e-09	2	SGSM3
TLE41	5.1636e-13	0.426825	0.279	0.222	1.16919e-08	2	TLE4
APOL11	6.01012e-13	0.410404	0.246	0.184	1.36087e-08	2	APOL1
SLC7A81	6.60657e-13	0.420782	0.198	0.138	1.49593e-08	2	SLC7A8
TMEM63B	7.57731e-13	0.458177	0.215	0.158	1.71573e-08	2	TMEM63B
SYNE2	4.68575e-12	0.469194	0.348	0.321	1.061e-07	2	SYNE2
LYPD6B	1.4034e-11	0.357185	0.131	0.08	3.17771e-07	2	LYPD6B
PLXNB21	1.98396e-11	0.474515	0.346	0.33	4.49228e-07	2	PLXNB2
TRNP11	2.58043e-11	0.440117	0.185	0.132	5.84286e-07	2	TRNP1
UTRN	2.78941e-11	0.402363	0.154	0.102	6.31605e-07	2	UTRN
ABHD21	4.71602e-11	0.494837	0.373	0.368	1.06785e-06	2	ABHD2
AKR1C31	1.10676e-10	0.354774	0.422	0.413	2.50603e-06	2	AKR1C3
RAB27B1	1.45561e-10	0.480216	0.242	0.198	3.29594e-06	2	RAB27B
OSBPL71	2.21351e-10	0.333653	0.154	0.104	5.01206e-06	2	OSBPL7
LIMA11	2.93409e-10	0.398842	0.407	0.42	6.64366e-06	2	LIMA1
FUT2	4.56717e-10	0.451513	0.288	0.257	1.03415e-05	2	FUT2
ADAM281	8.24288e-10	0.382373	0.227	0.179	1.86644e-05	2	ADAM28
FAM101A1	1.09672e-09	0.362939	0.149	0.101	2.48331e-05	2	FAM101A
TLN2	3.54538e-09	0.339704	0.14	0.095	8.02781e-05	2	TLN2
CYP2C181	3.89669e-09	0.368458	0.17	0.123	8.82327e-05	2	CYP2C18
NGEF	1.52395e-08	0.279854	0.108	0.068	0.000345069	2	NGEF
SCNN1A1	1.58871e-08	0.415713	0.205	0.164	0.000359731	2	SCNN1A
MYH14	1.90946e-08	0.440602	0.31	0.296	0.00043236	2	MYH14
MAL2	2.01504e-08	0.392492	0.4	0.417	0.000456266	2	MAL2
CACFD11	2.49825e-08	0.381844	0.177	0.135	0.000565678	2	CACFD1
AES	3.9875e-08	0.398559	0.402	0.431	0.000902889	2	AES
PDE4C1	7.65714e-08	0.363818	0.305	0.282	0.00173381	2	PDE4C
TRPM4	1.07713e-07	0.408992	0.196	0.159	0.00243894	2	TRPM4
CTSD1	1.13239e-07	0.258047	0.551	0.63	0.00256406	2	CTSD
PAQR8	1.19314e-07	0.429003	0.193	0.157	0.00270163	2	PAQR8
PRRC2C	1.57245e-07	0.411586	0.377	0.399	0.0035605	2	PRRC2C
DIAPH2	1.62164e-07	0.368084	0.169	0.13	0.00367187	2	DIAPH2
DIP2A	2.09361e-07	0.345585	0.142	0.103	0.00474056	2	DIP2A
SLC25A371	2.34979e-07	0.416475	0.304	0.286	0.00532063	2	SLC25A37
SLC22A23	2.93388e-07	0.320763	0.126	0.089	0.00664319	2	SLC22A23
IL1R21	3.02755e-07	0.270518	0.113	0.075	0.00685529	2	IL1R2
MAPK31	5.73327e-07	0.420252	0.282	0.264	0.0129818	2	MAPK3
MPDU1	8.14785e-07	0.440542	0.248	0.228	0.0184492	2	MPDU1
AKR1C11	1.27186e-06	0.314627	0.211	0.176	0.0287987	2	AKR1C1
SEC61A1	1.53242e-06	0.464662	0.325	0.334	0.0346987	2	SEC61A1
SLC44A21	4.20666e-06	0.38496	0.194	0.164	0.0952514	2	SLC44A2
GALNT71	4.99802e-06	0.417671	0.248	0.23	0.11317	2	GALNT7
N4BP2L2	6.73143e-06	0.369342	0.446	0.52	0.15242	2	N4BP2L2
AHI1	8.80212e-06	0.375172	0.251	0.232	0.199306	2	AHI1
DNM2	9.13122e-06	0.387291	0.244	0.229	0.206758	2	DNM2
LMO41	1.06475e-05	0.376036	0.343	0.355	0.241091	2	LMO4
MT-ATP81	1.32165e-05	0.334936	0.262	0.244	0.299261	2	MT-ATP8
MVD	2.19956e-05	0.395685	0.176	0.149	0.498046	2	MVD
TACSTD21	2.22107e-05	0.27779	0.286	0.264	0.502917	2	TACSTD2
B4GALNT31	2.35166e-05	0.320273	0.173	0.142	0.532487	2	B4GALNT3
PCSK7	3.45843e-05	0.43648	0.282	0.285	0.783092	2	PCSK7
GAK	3.98797e-05	0.403905	0.237	0.224	0.902996	2	GAK
NBEAL2	4.16037e-05	0.31684	0.142	0.114	0.942032	2	NBEAL2
LAMB31	5.84522e-05	0.318019	0.271	0.257	1	2	LAMB3
ME11	5.95717e-05	0.264832	0.108	0.08	1	2	ME1
PDCD6IP	7.97374e-05	0.431337	0.294	0.305	1	2	PDCD6IP
PRPF4B	9.51438e-05	0.377286	0.304	0.313	1	2	PRPF4B
CCL20	0.000129818	0.327183	0.129	0.099	1	2	CCL20
PKP3	0.000266915	0.394922	0.299	0.314	1	2	PKP3
VILL1	0.000295232	0.326442	0.259	0.251	1	2	VILL
INF21	0.000301934	0.32611	0.242	0.232	1	2	INF2
SHROOM1	0.000335234	0.273271	0.115	0.09	1	2	SHROOM1
METTL7A	0.000362232	0.361602	0.286	0.287	1	2	METTL7A
RASEF1	0.000368824	0.311096	0.142	0.118	1	2	RASEF
CTNNA11	0.000522143	0.376632	0.344	0.386	1	2	CTNNA1
CAPN51	0.00061078	0.376696	0.171	0.154	1	2	CAPN5
SPIRE2	0.00079618	0.268574	0.11	0.088	1	2	SPIRE2
CCND11	0.000805283	0.357894	0.269	0.271	1	2	CCND1
ATP8B11	0.000914066	0.416514	0.296	0.318	1	2	ATP8B1
EHBP1L1	0.00091471	0.304948	0.14	0.119	1	2	EHBP1L1
PDIA3	0.000944065	0.269644	0.494	0.596	1	2	PDIA3
CTNND11	0.00133683	0.402729	0.317	0.351	1	2	CTNND1
PDXDC1	0.00179819	0.413197	0.274	0.291	1	2	PDXDC1
ERICH1	0.00264894	0.390515	0.202	0.196	1	2	ERICH1
TSTA3	0.0034001	0.342277	0.364	0.425	1	2	TSTA3
DYNC1H1	0.00340305	0.371161	0.228	0.23	1	2	DYNC1H1
LRP1	0.00346285	0.271525	0.114	0.096	1	2	LRP1
CD151	0.00349032	0.265364	0.416	0.494	1	2	CD151
SLC9A11	0.00373689	0.341553	0.174	0.161	1	2	SLC9A1
MST1R	0.00390568	0.328789	0.164	0.15	1	2	MST1R
ABLIM11	0.00413058	0.377776	0.239	0.244	1	2	ABLIM1
LGALS91	0.00493103	0.341085	0.267	0.28	1	2	LGALS9
RNPEPL11	0.00504822	0.349855	0.202	0.196	1	2	RNPEPL1
RASSF61	0.00623347	0.359846	0.214	0.213	1	2	RASSF6
SHROOM3	0.00657652	0.371858	0.236	0.244	1	2	SHROOM3
GSR	0.00658644	0.296578	0.119	0.104	1	2	GSR
NCOR1	0.00666992	0.367656	0.34	0.395	1	2	NCOR1
MICALL21	0.00734716	0.294131	0.196	0.188	1	2	MICALL2
CORO2A	0.00838126	0.306105	0.124	0.109	1	2	CORO2A
MICU1	0.00887335	0.354836	0.161	0.152	1	2	MICU1
HMGB2	0	1.37505	0.677	0.169	0	3	HMGB2
TUBA1B	0	1.27225	0.82	0.396	0	3	TUBA1B
TOP2A	0	1.25861	0.504	0.033	0	3	TOP2A
MKI67	0	1.24986	0.501	0.038	0	3	MKI67
CENPF	0	1.22352	0.432	0.045	0	3	CENPF
KIAA0101	0	1.07198	0.51	0.069	0	3	KIAA0101
UBE2C	0	0.84303	0.325	0.036	0	3	UBE2C
PTTG1	0	0.811519	0.372	0.052	0	3	PTTG1
TK1	0	0.790052	0.389	0.054	0	3	TK1
GTSE1	0	0.787346	0.334	0.015	0	3	GTSE1
CCNB1	0	0.720216	0.31	0.029	0	3	CCNB1
CDC20	0	0.6869	0.306	0.03	0	3	CDC20
NUSAP1	0	0.684608	0.337	0.032	0	3	NUSAP1
AURKB	0	0.677334	0.294	0.017	0	3	AURKB
ASPM	0	0.641089	0.264	0.015	0	3	ASPM
CDK1	0	0.63009	0.28	0.025	0	3	CDK1
ARHGAP11A	0	0.610372	0.269	0.02	0	3	ARHGAP11A
BIRC5	0	0.600554	0.317	0.032	0	3	BIRC5
TPX2	1.69031e-306	0.548616	0.272	0.023	3.82736e-302	3	TPX2
CENPE	6.30755e-306	0.577335	0.252	0.018	1.42822e-301	3	CENPE
RRM2	5.95506e-303	0.575431	0.264	0.022	1.3484e-298	3	RRM2
HMMR	6.01295e-301	0.495127	0.235	0.016	1.36151e-296	3	HMMR
ZWINT	4.32234e-295	0.661414	0.356	0.05	9.78707e-291	3	ZWINT
PRC1	6.91822e-293	0.579813	0.29	0.03	1.56649e-288	3	PRC1
PBK	2.39715e-291	0.464223	0.235	0.017	5.42787e-287	3	PBK
DLGAP5	1.81255e-290	0.34742	0.193	0.008	4.10415e-286	3	DLGAP5
KIF20B	3.97932e-265	0.569361	0.295	0.036	9.01037e-261	3	KIF20B
TACC3	7.71982e-260	0.506697	0.255	0.026	1.748e-255	3	TACC3
ARHGAP11B	2.28664e-247	0.596007	0.233	0.022	5.17763e-243	3	ARHGAP11B
CCNA2	4.39645e-237	0.368687	0.192	0.013	9.95487e-233	3	CCNA2
PTMA	1.75239e-229	0.805801	0.984	0.933	3.96793e-225	3	PTMA
HMGB1	5.27063e-228	0.966264	0.887	0.672	1.19343e-223	3	HMGB1
CEP55	2.54253e-226	0.356902	0.192	0.015	5.75705e-222	3	CEP55
CDKN3	3.96109e-226	0.504269	0.25	0.03	8.96909e-222	3	CDKN3
SMC4	6.28456e-217	0.734633	0.477	0.132	1.42301e-212	3	SMC4
DEPDC1	4.58448e-213	0.288382	0.145	0.007	1.03806e-208	3	DEPDC1
LMNB1	8.15368e-213	0.43087	0.251	0.032	1.84624e-208	3	LMNB1
C21orf58	3.59104e-211	0.607906	0.254	0.034	8.1312e-207	3	C21orf58
IQGAP3	5.34129e-207	0.398414	0.185	0.015	1.20943e-202	3	IQGAP3
H2AFZ	1.35021e-205	1.18507	0.727	0.404	3.05728e-201	3	H2AFZ
CENPW	5.27676e-205	0.534134	0.301	0.051	1.19482e-200	3	CENPW
HJURP	2.32646e-199	0.331181	0.144	0.008	5.2678e-195	3	HJURP
STMN1	4.2414e-197	0.818598	0.501	0.157	9.6038e-193	3	STMN1
HELLS	6.92712e-195	0.618181	0.284	0.048	1.56851e-190	3	HELLS
MAD2L1	8.51142e-190	0.417522	0.237	0.033	1.92724e-185	3	MAD2L1
TUBB	1.51505e-189	0.892779	0.648	0.3	3.43053e-185	3	TUBB
SGOL1	3.85489e-185	0.361791	0.195	0.021	8.72863e-181	3	SGOL1
FOXM1	7.85316e-182	0.299997	0.161	0.013	1.77819e-177	3	FOXM1
CCNB2	3.57251e-180	0.309013	0.181	0.018	8.08922e-176	3	CCNB2
TYMS	1.03035e-179	0.514343	0.281	0.051	2.33302e-175	3	TYMS
SGOL2	1.65482e-178	0.276252	0.164	0.014	3.74701e-174	3	SGOL2
TROAP	5.43976e-176	0.317217	0.183	0.019	1.23172e-171	3	TROAP
KIF4A	2.99503e-175	0.273507	0.143	0.01	6.78166e-171	3	KIF4A
HMGN2	6.72151e-175	0.890996	0.74	0.425	1.52195e-170	3	HMGN2
ASF1B	1.34835e-173	0.344743	0.185	0.021	3.05306e-169	3	ASF1B
CDCA8	5.6279e-173	0.339508	0.193	0.023	1.27433e-168	3	CDCA8
CENPA	1.60667e-172	0.329983	0.151	0.012	3.63798e-168	3	CENPA
RAD51AP1	7.1306e-169	0.330822	0.182	0.02	1.61458e-164	3	RAD51AP1
PLK1	1.76302e-168	0.333927	0.171	0.017	3.99201e-164	3	PLK1
PIF1	6.05487e-162	0.334198	0.122	0.007	1.371e-157	3	PIF1
CENPK	3.08346e-160	0.311716	0.185	0.023	6.98189e-156	3	CENPK
RACGAP1	5.06792e-155	0.277871	0.162	0.017	1.14753e-150	3	RACGAP1
KIF2C	4.59374e-154	0.261773	0.136	0.011	1.04016e-149	3	KIF2C
KPNA2	5.7753e-154	0.617669	0.314	0.076	1.3077e-149	3	KPNA2
KIFC1	1.69345e-149	0.252712	0.137	0.012	3.83448e-145	3	KIFC1
ANLN	2.00956e-146	0.293725	0.158	0.018	4.55024e-142	3	ANLN
CLSPN	2.15627e-143	0.389814	0.166	0.021	4.88244e-139	3	CLSPN
CENPU	4.83652e-138	0.300908	0.168	0.022	1.09513e-133	3	CENPU
CENPM	3.39991e-136	0.329249	0.209	0.036	7.69841e-132	3	CENPM
HIST1H1D	2.45593e-134	0.509239	0.174	0.024	5.56097e-130	3	HIST1H1D
TTK	5.32029e-133	0.258197	0.125	0.011	1.20467e-128	3	TTK
SMC2	4.45727e-132	0.446405	0.302	0.077	1.00926e-127	3	SMC2
MELK	5.14715e-132	0.28102	0.15	0.018	1.16547e-127	3	MELK
MIS18BP1	4.59292e-127	0.505217	0.325	0.091	1.03997e-122	3	MIS18BP1
RGS5	2.22765e-124	1.03116	0.206	0.04	5.04406e-120	3	RGS5
AURKA	7.17576e-121	0.298559	0.173	0.028	1.62481e-116	3	AURKA
DTYMK	1.32174e-120	0.419767	0.293	0.08	2.99282e-116	3	DTYMK
GPSM2	2.32622e-120	0.32035	0.177	0.029	5.26726e-116	3	GPSM2
ANKRD36C1	2.6335e-120	0.665565	0.601	0.269	5.96303e-116	3	ANKRD36C
ATAD5	2.84968e-118	0.366257	0.183	0.031	6.45252e-114	3	ATAD5
TMPO	1.5982e-117	0.565106	0.444	0.17	3.61881e-113	3	TMPO
AGR22	1.97954e-117	0.706401	0.965	0.766	4.48227e-113	3	AGR2
MCM4	1.8017e-115	0.339414	0.191	0.035	4.0796e-111	3	MCM4
FANCI	2.57932e-115	0.291726	0.14	0.018	5.84034e-111	3	FANCI
CKS2	1.19267e-112	0.783617	0.403	0.155	2.70055e-108	3	CKS2
FEN1	3.01223e-112	0.319499	0.177	0.031	6.82059e-108	3	FEN1
DEK	6.86605e-111	0.598515	0.597	0.317	1.55468e-106	3	DEK
UBE2S	1.95701e-110	0.503285	0.326	0.105	4.43126e-106	3	UBE2S
DNMT1	1.16909e-109	0.45229	0.29	0.083	2.64717e-105	3	DNMT1
HNRNPA3	5.58545e-107	0.594524	0.724	0.469	1.26471e-102	3	HNRNPA3
CCDC34	2.06312e-105	0.509633	0.403	0.153	4.67152e-101	3	CCDC34
CHTF18	3.86135e-105	0.276293	0.136	0.019	8.74326e-101	3	CHTF18
NMU	2.27915e-104	0.327741	0.152	0.024	5.16067e-100	3	NMU
NUCKS1	2.06797e-103	0.615976	0.654	0.396	4.6825e-99	3	NUCKS1
HNRNPA1	2.7279e-103	0.608026	0.84	0.681	6.17679e-99	3	HNRNPA1
NUDT1	7.43994e-103	0.380615	0.277	0.08	1.68463e-98	3	NUDT1
UBE2T	7.1259e-102	0.333208	0.222	0.054	1.61352e-97	3	UBE2T
BRCA2	8.97743e-102	0.291978	0.128	0.017	2.03276e-97	3	BRCA2
DHFR	9.82676e-102	0.41137	0.244	0.064	2.22507e-97	3	DHFR
CKAP2	3.20539e-98	0.31549	0.179	0.037	7.25797e-94	3	CKAP2
FABP5	2.62513e-96	0.678212	0.509	0.256	5.94409e-92	3	FABP5
MIS18A	8.3192e-96	0.281243	0.188	0.041	1.88372e-91	3	MIS18A
RNASEH2A	2.92664e-95	0.314676	0.207	0.05	6.62679e-91	3	RNASEH2A
PCNA	1.11192e-93	0.62289	0.374	0.15	2.51773e-89	3	PCNA
RAN	5.08583e-93	0.654111	0.613	0.381	1.15158e-88	3	RAN
ESCO2	5.56749e-93	0.276336	0.149	0.026	1.26065e-88	3	ESCO2
RRM1	3.38206e-92	0.364948	0.233	0.063	7.658e-88	3	RRM1
PPIA	4.5299e-91	0.523797	0.836	0.69	1.02571e-86	3	PPIA
TUBA1C	9.48224e-90	0.621025	0.531	0.287	2.14706e-85	3	TUBA1C
RPL35	9.92702e-89	0.426602	0.962	0.918	2.24778e-84	3	RPL35
ALDH3A12	1.34177e-88	0.42731	0.446	0.183	3.03817e-84	3	ALDH3A1
LBR	1.08173e-84	0.393992	0.304	0.107	2.44937e-80	3	LBR
NDC1	1.53231e-84	0.263529	0.171	0.038	3.4696e-80	3	NDC1
CASC5	4.14766e-84	0.265409	0.141	0.026	9.39154e-80	3	CASC5
STRA13	6.20161e-84	0.577545	0.522	0.289	1.40423e-79	3	STRA13
LCN21	5.61721e-83	0.397188	0.692	0.4	1.2719e-78	3	LCN2
HIST1H4C	5.07215e-82	0.975945	0.542	0.317	1.14849e-77	3	HIST1H4C
SKA2	6.42153e-82	0.355508	0.282	0.096	1.45403e-77	3	SKA2
HNRNPA2B1	7.88668e-82	0.518576	0.795	0.662	1.78578e-77	3	HNRNPA2B1
NCL	6.32871e-81	0.567877	0.63	0.4	1.43301e-76	3	NCL
DDX39A	1.10188e-79	0.422472	0.339	0.135	2.49499e-75	3	DDX39A
ANP32E	7.3052e-79	0.373892	0.275	0.094	1.65412e-74	3	ANP32E
MCM7	1.08374e-78	0.415616	0.274	0.094	2.45392e-74	3	MCM7
C14orf80	2.89796e-78	0.311657	0.209	0.058	6.56184e-74	3	C14orf80
SNRPG	4.8545e-75	0.576705	0.632	0.433	1.0992e-70	3	SNRPG
RANBP1	3.15046e-73	0.542518	0.524	0.306	7.13358e-69	3	RANBP1
H2AFX	3.37517e-73	0.365058	0.272	0.097	7.6424e-69	3	H2AFX
ECT2	4.49487e-72	0.27909	0.202	0.058	1.01777e-67	3	ECT2
DUT	5.38894e-72	0.631334	0.467	0.258	1.22022e-67	3	DUT
ITGB3BP	1.39053e-71	0.329653	0.223	0.07	3.14858e-67	3	ITGB3BP
RANGAP1	6.43598e-71	0.35582	0.234	0.076	1.4573e-66	3	RANGAP1
MCM5	3.30982e-70	0.272416	0.157	0.038	7.49443e-66	3	MCM5
LMNB2	4.10459e-67	0.271187	0.178	0.049	9.29402e-63	3	LMNB2
PA2G4	4.26385e-67	0.48867	0.52	0.313	9.65463e-63	3	PA2G4
HNRNPAB	5.64796e-67	0.46916	0.477	0.26	1.27887e-62	3	HNRNPAB
EZH2	4.69764e-66	0.285276	0.162	0.042	1.06369e-61	3	EZH2
HMGN1	4.83531e-65	0.556819	0.687	0.508	1.09486e-60	3	HMGN1
GAPDH	6.02241e-64	0.427456	0.901	0.802	1.36366e-59	3	GAPDH
CKAP5	9.06983e-64	0.267237	0.198	0.061	2.05368e-59	3	CKAP5
TUBB4B	2.72523e-63	0.579865	0.575	0.38	6.17075e-59	3	TUBB4B
SNRPF	5.63295e-63	0.509724	0.561	0.368	1.27547e-58	3	SNRPF
CDK5RAP2	2.19167e-62	0.257147	0.16	0.043	4.96259e-58	3	CDK5RAP2
HMGB3	6.45604e-61	0.316391	0.249	0.093	1.46184e-56	3	HMGB3
LINC00342	6.81905e-61	0.252313	0.149	0.038	1.54404e-56	3	LINC00342
SNRPD1	1.80237e-60	0.450877	0.507	0.299	4.08112e-56	3	SNRPD1
RPA3	5.70842e-60	0.461132	0.388	0.199	1.29256e-55	3	RPA3
ATAD2	7.66798e-60	0.251261	0.148	0.038	1.73626e-55	3	ATAD2
RPS24	1.12289e-59	0.388298	0.93	0.879	2.54255e-55	3	RPS24
ANP32B	4.24503e-59	0.44498	0.541	0.338	9.61203e-55	3	ANP32B
ADAM152	3.06591e-58	0.388063	0.414	0.207	6.94215e-54	3	ADAM15
RAD21	5.64879e-58	0.42067	0.423	0.226	1.27905e-53	3	RAD21
CBX3	1.05277e-57	0.433726	0.52	0.314	2.38378e-53	3	CBX3
SERBP1	2.67062e-56	0.455954	0.582	0.401	6.04709e-52	3	SERBP1
RPS26	1.29289e-55	0.384515	0.845	0.765	2.92749e-51	3	RPS26
ILF3	3.56927e-55	0.381702	0.409	0.216	8.08191e-51	3	ILF3
SNRPB	1.16489e-54	0.414185	0.504	0.309	2.63766e-50	3	SNRPB
WHSC1	1.24727e-54	0.264547	0.198	0.067	2.8242e-50	3	WHSC1
TAGLN22	2.24365e-54	0.343828	0.775	0.586	5.08031e-50	3	TAGLN2
RPS22	2.73363e-54	0.360956	0.974	0.898	6.18975e-50	3	RPS2
PRKDC	3.80436e-54	0.329813	0.283	0.121	8.61422e-50	3	PRKDC
CXCL5	7.57336e-54	0.413172	0.157	0.046	1.71484e-49	3	CXCL5
NASP	7.95366e-54	0.396896	0.333	0.16	1.80095e-49	3	NASP
KNOP1	1.79385e-53	0.363285	0.367	0.181	4.0618e-49	3	KNOP1
TCOF1	2.75471e-53	0.25155	0.196	0.067	6.23749e-49	3	TCOF1
WDR34	1.08799e-52	0.419602	0.373	0.192	2.46354e-48	3	WDR34
POLE3	7.57372e-51	0.281124	0.252	0.103	1.71492e-46	3	POLE3
TMEM106C	1.17949e-50	0.352805	0.318	0.154	2.67072e-46	3	TMEM106C
PAICS	1.42813e-50	0.277619	0.255	0.106	3.23372e-46	3	PAICS
HSP90B1	1.59987e-50	0.440408	0.741	0.638	3.62259e-46	3	HSP90B1
C19orf48	1.69849e-49	0.299256	0.239	0.097	3.84589e-45	3	C19orf48
C9orf142	1.03286e-48	0.362062	0.391	0.211	2.33871e-44	3	C9orf142
ENO1	1.09633e-48	0.377688	0.634	0.446	2.48243e-44	3	ENO1
CKS1B	4.94693e-48	0.309997	0.329	0.161	1.12013e-43	3	CKS1B
RPS81	1.26893e-47	0.34063	0.944	0.879	2.87323e-43	3	RPS8
POLD2	1.34921e-47	0.327047	0.317	0.154	3.05501e-43	3	POLD2
RPL291	1.89564e-47	0.311499	0.935	0.895	4.29229e-43	3	RPL29
HNRNPR	3.17711e-47	0.341472	0.436	0.249	7.19393e-43	3	HNRNPR
SMC1A	4.90794e-47	0.332176	0.269	0.12	1.1113e-42	3	SMC1A
HIST1H1E	6.64084e-47	0.334363	0.169	0.057	1.50369e-42	3	HIST1H1E
MZT1	3.93713e-46	0.261847	0.207	0.081	8.91484e-42	3	MZT1
SRSF2	4.95389e-46	0.439964	0.535	0.356	1.12171e-41	3	SRSF2
ANKRD361	1.68756e-45	0.368024	0.329	0.161	3.82114e-41	3	ANKRD36
DBI	2.17272e-45	0.450691	0.665	0.549	4.91969e-41	3	DBI
MCM3	7.27749e-45	0.281187	0.211	0.084	1.64784e-40	3	MCM3
SNRPA	1.00797e-44	0.265066	0.284	0.131	2.28234e-40	3	SNRPA
PLP2	4.32536e-44	0.304657	0.471	0.279	9.79392e-40	3	PLP2
GPX22	1.06462e-43	0.272492	0.718	0.488	2.41063e-39	3	GPX2
FBL	1.2022e-43	0.344079	0.433	0.258	2.72214e-39	3	FBL
MIF	1.6907e-43	0.547209	0.605	0.463	3.82826e-39	3	MIF
RPL18A	7.87421e-43	0.293792	0.975	0.932	1.78296e-38	3	RPL18A
TRIM28	8.34354e-43	0.333618	0.357	0.189	1.88923e-38	3	TRIM28
RSRC1	8.74635e-43	0.339834	0.325	0.164	1.98044e-38	3	RSRC1
H2AFV	1.38342e-42	0.389763	0.474	0.311	3.13248e-38	3	H2AFV
RPL281	2.887e-42	0.267116	0.967	0.935	6.53704e-38	3	RPL28
HP1BP3	6.31315e-42	0.393364	0.438	0.267	1.42949e-37	3	HP1BP3
FOXQ12	9.51499e-42	0.327445	0.382	0.205	2.15448e-37	3	FOXQ1
RPL22	1.16117e-41	0.31765	0.839	0.775	2.62923e-37	3	RPL22
PGP	2.32491e-41	0.293082	0.277	0.133	5.2643e-37	3	PGP
SNORA761	3.71113e-41	0.380454	0.54	0.347	8.40312e-37	3	SNORA76
NME1	4.06249e-41	0.367035	0.407	0.241	9.19871e-37	3	NME1
PSMC3	6.17041e-41	0.376137	0.468	0.296	1.39717e-36	3	PSMC3
RPL36A	7.40175e-41	0.328501	0.851	0.758	1.67598e-36	3	RPL36A
RPL371	2.25087e-40	0.301732	0.918	0.872	5.09665e-36	3	RPL37
LSM5	3.48656e-40	0.434939	0.503	0.355	7.89463e-36	3	LSM5
RPL37A1	4.54108e-40	0.269159	0.951	0.894	1.02824e-35	3	RPL37A
AKR1B101	1.09244e-39	0.381501	0.532	0.333	2.47361e-35	3	AKR1B10
EMP2	1.44588e-39	0.278359	0.347	0.186	3.2739e-35	3	EMP2
CKAP4	1.64468e-39	0.261676	0.306	0.154	3.72404e-35	3	CKAP4
MAZ	3.76084e-39	0.280209	0.274	0.133	8.51566e-35	3	MAZ
PFN1	4.24837e-39	0.365328	0.807	0.723	9.61958e-35	3	PFN1
BPIFB1	9.29206e-39	0.314046	0.23	0.101	2.104e-34	3	BPIFB1
EIF5B	1.26694e-38	0.38019	0.625	0.47	2.86874e-34	3	EIF5B
HNRNPD	1.6604e-38	0.356812	0.476	0.312	3.75965e-34	3	HNRNPD
ARL6IP1	1.89009e-38	0.431814	0.654	0.518	4.27974e-34	3	ARL6IP1
NOP56	2.37367e-38	0.33277	0.36	0.203	5.37469e-34	3	NOP56
SRRM1	2.87486e-38	0.360875	0.553	0.383	6.50954e-34	3	SRRM1
SRSF3	3.63357e-38	0.432233	0.575	0.441	8.22749e-34	3	SRSF3
HNRNPM	5.47061e-38	0.394962	0.492	0.337	1.23871e-33	3	HNRNPM
KIF22	1.00447e-37	0.253961	0.227	0.102	2.27442e-33	3	KIF22
GSTP11	1.96208e-37	0.252748	0.889	0.749	4.44274e-33	3	GSTP1
VSIG12	4.24193e-37	0.277174	0.43	0.251	9.60501e-33	3	VSIG1
RBBP7	6.40906e-37	0.297237	0.337	0.186	1.4512e-32	3	RBBP7
MZT2B	7.16971e-37	0.354998	0.644	0.524	1.62344e-32	3	MZT2B
ARGLU12	1.83176e-36	0.411641	0.649	0.495	4.14764e-32	3	ARGLU1
GGCT	2.10621e-36	0.366348	0.36	0.211	4.7691e-32	3	GGCT
FAM111A	7.08826e-36	0.259132	0.222	0.101	1.60499e-31	3	FAM111A
TIMM13	1.17932e-35	0.410306	0.556	0.427	2.67033e-31	3	TIMM13
CYBA	1.75355e-35	0.275473	0.784	0.624	3.97057e-31	3	CYBA
DDX21	2.3041e-35	0.330236	0.453	0.291	5.21717e-31	3	DDX21
ACTG11	3.34309e-35	0.294718	0.879	0.82	7.56976e-31	3	ACTG1
EIF3B	5.87073e-35	0.261447	0.322	0.175	1.32931e-30	3	EIF3B
BUB3	9.42373e-35	0.335021	0.319	0.181	2.13382e-30	3	BUB3
LSM3	1.61942e-34	0.421274	0.483	0.344	3.66686e-30	3	LSM3
RPS12	2.78005e-34	0.285136	0.955	0.91	6.29487e-30	3	RPS12
RPL32	3.97676e-34	0.30557	0.954	0.902	9.00458e-30	3	RPL32
DKC1	4.33507e-34	0.252015	0.253	0.125	9.8159e-30	3	DKC1
RPS3	1.38653e-33	0.28689	0.932	0.879	3.13953e-29	3	RPS3
TAF15	3.51054e-33	0.260563	0.318	0.176	7.94891e-29	3	TAF15
CALR	4.37959e-33	0.342117	0.717	0.619	9.91671e-29	3	CALR
DDX46	7.25039e-33	0.325514	0.457	0.301	1.64171e-28	3	DDX46
TSPO1	2.16825e-32	0.331203	0.71	0.608	4.90956e-28	3	TSPO
C1QBP	2.58706e-32	0.361321	0.437	0.288	5.85789e-28	3	C1QBP
TRA2B	3.56178e-32	0.332969	0.495	0.34	8.06493e-28	3	TRA2B
RPL22L1	3.80149e-32	0.31022	0.499	0.347	8.60771e-28	3	RPL22L1
RPS211	5.62593e-32	0.306636	0.832	0.79	1.27388e-27	3	RPS21
SFPQ	6.08012e-32	0.311506	0.493	0.335	1.37672e-27	3	SFPQ
RPL121	9.33932e-32	0.26833	0.937	0.909	2.1147e-27	3	RPL12
EIF3J	1.79087e-31	0.306635	0.538	0.382	4.05507e-27	3	EIF3J
HADH	2.21749e-31	0.282849	0.381	0.23	5.02106e-27	3	HADH
UQCC2	6.44025e-31	0.322708	0.449	0.295	1.45826e-26	3	UQCC2
SULT1C22	1.51361e-30	0.272224	0.476	0.302	3.42727e-26	3	SULT1C2
RPL7A	2.33042e-30	0.290159	0.878	0.823	5.27676e-26	3	RPL7A
SNRPD3	2.69289e-30	0.330715	0.458	0.318	6.09752e-26	3	SNRPD3
ID11	3.40926e-30	0.287746	0.568	0.389	7.7196e-26	3	ID1
SNRPD2	5.2623e-30	0.348205	0.627	0.517	1.19154e-25	3	SNRPD2
TKT	5.78136e-30	0.287481	0.461	0.31	1.30907e-25	3	TKT
BDP1	6.48369e-30	0.266565	0.277	0.149	1.4681e-25	3	BDP1
MRPL12	7.75919e-30	0.326536	0.455	0.305	1.75691e-25	3	MRPL12
SFN	2.62743e-29	0.255168	0.521	0.348	5.9493e-25	3	SFN
MT-ND52	1.31932e-28	0.325496	0.934	0.962	2.98734e-24	3	MT-ND5
GNL3	1.77526e-28	0.278247	0.326	0.192	4.01971e-24	3	GNL3
PRPF4B1	3.82575e-28	0.29928	0.45	0.296	8.66265e-24	3	PRPF4B
AP2B1	4.77737e-28	0.28384	0.381	0.239	1.08174e-23	3	AP2B1
NPM1	6.70981e-28	0.460861	0.693	0.589	1.5193e-23	3	NPM1
MZT2A	7.4325e-28	0.30779	0.504	0.372	1.68294e-23	3	MZT2A
IMPDH2	2.06405e-27	0.27184	0.335	0.205	4.67363e-23	3	IMPDH2
PDIA4	2.22727e-27	0.30935	0.55	0.421	5.0432e-23	3	PDIA4
MGST1	8.71824e-27	0.320417	0.469	0.343	1.97407e-22	3	MGST1
RPL14	2.62453e-26	0.255063	0.906	0.838	5.94272e-22	3	RPL14
NSA2	3.11775e-26	0.273908	0.477	0.334	7.05952e-22	3	NSA2
CCT5	5.05468e-26	0.278952	0.369	0.24	1.14453e-21	3	CCT5
SET	7.17108e-26	0.251472	0.543	0.407	1.62375e-21	3	SET
MT-ATP62	1.35608e-25	0.264118	0.977	0.997	3.07057e-21	3	MT-ATP6
VPS29	1.88986e-25	0.328246	0.443	0.329	4.27921e-21	3	VPS29
LSM4	3.69415e-25	0.321707	0.4	0.278	8.36467e-21	3	LSM4
NAA38	3.77102e-25	0.255017	0.404	0.271	8.53873e-21	3	NAA38
CDCA7	4.39728e-25	0.255722	0.206	0.105	9.95677e-21	3	CDCA7
NHP2	4.4388e-25	0.297778	0.396	0.269	1.00508e-20	3	NHP2
XRCC6	5.80068e-25	0.263783	0.398	0.271	1.31345e-20	3	XRCC6
RBMX	5.85624e-25	0.26779	0.448	0.309	1.32603e-20	3	RBMX
AP2S1	6.23669e-25	0.323184	0.501	0.385	1.41217e-20	3	AP2S1
CALM2	7.97214e-25	0.316317	0.76	0.673	1.80513e-20	3	CALM2
TAF1D	1.19632e-24	0.292307	0.481	0.343	2.70883e-20	3	TAF1D
SYNCRIP	1.32471e-24	0.253854	0.355	0.227	2.99955e-20	3	SYNCRIP
MT-CYB2	2.02348e-24	0.268046	0.969	0.995	4.58176e-20	3	MT-CYB
MLEC	2.0284e-24	0.30412	0.44	0.314	4.5929e-20	3	MLEC
TMA7	2.12553e-24	0.25706	0.751	0.697	4.81285e-20	3	TMA7
MRPS35	2.62364e-24	0.255793	0.328	0.206	5.94071e-20	3	MRPS35
HSPD1	3.24174e-24	0.260285	0.563	0.43	7.34027e-20	3	HSPD1
RPSA	7.03024e-24	0.289207	0.776	0.687	1.59186e-19	3	RPSA
EEF1B21	2.75744e-23	0.258595	0.712	0.618	6.24368e-19	3	EEF1B2
PCBP1	7.73548e-23	0.271355	0.585	0.467	1.75154e-18	3	PCBP1
HNRNPF	1.14634e-22	0.31641	0.472	0.356	2.59565e-18	3	HNRNPF
TPI1	1.48686e-22	0.302453	0.683	0.585	3.36671e-18	3	TPI1
AKR1C32	1.54241e-22	0.262234	0.539	0.4	3.49248e-18	3	AKR1C3
LSM7	1.75622e-22	0.264429	0.488	0.368	3.97662e-18	3	LSM7
EIF4A1	1.75759e-22	0.253713	0.659	0.56	3.9797e-18	3	EIF4A1
YWHAE	2.64019e-22	0.286717	0.589	0.489	5.97819e-18	3	YWHAE
H2AFJ1	4.34562e-22	0.266494	0.578	0.466	9.8398e-18	3	H2AFJ
MINOS1	5.43691e-22	0.276285	0.584	0.501	1.23108e-17	3	MINOS1
CCT6A	5.87632e-22	0.26462	0.407	0.284	1.33057e-17	3	CCT6A
MT-ND61	6.1171e-22	0.308631	0.423	0.296	1.3851e-17	3	MT-ND6
TIMM8B	7.23985e-22	0.270852	0.456	0.335	1.63932e-17	3	TIMM8B
GADD45GIP1	9.30358e-22	0.299629	0.542	0.433	2.10661e-17	3	GADD45GIP1
RBM3	1.412e-21	0.330424	0.535	0.425	3.19719e-17	3	RBM3
TSTA31	4.05682e-21	0.277304	0.514	0.407	9.18585e-17	3	TSTA3
TXN	5.74604e-21	0.262181	0.759	0.708	1.30108e-16	3	TXN
PRDX1	6.79219e-21	0.283364	0.669	0.564	1.53796e-16	3	PRDX1
TPM3	1.65778e-20	0.250787	0.569	0.452	3.75371e-16	3	TPM3
ATP5G1	1.79584e-20	0.259431	0.545	0.456	4.06632e-16	3	ATP5G1
H2AFY	2.20512e-19	0.259	0.454	0.333	4.99305e-15	3	H2AFY
TECR	2.20992e-19	0.252904	0.467	0.347	5.00393e-15	3	TECR
HNRNPC	2.28167e-19	0.2955	0.529	0.432	5.16637e-15	3	HNRNPC
EIF2S2	9.53009e-19	0.254346	0.572	0.465	2.1579e-14	3	EIF2S2
YBX1	2.75436e-18	0.295173	0.72	0.629	6.23671e-14	3	YBX1
RPS6	1.14836e-17	0.255515	0.927	0.909	2.60023e-13	3	RPS6
HNRNPDL	1.76316e-17	0.255476	0.545	0.441	3.99232e-13	3	HNRNPDL
NAP1L1	2.90631e-17	0.265032	0.414	0.309	6.58075e-13	3	NAP1L1
SNRPE	4.91599e-17	0.327718	0.45	0.358	1.11313e-12	3	SNRPE
MRPL51	1.84838e-16	0.283293	0.438	0.351	4.18528e-12	3	MRPL51
AHI11	1.881e-16	0.26683	0.327	0.224	4.25915e-12	3	AHI1
PNN	7.68263e-16	0.265728	0.412	0.304	1.73958e-11	3	PNN
HINT1	1.61943e-15	0.290846	0.633	0.591	3.66686e-11	3	HINT1
ERH	4.11907e-15	0.333038	0.463	0.391	9.32681e-11	3	ERH
PTGES3	1.52241e-14	0.274022	0.476	0.392	3.44718e-10	3	PTGES3
RPS3A	5.72254e-13	0.290938	0.887	0.849	1.29575e-08	3	RPS3A
APRT	2.68172e-12	0.265946	0.526	0.459	6.07222e-08	3	APRT
SLIRP	5.48091e-12	0.269143	0.547	0.512	1.24104e-07	3	SLIRP
FKBP1A	1.36523e-10	0.263275	0.474	0.404	3.09129e-06	3	FKBP1A
OLFM41	0.00142835	0.31244	0.159	0.126	1	3	OLFM4
LIPF	0	2.94742	1	0.243	0	4	LIPF
PGC	0	2.40885	1	0.63	0	4	PGC
MT1X	0	2.18454	0.979	0.499	0	4	MT1X
REG1A	0	2.16293	0.858	0.304	0	4	REG1A
MT1G1	0	2.06533	0.998	0.547	0	4	MT1G
PGA4	0	1.89083	0.87	0.063	0	4	PGA4
MT2A	0	1.85104	0.986	0.58	0	4	MT2A
PGA3	0	1.81517	0.974	0.155	0	4	PGA3
MT1F	0	1.7924	0.851	0.278	0	4	MT1F
MT1M	0	1.70488	0.862	0.18	0	4	MT1M
CXCL17	0	1.67381	0.961	0.361	0	4	CXCL17
CHIA	0	1.63556	0.632	0.069	0	4	CHIA
MT1E	0	1.63123	0.995	0.619	0	4	MT1E
AZGP1	0	1.5076	0.906	0.227	0	4	AZGP1
PDIA2	0	1.35753	0.792	0.102	0	4	PDIA2
NBPF12	0	1.33873	0.621	0.058	0	4	NBPF12
NUPR1	0	1.18612	0.702	0.117	0	4	NUPR1
C16orf89	0	0.916269	0.596	0.1	0	4	C16orf89
LEPR	0	0.777053	0.427	0.039	0	4	LEPR
KCNE2	0	0.721621	0.765	0.168	0	4	KCNE2
LRRC17	0	0.636704	0.313	0.023	0	4	LRRC17
PDILT	0	0.520984	0.29	0.018	0	4	PDILT
NUCB2	1.81854e-307	1.1731	0.768	0.25	4.11771e-303	4	NUCB2
PAIP2B	5.12445e-306	0.671982	0.415	0.054	1.16033e-301	4	PAIP2B
MT1H1	3.27197e-295	1.22659	0.731	0.204	7.40872e-291	4	MT1H
GLUL	4.28388e-295	1.03366	0.931	0.366	9.69999e-291	4	GLUL
UGT2B15	1.94804e-283	0.659579	0.355	0.04	4.41095e-279	4	UGT2B15
DCXR	1.32783e-249	1.01016	0.789	0.319	3.0066e-245	4	DCXR
CIRBP	1.56123e-238	1.01317	0.89	0.513	3.53509e-234	4	CIRBP
C5orf38	2.01806e-238	0.592963	0.339	0.046	4.5695e-234	4	C5orf38
SEC62	1.68274e-224	0.988332	0.894	0.523	3.81022e-220	4	SEC62
ERO1LB	5.24502e-219	0.673712	0.52	0.114	1.18763e-214	4	ERO1LB
SSR4	4.67417e-214	0.860874	0.964	0.733	1.05837e-209	4	SSR4
GNMT	4.38274e-213	0.359563	0.221	0.019	9.92384e-209	4	GNMT
TMED6	1.23928e-211	0.617779	0.351	0.055	2.80611e-207	4	TMED6
ITM2A	3.61885e-204	0.530479	0.361	0.061	8.19417e-200	4	ITM2A
LRRC26	1.80378e-186	0.536661	0.339	0.059	4.08431e-182	4	LRRC26
ACSM3	4.06699e-184	0.499591	0.323	0.055	9.20889e-180	4	ACSM3
GSTA4	1.82396e-179	0.57052	0.408	0.091	4.12999e-175	4	GSTA4
TMEM59	1.404e-177	0.782302	0.91	0.591	3.17908e-173	4	TMEM59
RPS4Y1	1.53501e-177	0.776166	0.781	0.331	3.47573e-173	4	RPS4Y1
SEMA3B-AS1	2.26785e-174	0.372803	0.239	0.029	5.13509e-170	4	SEMA3B-AS1
GPER1	1.93252e-171	0.309605	0.164	0.012	4.3758e-167	4	GPER1
RPL7	6.72545e-171	0.848376	0.983	0.819	1.52284e-166	4	RPL7
GAMT	6.27658e-169	0.480903	0.319	0.057	1.42121e-164	4	GAMT
CRNDE	1.09701e-161	0.632452	0.427	0.112	2.48395e-157	4	CRNDE
CA9	3.47132e-160	0.657178	0.555	0.172	7.8601e-156	4	CA9
GSTM3	1.54849e-158	0.77799	0.626	0.245	3.50625e-154	4	GSTM3
LDHB	3.5196e-155	0.532903	0.727	0.302	7.96943e-151	4	LDHB
PLTP	3.85885e-154	0.477888	0.289	0.051	8.7376e-150	4	PLTP
PKIB	7.89435e-152	0.594393	0.444	0.116	1.78752e-147	4	PKIB
PRDX4	3.54497e-150	0.736776	0.657	0.282	8.02688e-146	4	PRDX4
PTGER3	2.17137e-147	0.423268	0.285	0.05	4.91663e-143	4	PTGER3
IRX3	2.46735e-142	0.358032	0.224	0.032	5.58682e-138	4	IRX3
PGA5	2.24886e-139	0.291858	0.177	0.02	5.0921e-135	4	PGA5
IGJ	1.20079e-138	0.508821	0.725	0.342	2.71895e-134	4	IGJ
FAM46C	1.70485e-138	0.556615	0.339	0.079	3.86028e-134	4	FAM46C
RPLP1	1.38172e-137	0.656824	1	0.927	3.12864e-133	4	RPLP1
SBSPON	6.55159e-136	0.330566	0.199	0.027	1.48348e-131	4	SBSPON
TMEM97	7.45221e-133	0.615258	0.505	0.174	1.6874e-128	4	TMEM97
FTH1	4.51495e-132	0.423819	0.995	0.891	1.02232e-127	4	FTH1
SPCS1	1.25079e-130	0.750525	0.768	0.44	2.83217e-126	4	SPCS1
XBP1	3.67002e-129	0.719125	0.787	0.455	8.31002e-125	4	XBP1
EIF4A2	2.21993e-126	0.674171	0.837	0.56	5.02659e-122	4	EIF4A2
RPL3	4.99361e-117	0.495796	0.985	0.867	1.1307e-112	4	RPL3
SERP1	1.64009e-116	0.648098	0.813	0.512	3.71366e-112	4	SERP1
FMOD	7.69702e-113	0.399398	0.296	0.069	1.74284e-108	4	FMOD
PHGDH	1.50156e-108	0.411337	0.255	0.055	3.39999e-104	4	PHGDH
FTL	2.57396e-108	0.499549	0.977	0.811	5.82823e-104	4	FTL
CST3	1.61471e-107	0.447965	0.983	0.87	3.65619e-103	4	CST3
FAM129A	9.03045e-107	0.326752	0.192	0.032	2.04477e-102	4	FAM129A
RPL10	1.2035e-105	0.53883	0.995	0.925	2.72509e-101	4	RPL10
RPL21	1.13737e-104	0.69168	0.993	0.876	2.57536e-100	4	RPL21
IRX2	3.04611e-104	0.418438	0.28	0.068	6.8973e-100	4	IRX2
HERPUD1	3.53473e-104	0.571139	0.705	0.369	8.00369e-100	4	HERPUD1
AQP4	2.13549e-103	0.255945	0.163	0.023	4.83538e-99	4	AQP4
ATP6V1G1	4.37295e-103	0.594979	0.807	0.493	9.90168e-99	4	ATP6V1G1
RARRES2	7.19328e-102	0.398297	0.308	0.08	1.62877e-97	4	RARRES2
RPS27A	1.02667e-99	0.558189	0.99	0.838	2.32469e-95	4	RPS27A
SERPINI1	2.51045e-99	0.267128	0.176	0.029	5.68441e-95	4	SERPINI1
ELL2	4.64484e-99	0.492973	0.393	0.129	1.05173e-94	4	ELL2
XYLT2	1.57832e-97	0.54817	0.304	0.084	3.5738e-93	4	XYLT2
EEF1D	3.73455e-94	0.494453	0.932	0.78	8.45614e-90	4	EEF1D
SLC16A10	1.06942e-93	0.274014	0.181	0.032	2.42149e-89	4	SLC16A10
CYP4X1	1.70366e-93	0.287759	0.161	0.025	3.85759e-89	4	CYP4X1
KIAA1958	3.98869e-93	0.27499	0.18	0.032	9.03158e-89	4	KIAA1958
RSL24D1	9.02989e-93	0.638995	0.599	0.3	2.04464e-88	4	RSL24D1
TMBIM4.1	1.95796e-91	0.569496	0.662	0.355	4.43341e-87	4	TMBIM4.1
PLIN5	1.23881e-88	0.378168	0.248	0.06	2.80503e-84	4	PLIN5
FKBP11	2.35965e-88	0.504835	0.501	0.217	5.34296e-84	4	FKBP11
RPL34	3.1591e-87	0.468717	0.988	0.9	7.15316e-83	4	RPL34
METTL7A1	9.36338e-87	0.517008	0.582	0.263	2.12015e-82	4	METTL7A
EIF3E	1.8313e-86	0.584001	0.729	0.438	4.14661e-82	4	EIF3E
EIF1	3.31801e-86	0.47236	0.955	0.777	7.51296e-82	4	EIF1
TPD52L1	2.80137e-85	0.319715	0.276	0.075	6.34315e-81	4	TPD52L1
ACP5	3.06647e-85	0.318948	0.238	0.059	6.94341e-81	4	ACP5
RPL17	2.17022e-84	0.513716	0.795	0.522	4.91404e-80	4	RPL17
ALG5	5.58848e-83	0.497718	0.465	0.203	1.2654e-78	4	ALG5
MPC2	6.7172e-82	0.60083	0.676	0.39	1.52098e-77	4	MPC2
LINC00261	2.31053e-81	0.461447	0.346	0.116	5.23174e-77	4	LINC00261
SEC61B	2.48982e-77	0.520454	0.779	0.504	5.6377e-73	4	SEC61B
PRKACB	7.12492e-76	0.353645	0.305	0.096	1.61329e-71	4	PRKACB
DERL3	9.27842e-76	0.297313	0.214	0.053	2.10091e-71	4	DERL3
SPCS2	2.47506e-75	0.550666	0.683	0.417	5.60429e-71	4	SPCS2
SEC63	7.49243e-73	0.466915	0.463	0.21	1.69651e-68	4	SEC63
SLC25A36	8.31331e-73	0.447405	0.408	0.167	1.88238e-68	4	SLC25A36
PSMA2.1	9.25327e-72	0.537046	0.638	0.363	2.09522e-67	4	PSMA2.1
IGLL5	3.17485e-71	0.630118	0.512	0.253	7.18881e-67	4	IGLL5
KIAA1324	5.12877e-71	0.422998	0.468	0.201	1.16131e-66	4	KIAA1324
FOLR1	6.82472e-71	0.392072	0.202	0.05	1.54532e-66	4	FOLR1
HOMER2	1.31137e-69	0.333345	0.226	0.062	2.96933e-65	4	HOMER2
NMRK1	1.38606e-69	0.390162	0.333	0.123	3.13845e-65	4	NMRK1
CCPG1	1.41399e-69	0.445687	0.427	0.19	3.20169e-65	4	CCPG1
RDX	9.23317e-69	0.314346	0.292	0.096	2.09067e-64	4	RDX
RPS3A1	7.68374e-68	0.434744	0.963	0.844	1.73983e-63	4	RPS3A
NR2F2	2.0069e-67	0.444479	0.425	0.186	4.54423e-63	4	NR2F2
BEX5	2.34654e-67	0.291429	0.246	0.073	5.31327e-63	4	BEX5
HMGN3	4.53551e-67	0.462646	0.644	0.363	1.02698e-62	4	HMGN3
RPL11	1.45861e-65	0.357526	0.994	0.93	3.30273e-61	4	RPL11
RPL6	3.62227e-65	0.442427	0.931	0.752	8.20191e-61	4	RPL6
S100A1	2.0157e-64	0.304968	0.143	0.028	4.56416e-60	4	S100A1
KLK11	3.19796e-64	0.296297	0.392	0.159	7.24114e-60	4	KLK11
DUOX1	1.68723e-62	0.307853	0.188	0.048	3.82039e-58	4	DUOX1
RPS28	1.98874e-62	0.450072	0.989	0.89	4.5031e-58	4	RPS28
MRPS23	7.15574e-62	0.392743	0.367	0.157	1.62028e-57	4	MRPS23
SEPP1	3.64534e-61	0.310018	0.586	0.301	8.25415e-57	4	SEPP1
RAB4A	3.86795e-61	0.443972	0.482	0.247	8.75819e-57	4	RAB4A
GPT2	3.98109e-61	0.399676	0.371	0.155	9.01439e-57	4	GPT2
COX16	4.53682e-61	0.52199	0.633	0.392	1.02727e-56	4	COX16
ANKRD22	3.35607e-60	0.371802	0.315	0.121	7.59915e-56	4	ANKRD22
PABPC4	3.33346e-59	0.428386	0.493	0.25	7.54794e-55	4	PABPC4
PIGP	7.81173e-59	0.442289	0.395	0.182	1.76881e-54	4	PIGP
C8orf59	2.91678e-58	0.518532	0.576	0.336	6.60447e-54	4	C8orf59
YBX11	1.01063e-57	0.363058	0.864	0.62	2.28838e-53	4	YBX1
GPRC5C	2.39008e-57	0.408903	0.458	0.223	5.41187e-53	4	GPRC5C
TMEM256	1.63667e-56	0.446106	0.533	0.296	3.70592e-52	4	TMEM256
TMED2	5.50076e-56	0.459207	0.652	0.416	1.24554e-51	4	TMED2
RPL15	2.58521e-54	0.349764	0.952	0.797	5.8537e-50	4	RPL15
CYB5A	4.54743e-54	0.418096	0.731	0.499	1.02968e-49	4	CYB5A
TSHZ2	1.40653e-53	0.348938	0.239	0.082	3.1848e-49	4	TSHZ2
FMO5	4.90264e-53	0.523455	0.329	0.135	1.1101e-48	4	FMO5
GATM	6.65631e-53	0.392083	0.413	0.197	1.50719e-48	4	GATM
ECI2	8.35673e-53	0.355714	0.377	0.174	1.89221e-48	4	ECI2
AKR7A3	1.19315e-52	0.343525	0.639	0.382	2.70166e-48	4	AKR7A3
RHOBTB1	1.78162e-52	0.299303	0.193	0.057	4.03411e-48	4	RHOBTB1
EIF2A	1.21834e-51	0.399434	0.419	0.211	2.75869e-47	4	EIF2A
SSR3	2.03199e-51	0.439082	0.585	0.349	4.60104e-47	4	SSR3
RHOBTB3	1.94093e-50	0.296916	0.224	0.076	4.39486e-46	4	RHOBTB3
TSC22D3	1.91767e-49	0.377563	0.398	0.188	4.34219e-45	4	TSC22D3
PIK3C2G	5.09602e-49	0.429012	0.443	0.218	1.15389e-44	4	PIK3C2G
ARFGAP3	5.62306e-49	0.360745	0.357	0.164	1.27323e-44	4	ARFGAP3
ANAPC13	9.86437e-49	0.389484	0.398	0.199	2.23359e-44	4	ANAPC13
ASNS	1.197e-48	0.286845	0.229	0.081	2.71037e-44	4	ASNS
RPLP0	3.83568e-48	0.337791	0.954	0.808	8.68512e-44	4	RPLP0
REEP5	4.56166e-48	0.380035	0.498	0.279	1.0329e-43	4	REEP5
KIF221	8.39849e-48	0.302421	0.264	0.103	1.90167e-43	4	KIF22
PPAPDC1B	2.33544e-46	0.394353	0.433	0.231	5.28814e-42	4	PPAPDC1B
LAMP2	6.09189e-46	0.359273	0.431	0.228	1.37939e-41	4	LAMP2
RPL35A	6.90333e-46	0.345372	0.971	0.861	1.56312e-41	4	RPL35A
LSM51	2.34645e-45	0.389051	0.586	0.353	5.31306e-41	4	LSM5
RPS13	8.60722e-45	0.389286	0.95	0.816	1.94893e-40	4	RPS13
SMIM19	1.06207e-44	0.392066	0.375	0.189	2.40485e-40	4	SMIM19
RWDD1	1.10284e-44	0.404563	0.532	0.324	2.49715e-40	4	RWDD1
EIF3M	1.28655e-44	0.369166	0.529	0.302	2.91313e-40	4	EIF3M
RPS25	2.95154e-43	0.29631	0.968	0.844	6.68317e-39	4	RPS25
ZNF503	8.6916e-43	0.275035	0.204	0.072	1.96804e-38	4	ZNF503
VKORC1	2.66618e-42	0.328716	0.364	0.183	6.03703e-38	4	VKORC1
KRT10	7.03032e-42	0.403354	0.556	0.346	1.59188e-37	4	KRT10
EIF3L	1.09343e-41	0.358788	0.519	0.311	2.47584e-37	4	EIF3L
RP11-108M9.4	2.66058e-41	0.302026	0.233	0.092	6.02435e-37	4	RP11-108M9.4
ENAH	3.81876e-41	0.310929	0.314	0.143	8.64683e-37	4	ENAH
PHLDA1	4.72509e-41	0.324344	0.299	0.133	1.0699e-36	4	PHLDA1
RP5-1159O4.1	6.23423e-41	0.277836	0.189	0.066	1.41162e-36	4	RP5-1159O4.1
KRTCAP2	9.47354e-41	0.371564	0.614	0.404	2.14509e-36	4	KRTCAP2
COA3	1.29415e-40	0.350769	0.58	0.363	2.93034e-36	4	COA3
PXMP2	1.80893e-40	0.312643	0.398	0.206	4.09597e-36	4	PXMP2
SMDT1	4.77261e-40	0.375906	0.583	0.381	1.08066e-35	4	SMDT1
ADI1	7.43395e-40	0.368992	0.536	0.334	1.68327e-35	4	ADI1
ANAPC16	7.85614e-40	0.374358	0.552	0.354	1.77887e-35	4	ANAPC16
NPM11	1.81455e-37	0.261974	0.807	0.582	4.10868e-33	4	NPM1
GPR160	2.36451e-37	0.328368	0.381	0.202	5.35396e-33	4	GPR160
HMOX2	5.67894e-37	0.311754	0.406	0.223	1.28588e-32	4	HMOX2
GABARAP	1.10025e-36	0.322023	0.496	0.296	2.4913e-32	4	GABARAP
PFDN5	1.65087e-36	0.326441	0.862	0.679	3.73807e-32	4	PFDN5
XAB2	1.86292e-36	0.274499	0.262	0.115	4.2182e-32	4	XAB2
KLF9	3.55115e-36	0.283921	0.254	0.109	8.04087e-32	4	KLF9
ATP5G2	1.2366e-35	0.307203	0.825	0.632	2.80004e-31	4	ATP5G2
SLC12A2	1.24147e-35	0.328484	0.519	0.311	2.81105e-31	4	SLC12A2
DDT	2.28615e-35	0.336601	0.674	0.475	5.17653e-31	4	DDT
ZFAND1	1.75325e-34	0.289301	0.287	0.139	3.96988e-30	4	ZFAND1
CCNG1	4.91718e-34	0.28608	0.388	0.213	1.1134e-29	4	CCNG1
TMEM66	6.36656e-34	0.319024	0.61	0.416	1.44158e-29	4	TMEM66
CMTM8	8.91074e-34	0.276348	0.295	0.145	2.01766e-29	4	CMTM8
RAMP1	1.62582e-33	0.271634	0.362	0.189	3.68133e-29	4	RAMP1
CUTA	2.63845e-32	0.295399	0.608	0.403	5.97425e-28	4	CUTA
TMEM258	1.98336e-31	0.33075	0.724	0.549	4.49091e-27	4	TMEM258
CCNI	3.29928e-31	0.324861	0.671	0.497	7.47056e-27	4	CCNI
GTF3A	5.46365e-31	0.316794	0.4	0.235	1.23713e-26	4	GTF3A
ERGIC2	5.69845e-31	0.291961	0.28	0.141	1.2903e-26	4	ERGIC2
SLC25A6	6.32909e-31	0.255685	0.838	0.655	1.43309e-26	4	SLC25A6
NAP1L11	6.42332e-31	0.267428	0.504	0.305	1.45443e-26	4	NAP1L1
C14orf166	2.85587e-30	0.321681	0.549	0.365	6.46654e-26	4	C14orf166
DNAJC3	4.07348e-30	0.293043	0.406	0.24	9.22359e-26	4	DNAJC3
TATDN1	1.04679e-29	0.284314	0.3	0.159	2.37024e-25	4	TATDN1
PDIA6	4.20514e-29	0.276684	0.623	0.426	9.52169e-25	4	PDIA6
PYURF	8.97198e-29	0.295638	0.413	0.252	2.03153e-24	4	PYURF
FKBP5	1.05739e-28	0.276182	0.179	0.073	2.39425e-24	4	FKBP5
SNHG8	1.61017e-28	0.350895	0.56	0.388	3.64591e-24	4	SNHG8
TRAM1	1.81397e-28	0.298623	0.461	0.29	4.10736e-24	4	TRAM1
TMEM14B	4.48317e-28	0.291647	0.465	0.294	1.01512e-23	4	TMEM14B
SPCS3	1.07718e-27	0.285391	0.448	0.281	2.43905e-23	4	SPCS3
TCEAL8	1.41195e-27	0.261751	0.326	0.18	3.19709e-23	4	TCEAL8
MTIF3	8.61514e-27	0.323287	0.443	0.285	1.95073e-22	4	MTIF3
RPS14	1.65709e-26	0.256522	0.985	0.89	3.75214e-22	4	RPS14
FNDC3B	6.2844e-26	0.276366	0.286	0.153	1.42298e-21	4	FNDC3B
EIF3F	1.03474e-25	0.280555	0.506	0.337	2.34295e-21	4	EIF3F
GDI2	1.43143e-25	0.313406	0.483	0.324	3.24119e-21	4	GDI2
TRIP11	1.58018e-25	0.258809	0.331	0.186	3.578e-21	4	TRIP11
TMEM126A	1.80141e-25	0.281072	0.307	0.173	4.07893e-21	4	TMEM126A
DERL2	3.95719e-25	0.267162	0.261	0.138	8.96026e-21	4	DERL2
METTL5	4.0722e-25	0.302177	0.348	0.206	9.22069e-21	4	METTL5
CNBP	5.30967e-25	0.291055	0.536	0.367	1.20227e-20	4	CNBP
CITED2	6.24237e-25	0.271127	0.295	0.161	1.41346e-20	4	CITED2
SRPRB	9.56152e-25	0.251213	0.318	0.181	2.16501e-20	4	SRPRB
DNAJB9	1.0034e-24	0.264159	0.269	0.143	2.272e-20	4	DNAJB9
CSDE1	7.86137e-24	0.279199	0.5	0.342	1.78005e-19	4	CSDE1
RSL1D1	1.32546e-23	0.268115	0.437	0.281	3.00123e-19	4	RSL1D1
ERP29	9.04238e-23	0.263465	0.612	0.434	2.04747e-18	4	ERP29
LAMTOR2	1.45941e-22	0.266721	0.5	0.348	3.30454e-18	4	LAMTOR2
ZCRB1	1.47889e-22	0.314035	0.379	0.243	3.34865e-18	4	ZCRB1
MMADHC	2.04465e-22	0.275977	0.41	0.267	4.62969e-18	4	MMADHC
TXNL1	2.44815e-22	0.257974	0.411	0.265	5.54336e-18	4	TXNL1
POLR2I	1.94569e-21	0.261807	0.475	0.326	4.40563e-17	4	POLR2I
EIF3A	2.68961e-21	0.285038	0.501	0.352	6.09009e-17	4	EIF3A
TMEM230	3.00093e-21	0.255351	0.456	0.308	6.79501e-17	4	TMEM230
SH3YL1	1.36872e-20	0.27311	0.443	0.302	3.09918e-16	4	SH3YL1
AP3S1	4.34623e-20	0.258053	0.373	0.241	9.84116e-16	4	AP3S1
MRPL20	4.59837e-19	0.255773	0.504	0.357	1.04121e-14	4	MRPL20
HSD17B12	2.2548e-18	0.261396	0.389	0.261	5.10554e-14	4	HSD17B12
MYEOV2	3.26139e-18	0.26286	0.558	0.42	7.38478e-14	4	MYEOV2
ATP4A	0	4.18657	0.96	0.038	0	5	ATP4A
GIF	0	3.76031	0.992	0.06	0	5	GIF
ATP4B	0	3.66343	0.978	0.033	0	5	ATP4B
CKB	0	3.05006	0.981	0.21	0	5	CKB
KCNE21	0	2.23308	0.921	0.16	0	5	KCNE2
CPA2	0	2.12086	0.781	0.011	0	5	CPA2
CLIC6	0	2.06133	0.798	0.045	0	5	CLIC6
GPR155	0	1.92591	0.763	0.025	0	5	GPR155
MFSD4	0	1.8457	0.745	0.05	0	5	MFSD4
IDH2	0	1.76164	0.84	0.242	0	5	IDH2
LDHB1	0	1.76137	0.888	0.293	0	5	LDHB
IGFBP5	0	1.52205	0.555	0.036	0	5	IGFBP5
SLC25A4	0	1.44289	0.741	0.157	0	5	SLC25A4
GLUL1	0	1.43247	0.942	0.368	0	5	GLUL
LINC00982	0	1.38842	0.646	0.055	0	5	LINC00982
KCNQ1	0	1.37888	0.675	0.111	0	5	KCNQ1
DUSP4	0	1.33225	0.661	0.1	0	5	DUSP4
ESRRG	0	1.27509	0.606	0.035	0	5	ESRRG
G0S2	0	1.27094	0.554	0.038	0	5	G0S2
SMIM11	0	1.23353	0.631	0.143	0	5	SMIM11
CTD-2228K2.5	0	1.22818	0.552	0.045	0	5	CTD-2228K2.5
RAB11FIP2	0	1.1586	0.577	0.049	0	5	RAB11FIP2
PRSS23	0	1.12892	0.564	0.094	0	5	PRSS23
FGD4	0	1.08955	0.651	0.15	0	5	FGD4
FABP3	0	1.02818	0.416	0.006	0	5	FABP3
SCPEP1	0	1.02807	0.527	0.077	0	5	SCPEP1
SLC4A2	0	0.985627	0.508	0.084	0	5	SLC4A2
RAP1GAP	0	0.979282	0.501	0.046	0	5	RAP1GAP
SLC16A7	0	0.928844	0.446	0.019	0	5	SLC16A7
CYB5R1	0	0.924913	0.535	0.094	0	5	CYB5R1
TM7SF2	0	0.856425	0.476	0.068	0	5	TM7SF2
SULT2A1	0	0.817658	0.318	0.005	0	5	SULT2A1
TPD52L11	0	0.812633	0.452	0.063	0	5	TPD52L1
TRIM73	0	0.783527	0.434	0.044	0	5	TRIM73
ODAM	0	0.780678	0.362	0.016	0	5	ODAM
KCNJ16	0	0.770352	0.379	0.005	0	5	KCNJ16
LINC00671	0	0.765375	0.366	0.002	0	5	LINC00671
TBC1D14	0	0.753485	0.433	0.048	0	5	TBC1D14
FGA	0	0.738884	0.299	0.002	0	5	FGA
SIK2	0	0.71792	0.406	0.046	0	5	SIK2
CKM	0	0.680875	0.281	0.002	0	5	CKM
NID1	0	0.678679	0.272	0.005	0	5	NID1
CYFIP2	0	0.675769	0.367	0.024	0	5	CYFIP2
TRIM50	0	0.659191	0.343	0.002	0	5	TRIM50
DNER	0	0.659144	0.316	0.006	0	5	DNER
COL2A1	0	0.657366	0.289	0.003	0	5	COL2A1
SLC26A9	0	0.640903	0.367	0.022	0	5	SLC26A9
TRIM74	0	0.595884	0.302	0.008	0	5	TRIM74
SIGLEC11	0	0.591171	0.273	0.002	0	5	SIGLEC11
FRMD1	0	0.54995	0.272	0.005	0	5	FRMD1
SLC2A12	0	0.538219	0.294	0.009	0	5	SLC2A12
SERPINA5	0	0.531947	0.249	0.005	0	5	SERPINA5
CDH2	0	0.530395	0.271	0.008	0	5	CDH2
TFR2	0	0.509657	0.245	0.007	0	5	TFR2
SLC26A7	0	0.50421	0.264	0.008	0	5	SLC26A7
ETNPPL	0	0.471836	0.202	0.001	0	5	ETNPPL
SYNE1	0	0.438459	0.235	0.008	0	5	SYNE1
GREM2	0	0.423963	0.21	0.001	0	5	GREM2
ANGPTL3	0	0.395951	0.179	0.004	0	5	ANGPTL3
HRH2	0	0.390808	0.218	0.007	0	5	HRH2
DOCK2	0	0.382094	0.191	0.003	0	5	DOCK2
AC008268.1	0	0.369961	0.16	0.001	0	5	AC008268.1
CKMT2	0	0.349658	0.182	0.003	0	5	CKMT2
GRIA4	0	0.346668	0.174	0	0	5	GRIA4
GBGT1	0	0.329457	0.16	0.001	0	5	GBGT1
BMPR1B	0	0.306782	0.162	0.001	0	5	BMPR1B
GPR133	1.76437e-307	0.310614	0.149	0.001	3.99505e-303	5	GPR133
CTIF	6.03222e-301	0.510644	0.268	0.017	1.36587e-296	5	CTIF
RP11-617F23.1	1.18155e-298	0.354773	0.171	0.004	2.67537e-294	5	RP11-617F23.1
TMEM171	3.51054e-296	0.839176	0.438	0.063	7.94891e-292	5	TMEM171
IGFBP2	2.69739e-295	1.53038	0.809	0.297	6.1077e-291	5	IGFBP2
ALDH1A1	1.10504e-289	1.49705	0.925	0.51	2.50213e-285	5	ALDH1A1
NNT	4.13771e-280	0.852139	0.497	0.089	9.36902e-276	5	NNT
SLC25A5	1.18621e-276	1.51826	0.952	0.565	2.68594e-272	5	SLC25A5
PDGFD	7.94723e-275	0.366905	0.197	0.008	1.79949e-270	5	PDGFD
RGMB	4.01639e-268	0.748846	0.415	0.06	9.09432e-264	5	RGMB
CCNJL	6.8493e-264	0.269509	0.144	0.002	1.55089e-259	5	CCNJL
AC090616.2	9.75008e-262	0.344155	0.171	0.005	2.20771e-257	5	AC090616.2
ENPP5	4.29054e-261	0.353621	0.178	0.006	9.71508e-257	5	ENPP5
PTGER31	7.01212e-259	0.610734	0.365	0.046	1.58775e-254	5	PTGER3
OXCT1	4.05172e-257	0.615898	0.353	0.043	9.17431e-253	5	OXCT1
GLOD4	6.91828e-256	1.11669	0.648	0.186	1.56651e-251	5	GLOD4
ACAT1	2.80491e-253	1.1573	0.651	0.192	6.35116e-249	5	ACAT1
MDH1	8.30212e-250	1.36207	0.773	0.309	1.87985e-245	5	MDH1
WIPF3	1.66512e-246	0.463479	0.249	0.02	3.77034e-242	5	WIPF3
DEFB11	4.35812e-246	1.36059	0.428	0.072	9.8681e-242	5	DEFB1
SMYD2	1.95074e-241	0.738903	0.418	0.071	4.41705e-237	5	SMYD2
MPC1	9.08669e-241	1.32859	0.701	0.246	2.0575e-236	5	MPC1
REXO2	1.02698e-235	1.06818	0.622	0.185	2.32539e-231	5	REXO2
TMEM161B	2.34815e-234	0.641437	0.369	0.053	5.31692e-230	5	TMEM161B
PLCXD3	2.04235e-233	0.331194	0.159	0.006	4.62449e-229	5	PLCXD3
TBC1D9	2.95425e-233	0.471853	0.259	0.023	6.6893e-229	5	TBC1D9
AKR7A31	1.26708e-232	1.2524	0.83	0.37	2.86906e-228	5	AKR7A3
LIFR	2.1417e-232	0.649009	0.394	0.062	4.84946e-228	5	LIFR
PPARGC1A	3.85098e-231	0.469327	0.258	0.024	8.71977e-227	5	PPARGC1A
PSCA1	9.91694e-229	0.690861	0.956	0.46	2.24549e-224	5	PSCA
CHST3	3.06828e-228	0.273583	0.142	0.004	6.9475e-224	5	CHST3
RPRM	8.06227e-224	0.255118	0.116	0.001	1.82554e-219	5	RPRM
GPC3	1.96488e-223	0.46661	0.215	0.016	4.44909e-219	5	GPC3
PAQR5	1.93766e-221	0.311273	0.153	0.006	4.38744e-217	5	PAQR5
UQCRB	4.09101e-221	1.39	0.955	0.74	9.26327e-217	5	UQCRB
APOBEC2	1.32864e-220	0.342527	0.153	0.006	3.00845e-216	5	APOBEC2
CPM	4.75739e-219	0.52841	0.3	0.036	1.07722e-214	5	CPM
INSIG1	1.63166e-218	0.942251	0.598	0.169	3.69458e-214	5	INSIG1
ASUN	2.24351e-217	0.820848	0.357	0.057	5.07997e-213	5	ASUN
AQP41	1.56962e-216	0.426728	0.229	0.019	3.55408e-212	5	AQP4
UQCRQ	8.34279e-215	1.28837	0.956	0.747	1.88906e-210	5	UQCRQ
ADA	5.91558e-212	0.730604	0.434	0.085	1.33946e-207	5	ADA
PXMP21	1.64195e-211	0.975586	0.615	0.191	3.71786e-207	5	PXMP2
COX7A2	3.05737e-206	1.33551	0.933	0.677	6.9228e-202	5	COX7A2
KIT	3.04447e-204	0.267508	0.155	0.007	6.8936e-200	5	KIT
PALM3	1.2714e-202	0.3986	0.218	0.018	2.87882e-198	5	PALM3
DUSP19	6.06621e-202	0.347138	0.178	0.011	1.37357e-197	5	DUSP19
PDHA1	1.61579e-201	0.902182	0.584	0.177	3.65863e-197	5	PDHA1
GATA6-AS1	1.97559e-199	0.782531	0.576	0.154	4.47333e-195	5	GATA6-AS1
DHCR24	2.9647e-197	1.01217	0.607	0.194	6.71298e-193	5	DHCR24
DBT	6.09012e-194	0.546604	0.356	0.06	1.37899e-189	5	DBT
FXYD4	6.09588e-193	0.430293	0.198	0.016	1.38029e-188	5	FXYD4
ATP1B1	2.44619e-192	1.09408	0.898	0.592	5.53891e-188	5	ATP1B1
GABARAPL1	2.29814e-190	0.658967	0.409	0.083	5.20368e-186	5	GABARAPL1
LRIG1	6.03742e-190	0.656031	0.396	0.079	1.36705e-185	5	LRIG1
PLCXD2	2.5771e-189	0.509593	0.273	0.035	5.83533e-185	5	PLCXD2
SUCLG2	3.73084e-187	0.989735	0.76	0.351	8.44774e-183	5	SUCLG2
NDUFA4	2.49057e-185	1.34949	0.91	0.625	5.6394e-181	5	NDUFA4
ATP5A1	5.91034e-185	1.14443	0.814	0.449	1.33828e-180	5	ATP5A1
AK3	1.63732e-184	0.89993	0.597	0.199	3.70739e-180	5	AK3
ATP5J	2.2785e-180	1.21004	0.878	0.579	5.15922e-176	5	ATP5J
ATP5B	1.86274e-179	1.17402	0.863	0.524	4.21781e-175	5	ATP5B
EIF5A2	2.04099e-177	0.490085	0.26	0.034	4.62141e-173	5	EIF5A2
SMARCD3	3.3266e-175	0.287237	0.14	0.007	7.53241e-171	5	SMARCD3
COBLL1	1.08548e-174	0.693373	0.477	0.122	2.45786e-170	5	COBLL1
DIAPH3	2.39658e-174	0.503939	0.238	0.028	5.42659e-170	5	DIAPH3
PSAP	6.01186e-174	1.10219	0.856	0.572	1.36127e-169	5	PSAP
CNTD1	5.84346e-170	0.430887	0.214	0.023	1.32314e-165	5	CNTD1
MT-CO32	4.20829e-169	0.951589	1	0.999	9.52883e-165	5	MT-CO3
IL11RA	1.48683e-168	0.302318	0.161	0.011	3.36662e-164	5	IL11RA
TXNIP	5.36094e-168	0.974133	0.753	0.346	1.21388e-163	5	TXNIP
CMTM4	1.07372e-167	0.64474	0.441	0.107	2.43121e-163	5	CMTM4
MPP7	4.85234e-167	0.371385	0.227	0.026	1.09872e-162	5	MPP7
KIAA1191	2.60255e-164	0.780032	0.436	0.111	5.89296e-160	5	KIAA1191
COX7B	2.05338e-160	1.1658	0.923	0.701	4.64946e-156	5	COX7B
ATP5I	5.64804e-160	0.998793	0.946	0.797	1.27888e-155	5	ATP5I
VRK1	5.69817e-160	0.618333	0.314	0.058	1.29024e-155	5	VRK1
PTPLA	8.95857e-159	0.381148	0.214	0.025	2.02849e-154	5	PTPLA
LYRM5	2.68421e-158	0.76856	0.419	0.107	6.07785e-154	5	LYRM5
MRPL41	2.50769e-157	0.953556	0.805	0.453	5.67816e-153	5	MRPL41
TMBIM6	2.46345e-156	0.940893	0.915	0.735	5.57798e-152	5	TMBIM6
B4GALNT32	2.01756e-154	0.642963	0.468	0.121	4.56837e-150	5	B4GALNT3
TBC1D4	7.84109e-154	0.397576	0.236	0.032	1.77546e-149	5	TBC1D4
IGSF3	1.2394e-153	0.353415	0.232	0.03	2.80636e-149	5	IGSF3
ALDH6A1	2.15256e-152	0.687031	0.425	0.111	4.87405e-148	5	ALDH6A1
ME3	6.40349e-152	0.429189	0.25	0.036	1.44994e-147	5	ME3
TMEM116	1.90933e-150	0.360017	0.196	0.022	4.32329e-146	5	TMEM116
USMG5	3.00871e-150	1.14444	0.903	0.666	6.81262e-146	5	USMG5
TBCA	3.16114e-150	0.959528	0.813	0.487	7.15778e-146	5	TBCA
ARRDC4	8.80096e-150	0.444605	0.273	0.045	1.9928e-145	5	ARRDC4
NDUFB2	6.1491e-148	0.985939	0.851	0.565	1.39234e-143	5	NDUFB2
PRKACB1	2.52202e-146	0.581223	0.387	0.091	5.7106e-142	5	PRKACB
ITIH5	1.28347e-144	0.253251	0.115	0.006	2.90615e-140	5	ITIH5
KREMEN1	4.06666e-144	0.274433	0.144	0.011	9.20813e-140	5	KREMEN1
NDUFA5	1.14107e-143	1.04215	0.716	0.351	2.58373e-139	5	NDUFA5
COX7C	2.19437e-143	0.978099	0.942	0.762	4.9687e-139	5	COX7C
PLIN51	2.98696e-143	0.493696	0.303	0.057	6.76337e-139	5	PLIN5
COX5B	4.06409e-143	0.893956	0.936	0.776	9.20231e-139	5	COX5B
ST3GAL1	7.6441e-143	0.371246	0.218	0.029	1.73085e-138	5	ST3GAL1
COX6C	1.28928e-142	1.00954	0.898	0.692	2.91931e-138	5	COX6C
VSIG22	4.93056e-142	0.864055	0.857	0.514	1.11643e-137	5	VSIG2
ATP5O	6.02976e-142	1.06873	0.849	0.548	1.36532e-137	5	ATP5O
FAHD2B	1.10278e-141	0.461055	0.25	0.039	2.49702e-137	5	FAHD2B
PBXIP1	1.42377e-141	0.628584	0.385	0.095	3.22384e-137	5	PBXIP1
VEGFB	8.12969e-138	0.490909	0.289	0.054	1.84081e-133	5	VEGFB
PPP2R3A	8.50358e-137	0.352482	0.237	0.036	1.92546e-132	5	PPP2R3A
ACO2	1.62105e-136	0.735574	0.523	0.186	3.67055e-132	5	ACO2
SEPP11	3.07722e-136	0.777353	0.679	0.295	6.96774e-132	5	SEPP1
ATP5G11	1.90323e-134	0.983739	0.767	0.442	4.30949e-130	5	ATP5G1
ACADM	1.20238e-133	0.742497	0.433	0.129	2.72255e-129	5	ACADM
ECI21	2.34993e-132	0.750884	0.486	0.167	5.32094e-128	5	ECI2
GSTA11	6.95392e-130	0.666073	0.637	0.243	1.57458e-125	5	GSTA1
RAP1GAP2	1.21986e-129	0.465787	0.296	0.061	2.76212e-125	5	RAP1GAP2
ACSS1	1.43347e-129	0.645262	0.45	0.137	3.24581e-125	5	ACSS1
KCNJ15	2.40292e-129	0.304695	0.211	0.029	5.44092e-125	5	KCNJ15
ASAH2	1.36085e-128	0.284149	0.142	0.012	3.08136e-124	5	ASAH2
ATPAF1	2.02474e-128	0.591128	0.36	0.092	4.58461e-124	5	ATPAF1
EZR1	3.8258e-127	0.757884	0.818	0.48	8.66276e-123	5	EZR
UQCRH	3.07734e-126	0.911849	0.897	0.632	6.96802e-122	5	UQCRH
NTN4	2.5545e-125	0.426703	0.294	0.061	5.78414e-121	5	NTN4
COX5A	2.69336e-125	0.911572	0.825	0.531	6.09857e-121	5	COX5A
RP6-109B7.3	3.67802e-125	0.663739	0.419	0.127	8.32814e-121	5	RP6-109B7.3
ATP5G3	4.44588e-125	0.952835	0.879	0.633	1.00668e-120	5	ATP5G3
ZSCAN16-AS1	1.62151e-123	0.554371	0.327	0.078	3.67159e-119	5	ZSCAN16-AS1
NDUFV1	2.61064e-122	0.777833	0.653	0.309	5.91127e-118	5	NDUFV1
SLC25A3	5.39713e-122	0.758222	0.822	0.527	1.22207e-117	5	SLC25A3
NFE2L21	1.1411e-121	0.81123	0.705	0.358	2.5838e-117	5	NFE2L2
ISCU	2.78664e-121	0.86657	0.554	0.232	6.3098e-117	5	ISCU
NDUFA1	3.15427e-120	0.862438	0.893	0.73	7.14221e-116	5	NDUFA1
ZNF385B	6.83622e-120	0.25349	0.152	0.016	1.54793e-115	5	ZNF385B
BSG	1.06014e-119	0.886426	0.813	0.543	2.40047e-115	5	BSG
MTURN	1.29111e-119	0.429322	0.276	0.056	2.92347e-115	5	MTURN
PRDX5	1.48597e-119	0.907449	0.869	0.654	3.36469e-115	5	PRDX5
UQCR10	2.60012e-119	0.939934	0.857	0.61	5.88746e-115	5	UQCR10
PRPS2	3.85499e-119	0.633621	0.379	0.109	8.72886e-115	5	PRPS2
ACSL3	5.87799e-119	0.664318	0.541	0.213	1.33095e-114	5	ACSL3
RGN	1.0019e-118	0.286171	0.159	0.018	2.26859e-114	5	RGN
CYCS	2.13742e-117	1.08439	0.83	0.511	4.83976e-113	5	CYCS
GBAS	2.21663e-116	0.737765	0.5	0.186	5.01912e-112	5	GBAS
MITF	4.18178e-115	0.397523	0.26	0.052	9.4688e-111	5	MITF
NDUFB1	3.09906e-113	0.858823	0.841	0.603	7.0172e-109	5	NDUFB1
TMEM161B-AS1	1.73976e-112	0.441819	0.263	0.055	3.93934e-108	5	TMEM161B-AS1
PITPNC1	2.36534e-112	0.366539	0.198	0.031	5.35583e-108	5	PITPNC1
MINOS11	3.29169e-112	0.810038	0.794	0.488	7.45338e-108	5	MINOS1
CCKBR	4.10339e-112	0.288677	0.206	0.033	9.29132e-108	5	CCKBR
MAST4	1.06631e-110	0.457536	0.3	0.071	2.41445e-106	5	MAST4
XPA	4.75139e-110	0.625131	0.398	0.126	1.07586e-105	5	XPA
COX4I1	7.46875e-110	0.831906	0.925	0.791	1.69115e-105	5	COX4I1
THRB	1.1942e-109	0.321131	0.227	0.041	2.70402e-105	5	THRB
HPCAL1	1.14631e-108	0.549062	0.451	0.151	2.59559e-104	5	HPCAL1
UQCRC1	1.27738e-108	0.772407	0.754	0.458	2.89238e-104	5	UQCRC1
HADHB	2.69865e-108	0.814489	0.61	0.288	6.11054e-104	5	HADHB
CDK6	4.45027e-107	0.564599	0.402	0.127	1.00768e-102	5	CDK6
ATP8A1	5.82201e-107	0.40722	0.278	0.062	1.31828e-102	5	ATP8A1
FAM162A	1.90818e-106	0.847612	0.603	0.303	4.3207e-102	5	FAM162A
DST	3.02996e-106	0.71354	0.559	0.231	6.86074e-102	5	DST
COMMD6	1.23328e-105	0.789591	0.773	0.489	2.79252e-101	5	COMMD6
GCNT2	1.6952e-105	0.415997	0.303	0.073	3.83844e-101	5	GCNT2
FILIP1L	2.37149e-105	0.466809	0.285	0.066	5.36977e-101	5	FILIP1L
C14orf2	3.24595e-105	0.767778	0.893	0.672	7.3498e-101	5	C14orf2
RGCC	4.2494e-102	0.57976	0.246	0.052	9.62192e-98	5	RGCC
POLE4	3.86746e-101	0.617992	0.448	0.167	8.75708e-97	5	POLE4
EPHB3	4.46739e-101	0.449544	0.291	0.071	1.01155e-96	5	EPHB3
COX6A1	5.02321e-101	0.787203	0.845	0.632	1.13741e-96	5	COX6A1
FTH11	5.74635e-101	0.881839	0.983	0.893	1.30115e-96	5	FTH1
DPP7	1.8622e-100	0.638268	0.532	0.226	4.21658e-96	5	DPP7
GHITM	3.92464e-100	0.887062	0.656	0.367	8.88656e-96	5	GHITM
ALCAM	1.02596e-99	0.523841	0.37	0.113	2.32308e-95	5	ALCAM
GSTT1	1.82689e-99	0.298695	0.187	0.03	4.13662e-95	5	GSTT1
COA31	3.19447e-99	0.736976	0.656	0.358	7.23324e-95	5	COA3
ATP5C1	1.02113e-98	0.909898	0.713	0.415	2.31214e-94	5	ATP5C1
DLD	2.25432e-98	0.683707	0.438	0.165	5.10446e-94	5	DLD
EPN3	5.85476e-97	0.432065	0.331	0.091	1.32569e-92	5	EPN3
GAS6	7.60979e-97	0.422048	0.291	0.074	1.72308e-92	5	GAS6
TMSB4X1	1.39545e-96	0.732152	0.995	0.982	3.15973e-92	5	TMSB4X
COX17	1.84553e-96	0.831271	0.747	0.47	4.17884e-92	5	COX17
GOT1	3.89051e-96	0.598875	0.367	0.121	8.80927e-92	5	GOT1
ATP5L	6.56104e-96	0.756376	0.901	0.722	1.48562e-91	5	ATP5L
GGA2	6.7376e-95	0.392753	0.246	0.056	1.52559e-90	5	GGA2
UGCG1	2.78728e-94	0.57913	0.485	0.187	6.31123e-90	5	UGCG
BRI3	2.91646e-93	0.650959	0.601	0.294	6.60373e-89	5	BRI3
STX12	4.30578e-93	0.684705	0.451	0.175	9.74957e-89	5	STX12
KLK111	5.01979e-93	0.529632	0.437	0.157	1.13663e-88	5	KLK11
DHRS71	7.3871e-92	0.769097	0.536	0.245	1.67266e-87	5	DHRS7
PSD3	2.4287e-91	0.362841	0.264	0.063	5.49931e-87	5	PSD3
NDUFB5	9.03656e-91	0.800429	0.606	0.319	2.04615e-86	5	NDUFB5
MICALL1	9.91236e-91	0.290153	0.2	0.038	2.24445e-86	5	MICALL1
FAM161A	9.33857e-90	0.325994	0.216	0.045	2.11453e-85	5	FAM161A
NDUFS1	4.83696e-89	0.569536	0.402	0.146	1.09523e-84	5	NDUFS1
GMPR	2.92369e-88	0.367853	0.22	0.048	6.6201e-84	5	GMPR
COX7A2L	9.4699e-88	0.728153	0.612	0.328	2.14427e-83	5	COX7A2L
SECISBP2L	3.78319e-87	0.383579	0.269	0.07	8.56628e-83	5	SECISBP2L
TACC1	3.83164e-87	0.440761	0.311	0.092	8.67598e-83	5	TACC1
WWC1	5.0818e-87	0.412955	0.258	0.065	1.15067e-82	5	WWC1
APLP1	5.62821e-87	0.347906	0.226	0.05	1.27439e-82	5	APLP1
DNASE1	7.83997e-87	0.484687	0.295	0.082	1.7752e-82	5	DNASE1
ARHGAP18	8.99464e-87	0.550345	0.407	0.152	2.03666e-82	5	ARHGAP18
ATP5F1	9.3983e-87	0.741555	0.683	0.411	2.12806e-82	5	ATP5F1
NDUFB9	1.01005e-86	0.652368	0.753	0.498	2.28706e-82	5	NDUFB9
MPC21	1.31355e-86	0.733406	0.675	0.391	2.97427e-82	5	MPC2
PPP2R5A	2.33514e-86	0.506337	0.365	0.125	5.28746e-82	5	PPP2R5A
HIBADH	2.84199e-86	0.622734	0.394	0.148	6.43511e-82	5	HIBADH
IVNS1ABP	3.05227e-86	0.588577	0.465	0.196	6.91126e-82	5	IVNS1ABP
NDUFA8	3.53582e-85	0.664765	0.506	0.237	8.00615e-81	5	NDUFA8
ECHDC3	3.91213e-85	0.292956	0.171	0.03	8.85823e-81	5	ECHDC3
DEAF1	8.97243e-85	0.377077	0.244	0.06	2.03163e-80	5	DEAF1
NDUFA10	1.7181e-84	0.666168	0.528	0.252	3.89029e-80	5	NDUFA10
ATP5E	1.97991e-84	0.764233	0.932	0.825	4.4831e-80	5	ATP5E
DPY19L4	3.31035e-84	0.315774	0.241	0.058	7.49563e-80	5	DPY19L4
UQCRFS1	6.29472e-84	0.679411	0.644	0.363	1.42531e-79	5	UQCRFS1
MT-ND4L3	6.30978e-84	0.604536	0.936	0.872	1.42872e-79	5	MT-ND4L
PTPRS	2.9656e-82	0.278977	0.17	0.03	6.71501e-78	5	PTPRS
UQCRC2	5.34017e-82	0.719518	0.615	0.334	1.20917e-77	5	UQCRC2
AAMDC1	8.55058e-82	0.518887	0.465	0.192	1.93611e-77	5	AAMDC
ENPP4	2.82275e-81	0.314188	0.202	0.043	6.39156e-77	5	ENPP4
SRP14	7.33545e-81	0.679411	0.884	0.686	1.66097e-76	5	SRP14
COX8A	7.61104e-81	0.692644	0.838	0.645	1.72337e-76	5	COX8A
PRDX3	9.22393e-81	0.672355	0.593	0.314	2.08857e-76	5	PRDX3
FAM20C	3.59463e-80	0.277428	0.16	0.027	8.13931e-76	5	FAM20C
GATA6	6.94637e-80	0.481588	0.446	0.18	1.57287e-75	5	GATA6
MT-ATP63	7.1843e-80	0.538256	0.995	0.995	1.62674e-75	5	MT-ATP6
CERS2	7.60279e-80	0.486806	0.372	0.137	1.7215e-75	5	CERS2
VAV3	8.47668e-80	0.256067	0.146	0.023	1.91938e-75	5	VAV3
COX6B1	4.47007e-79	0.684908	0.901	0.781	1.01216e-74	5	COX6B1
COX6A1P2	8.92516e-79	0.697678	0.543	0.279	2.02092e-74	5	COX6A1P2
NDUFAB1	1.28905e-78	0.668917	0.635	0.365	2.9188e-74	5	NDUFAB1
STARD102	1.85249e-78	0.679168	0.759	0.492	4.1946e-74	5	STARD10
C7orf55	3.13941e-78	0.54751	0.407	0.163	7.10857e-74	5	C7orf55
NDUFA6	2.71143e-77	0.741108	0.643	0.389	6.13949e-73	5	NDUFA6
MT-ND42	2.80941e-77	0.58909	0.997	0.997	6.36134e-73	5	MT-ND4
SMIM4	3.69936e-77	0.57258	0.411	0.169	8.37645e-73	5	SMIM4
GPRC5C1	5.34752e-77	0.563404	0.49	0.222	1.21084e-72	5	GPRC5C
CPEB4	5.53002e-77	0.455129	0.362	0.125	1.25216e-72	5	CPEB4
UBL31	7.10381e-77	0.521449	0.514	0.235	1.60851e-72	5	UBL3
TMEM56	9.08028e-77	0.286468	0.182	0.037	2.05605e-72	5	TMEM56
UQCR11.1	5.00837e-76	0.631602	0.849	0.701	1.13405e-71	5	UQCR11.1
HIP1R	1.39717e-75	0.481625	0.416	0.163	3.16361e-71	5	HIP1R
AUH	5.96438e-75	0.41863	0.277	0.083	1.35052e-70	5	AUH
NDUFA13	1.71516e-74	0.634087	0.849	0.71	3.88363e-70	5	NDUFA13
2020-09-06	3.94883e-74	0.293261	0.177	0.036	8.94134e-70	5	2020-09-06
FUT1	9.93817e-74	0.261879	0.119	0.017	2.2503e-69	5	FUT1
CD59	1.14907e-73	0.746982	0.755	0.496	2.60183e-69	5	CD59
XYLT21	4.06721e-73	0.367892	0.289	0.087	9.20938e-69	5	XYLT2
PEX7	4.24795e-73	0.432607	0.287	0.091	9.61863e-69	5	PEX7
CCNI1	6.30131e-73	0.645613	0.726	0.494	1.42681e-68	5	CCNI
NDUFB10	1.67154e-72	0.640311	0.735	0.52	3.78487e-68	5	NDUFB10
HK2	4.55277e-72	0.35304	0.242	0.066	1.03088e-67	5	HK2
DDT1	8.01969e-72	0.680753	0.711	0.474	1.8159e-67	5	DDT
MAP4K3	1.21781e-71	0.356086	0.242	0.066	2.75749e-67	5	MAP4K3
CHRM3	8.05235e-71	0.257028	0.191	0.043	1.82329e-66	5	CHRM3
PLEKHB2	2.14735e-70	0.498945	0.451	0.202	4.86225e-66	5	PLEKHB2
C16orf891	2.90313e-69	0.364983	0.354	0.121	6.57357e-65	5	C16orf89
GPT21	5.56326e-69	0.475178	0.39	0.155	1.25969e-64	5	GPT2
TRIB2	6.40455e-69	0.333941	0.229	0.062	1.45018e-64	5	TRIB2
C4orf48	1.41047e-68	0.563518	0.513	0.25	3.19373e-64	5	C4orf48
SEC621	2.44074e-68	0.574165	0.763	0.535	5.52656e-64	5	SEC62
LIMS1	4.07773e-68	0.431519	0.353	0.134	9.23321e-64	5	LIMS1
SNX6	4.32966e-68	0.517271	0.437	0.197	9.80364e-64	5	SNX6
HOMER21	7.7961e-67	0.287364	0.231	0.063	1.76527e-62	5	HOMER2
SH3YL11	2.22748e-66	0.636543	0.546	0.295	5.04369e-62	5	SH3YL1
C18orf32	3.59142e-66	0.513063	0.361	0.144	8.13204e-62	5	C18orf32
HINT2	6.54608e-66	0.599107	0.527	0.287	1.48223e-61	5	HINT2
RAB17	2.19142e-65	0.438343	0.309	0.109	4.96204e-61	5	RAB17
CALM1	5.82637e-65	0.596346	0.823	0.603	1.31927e-60	5	CALM1
DGKD1	6.38749e-65	0.413481	0.367	0.138	1.44632e-60	5	DGKD
COX14	1.39426e-64	0.610533	0.586	0.345	3.15703e-60	5	COX14
ATP6V1G11	4.95081e-64	0.572692	0.768	0.497	1.12101e-59	5	ATP6V1G1
BCKDHB	5.38983e-64	0.281804	0.226	0.064	1.22042e-59	5	BCKDHB
RAB4A1	1.39255e-63	0.614867	0.487	0.248	3.15315e-59	5	RAB4A
MXI1	8.17617e-63	0.325851	0.222	0.062	1.85133e-58	5	MXI1
SLC9A3R1	2.39184e-62	0.554937	0.455	0.22	5.41585e-58	5	SLC9A3R1
SGK1	2.89033e-62	0.527953	0.41	0.178	6.54458e-58	5	SGK1
PHLDA11	9.66692e-62	0.468103	0.338	0.131	2.18888e-57	5	PHLDA1
AGPAT9	2.21463e-61	0.293664	0.18	0.044	5.01458e-57	5	AGPAT9
RTN4	3.49018e-61	0.626078	0.586	0.34	7.90282e-57	5	RTN4
BTBD3	6.31781e-61	0.329525	0.255	0.081	1.43054e-56	5	BTBD3
SYT13	7.30901e-61	0.366699	0.265	0.088	1.65498e-56	5	SYT13
NDUFA3	1.44695e-60	0.62053	0.754	0.585	3.27633e-56	5	NDUFA3
SOX41	2.1119e-60	0.503351	0.581	0.314	4.78198e-56	5	SOX4
NDUFS5	2.59583e-60	0.628344	0.821	0.618	5.87773e-56	5	NDUFS5
PTTG1IP1	1.05138e-59	0.531671	0.515	0.274	2.38063e-55	5	PTTG1IP
NDUFB8.1	1.43493e-59	0.621568	0.669	0.443	3.24911e-55	5	NDUFB8.1
C1orf115	5.17347e-59	0.307481	0.238	0.073	1.17143e-54	5	C1orf115
CYC1	2.7114e-58	0.526666	0.698	0.447	6.13942e-54	5	CYC1
ACACB	3.30735e-58	0.26027	0.177	0.043	7.48883e-54	5	ACACB
ATP5H	4.45033e-58	0.673782	0.666	0.453	1.00769e-53	5	ATP5H
PDHB	5.21563e-58	0.472345	0.352	0.15	1.18098e-53	5	PDHB
ADCK3	8.20959e-58	0.365436	0.3	0.111	1.8589e-53	5	ADCK3
MYEOV21	8.72031e-58	0.578591	0.631	0.415	1.97454e-53	5	MYEOV2
TMEM86B	1.52413e-57	0.259405	0.159	0.036	3.45109e-53	5	TMEM86B
ATP11B	2.49142e-57	0.355609	0.325	0.122	5.64133e-53	5	ATP11B
AKR1B1	2.71608e-57	0.344239	0.223	0.068	6.15002e-53	5	AKR1B1
ZMYND8	3.95126e-57	0.439211	0.366	0.153	8.94684e-53	5	ZMYND8
NDUFS3	5.63513e-57	0.562679	0.51	0.283	1.27596e-52	5	NDUFS3
ARHGEF28	6.11962e-57	0.262595	0.231	0.069	1.38566e-52	5	ARHGEF28
NDRG2	8.9984e-57	0.413211	0.344	0.14	2.03751e-52	5	NDRG2
PDHX	3.17702e-56	0.389905	0.265	0.093	7.19374e-52	5	PDHX
SDHC	3.61594e-56	0.613603	0.497	0.275	8.18757e-52	5	SDHC
NDUFS4	5.28163e-56	0.592468	0.485	0.271	1.19592e-51	5	NDUFS4
APLP2	6.53981e-56	0.531049	0.588	0.351	1.48081e-51	5	APLP2
SLC12A21	8.77836e-56	0.41641	0.568	0.308	1.98769e-51	5	SLC12A2
VDAC1	9.1812e-56	0.606499	0.738	0.503	2.0789e-51	5	VDAC1
HSPA9	1.12928e-55	0.486303	0.476	0.252	2.55703e-51	5	HSPA9
RP11-834C11.4	5.58193e-55	0.342762	0.274	0.098	1.26392e-50	5	RP11-834C11.4
PCBP2	2.06267e-54	0.498332	0.692	0.468	4.6705e-50	5	PCBP2
SEMA3C	2.50265e-54	0.256852	0.193	0.053	5.66675e-50	5	SEMA3C
ACADSB	3.54843e-54	0.309255	0.195	0.056	8.03471e-50	5	ACADSB
ANKRD291	3.99117e-54	0.273428	0.213	0.063	9.0372e-50	5	ANKRD29
SERPINA4	4.26506e-54	0.285065	0.183	0.049	9.65739e-50	5	SERPINA4
ARHGAP24	4.85057e-54	0.272701	0.262	0.088	1.09831e-49	5	ARHGAP24
APIP	5.67809e-54	0.445021	0.305	0.122	1.28569e-49	5	APIP
TNKS1BP1	8.91125e-54	0.308558	0.247	0.083	2.01777e-49	5	TNKS1BP1
CD47	1.37345e-53	0.491499	0.51	0.267	3.1099e-49	5	CD47
CKAP41	1.43175e-53	0.396332	0.362	0.155	3.2419e-49	5	CKAP4
SDHA	1.64712e-53	0.497738	0.494	0.269	3.72957e-49	5	SDHA
U3	2.74596e-53	0.2521	0.156	0.037	6.21769e-49	5	U3
NR2F21	3.24005e-53	0.410266	0.402	0.189	7.33645e-49	5	NR2F2
USP22	4.55424e-53	0.345645	0.348	0.146	1.03122e-48	5	USP22
MIR4458HG	7.70602e-53	0.526081	0.329	0.139	1.74487e-48	5	MIR4458HG
RHOT1	1.52921e-52	0.312194	0.236	0.078	3.4626e-48	5	RHOT1
LMAN1	2.57967e-52	0.49317	0.539	0.309	5.84114e-48	5	LMAN1
PPCS	1.53997e-51	0.529869	0.514	0.294	3.48696e-47	5	PPCS
NDUFS2	4.72383e-51	0.487596	0.557	0.326	1.06962e-46	5	NDUFS2
KTN1	4.74225e-51	0.546622	0.62	0.411	1.07379e-46	5	KTN1
TMPRSS2	5.89044e-51	0.442594	0.521	0.286	1.33377e-46	5	TMPRSS2
PPP2R1B	7.69487e-51	0.297213	0.192	0.057	1.74235e-46	5	PPP2R1B
SDHB	9.36655e-51	0.572676	0.439	0.236	2.12087e-46	5	SDHB
STK17A	1.20979e-50	0.372475	0.293	0.114	2.73932e-46	5	STK17A
ATF7IP2	2.97087e-50	0.479244	0.384	0.18	6.72695e-46	5	ATF7IP2
ATP6V1H	3.84407e-50	0.3683	0.295	0.119	8.70412e-46	5	ATP6V1H
AFTPH	2.54028e-49	0.378504	0.335	0.145	5.75196e-45	5	AFTPH
MOCS2	4.61724e-48	0.435419	0.321	0.141	1.04548e-43	5	MOCS2
PINK1	5.891e-48	0.332146	0.258	0.096	1.3339e-43	5	PINK1
ANKMY2	5.99089e-48	0.308636	0.2	0.063	1.35652e-43	5	ANKMY2
LAMTOR5	2.63551e-47	0.557094	0.601	0.387	5.96758e-43	5	LAMTOR5
ZCRB11	2.72341e-47	0.503776	0.439	0.239	6.16661e-43	5	ZCRB1
TRIM2	3.97338e-47	0.392147	0.378	0.18	8.99693e-43	5	TRIM2
EEPD1	7.60545e-47	0.27839	0.175	0.051	1.7221e-42	5	EEPD1
IL6ST	7.62864e-47	0.331479	0.285	0.114	1.72735e-42	5	IL6ST
FAM102A1	1.57591e-46	0.358008	0.354	0.158	3.56833e-42	5	FAM102A
MRPL33	2.04404e-46	0.532572	0.541	0.342	4.62833e-42	5	MRPL33
GULP1	2.66747e-46	0.34975	0.284	0.114	6.03995e-42	5	GULP1
NDUFV2	2.80217e-46	0.540503	0.602	0.383	6.34496e-42	5	NDUFV2
SEMA3B-AS11	4.41888e-46	0.260398	0.147	0.037	1.00057e-41	5	SEMA3B-AS1
MT-ND12	5.45202e-46	0.428201	0.983	0.983	1.2345e-41	5	MT-ND1
DBN1	6.46035e-46	0.251205	0.148	0.039	1.46282e-41	5	DBN1
PNKD	1.20701e-45	0.462808	0.539	0.329	2.73303e-41	5	PNKD
HDDC2	1.32496e-45	0.473935	0.375	0.189	3.00011e-41	5	HDDC2
SDHD	4.40262e-45	0.572741	0.466	0.265	9.96884e-41	5	SDHD
IMMT	5.45308e-45	0.358447	0.344	0.159	1.23474e-40	5	IMMT
SKP1	6.52279e-45	0.530439	0.731	0.524	1.47696e-40	5	SKP1
HADH1	8.27637e-45	0.371395	0.443	0.231	1.87402e-40	5	HADH
PRDX2	1.10205e-44	0.545243	0.689	0.478	2.49536e-40	5	PRDX2
NDUFA9	1.3514e-44	0.511547	0.394	0.207	3.05997e-40	5	NDUFA9
ST6GALNAC1	1.64332e-44	0.386903	0.384	0.189	3.72097e-40	5	ST6GALNAC1
CLOCK	2.03906e-44	0.25791	0.233	0.084	4.61705e-40	5	CLOCK
EID1	2.13493e-44	0.50119	0.512	0.299	4.83412e-40	5	EID1
CYSTM11	2.48015e-44	0.523129	0.97	0.898	5.61579e-40	5	CYSTM1
NDUFA2	3.02542e-44	0.482141	0.677	0.482	6.85046e-40	5	NDUFA2
NDUFS8	4.50983e-44	0.545531	0.655	0.459	1.02116e-39	5	NDUFS8
NNT-AS1	5.43497e-44	0.293132	0.209	0.072	1.23064e-39	5	NNT-AS1
ABCC51	7.09129e-44	0.250186	0.25	0.091	1.60568e-39	5	ABCC5
ECHS1	7.34444e-44	0.502747	0.535	0.334	1.663e-39	5	ECHS1
UNG	4.67222e-43	0.277929	0.178	0.056	1.05793e-38	5	UNG
MT-ND22	5.1947e-43	0.434263	0.997	0.995	1.17624e-38	5	MT-ND2
EIF1AY	1.21437e-42	0.371723	0.314	0.142	2.74969e-38	5	EIF1AY
NDUFB7	2.50587e-42	0.420263	0.79	0.652	5.67404e-38	5	NDUFB7
SOAT1	2.53994e-42	0.254689	0.192	0.063	5.75118e-38	5	SOAT1
NR0B2	5.05376e-42	0.387966	0.262	0.105	1.14432e-37	5	NR0B2
LINC002611	7.81494e-42	0.251785	0.296	0.121	1.76954e-37	5	LINC00261
MTFR1L	9.96984e-42	0.289055	0.202	0.07	2.25747e-37	5	MTFR1L
NDUFB11	1.92696e-41	0.497631	0.707	0.53	4.36321e-37	5	NDUFB11
ATP6V1D	3.05436e-41	0.480521	0.388	0.207	6.916e-37	5	ATP6V1D
FNIP2	5.09264e-41	0.292209	0.284	0.12	1.15313e-36	5	FNIP2
CNN3	1.33105e-40	0.440553	0.329	0.158	3.0139e-36	5	CNN3
CRLS1	1.51681e-40	0.408476	0.434	0.241	3.4345e-36	5	CRLS1
NDUFA12	2.40452e-40	0.527332	0.496	0.317	5.44455e-36	5	NDUFA12
CHPT1	2.62454e-40	0.417297	0.409	0.219	5.94275e-36	5	CHPT1
GCSH	7.6641e-40	0.430285	0.312	0.15	1.73538e-35	5	GCSH
HPRT1	9.7132e-40	0.440893	0.314	0.15	2.19936e-35	5	HPRT1
ECHDC1	1.32055e-39	0.439048	0.331	0.163	2.99013e-35	5	ECHDC1
GADD45B	1.76141e-39	0.488869	0.486	0.286	3.98835e-35	5	GADD45B
GLRX5	3.21178e-39	0.418917	0.353	0.18	7.27244e-35	5	GLRX5
CXCL171	6.711e-39	0.293497	0.68	0.385	1.51957e-34	5	CXCL17
LAPTM4A	9.09875e-39	0.559136	0.607	0.411	2.06023e-34	5	LAPTM4A
MRS2	9.42819e-39	0.298928	0.213	0.08	2.13483e-34	5	MRS2
OSBPL9	1.30926e-38	0.301115	0.25	0.102	2.96455e-34	5	OSBPL9
NDUFS71	1.80386e-38	0.468044	0.653	0.465	4.08449e-34	5	NDUFS7
EFCAB14	3.06736e-38	0.34792	0.423	0.228	6.94542e-34	5	EFCAB14
CEP350	5.55724e-38	0.322181	0.313	0.145	1.25833e-33	5	CEP350
RDX1	8.47272e-38	0.31335	0.246	0.101	1.91848e-33	5	RDX
C1orf116	8.81671e-38	0.265273	0.273	0.116	1.99637e-33	5	C1orf116
MMP15	9.52514e-38	0.288962	0.294	0.131	2.15678e-33	5	MMP15
TXNRD2	3.88094e-37	0.265014	0.226	0.088	8.78761e-33	5	TXNRD2
CIRBP1	6.16273e-37	0.332581	0.733	0.527	1.39543e-32	5	CIRBP
IMMP1L	6.41562e-37	0.305384	0.267	0.117	1.45269e-32	5	IMMP1L
PET100	6.78291e-37	0.424474	0.633	0.462	1.53585e-32	5	PET100
PDCD4	9.02198e-37	0.445322	0.454	0.265	2.04285e-32	5	PDCD4
ATP5G21	9.10269e-37	0.407748	0.813	0.634	2.06112e-32	5	ATP5G2
NPC2	1.06777e-36	0.467579	0.602	0.407	2.41775e-32	5	NPC2
CAT	1.56541e-36	0.360403	0.385	0.205	3.54456e-32	5	CAT
ATP6V1E1	2.20565e-36	0.405934	0.376	0.203	4.99425e-32	5	ATP6V1E1
COX20	2.6791e-36	0.404939	0.412	0.233	6.06628e-32	5	COX20
BOLA3	3.47495e-36	0.471223	0.42	0.245	7.86834e-32	5	BOLA3
TSPAN6	4.03211e-36	0.298855	0.235	0.097	9.1299e-32	5	TSPAN6
NDUFB4	4.61551e-36	0.515984	0.653	0.482	1.04509e-31	5	NDUFB4
ADTRP	4.77376e-36	0.273576	0.233	0.092	1.08092e-31	5	ADTRP
GNS	6.71872e-36	0.296794	0.237	0.098	1.52132e-31	5	GNS
FAM96A	7.56931e-36	0.464366	0.387	0.217	1.71392e-31	5	FAM96A
CHP1	9.43906e-36	0.463124	0.519	0.328	2.13729e-31	5	CHP1
DCXR1	2.27041e-35	0.408862	0.543	0.34	5.1409e-31	5	DCXR
MSI2	2.48106e-35	0.343561	0.318	0.157	5.61786e-31	5	MSI2
LINC00998	2.70042e-35	0.441825	0.376	0.209	6.11455e-31	5	LINC00998
NDUFC1	3.24793e-35	0.48394	0.589	0.417	7.35429e-31	5	NDUFC1
ATP6V0B	3.2625e-35	0.41662	0.575	0.38	7.38727e-31	5	ATP6V0B
NDUFB6	3.38113e-35	0.494878	0.5	0.324	7.65589e-31	5	NDUFB6
BZW2	4.91984e-35	0.383764	0.34	0.177	1.114e-30	5	BZW2
STT3B	8.86304e-35	0.31941	0.352	0.184	2.00686e-30	5	STT3B
ANAPC131	8.96906e-35	0.471799	0.366	0.202	2.03087e-30	5	ANAPC13
MRPS36	1.46125e-34	0.472479	0.445	0.277	3.3087e-30	5	MRPS36
YBX12	1.30182e-33	0.422977	0.812	0.625	2.94771e-29	5	YBX1
HIPK2	1.4093e-33	0.274743	0.37	0.192	3.19107e-29	5	HIPK2
METTL7A2	2.52825e-33	0.277292	0.481	0.273	5.72472e-29	5	METTL7A
NCKAP1	3.81892e-33	0.368758	0.38	0.211	8.64718e-29	5	NCKAP1
FAM3C	6.82655e-33	0.424882	0.481	0.304	1.54573e-28	5	FAM3C
ITM2B	1.2953e-32	0.506363	0.808	0.663	2.93294e-28	5	ITM2B
PEBP1	1.65687e-32	0.435888	0.714	0.539	3.75166e-28	5	PEBP1
TMEM261	2.03517e-32	0.37324	0.416	0.241	4.60824e-28	5	TMEM261
TAX1BP1	2.78493e-32	0.442908	0.564	0.374	6.30591e-28	5	TAX1BP1
FAM107B	3.34472e-32	0.326755	0.389	0.215	7.57346e-28	5	FAM107B
SVIP1	4.26479e-32	0.423433	0.518	0.344	9.65676e-28	5	SVIP
RBM26	8.85018e-32	0.319159	0.291	0.143	2.00395e-27	5	RBM26
MT-ND32	2.89514e-31	0.453259	0.995	0.991	6.55548e-27	5	MT-ND3
CYB5A1	1.49337e-30	0.43392	0.665	0.505	3.38143e-26	5	CYB5A
CISD1	1.92429e-30	0.458848	0.41	0.251	4.35717e-26	5	CISD1
FABP51	1.94741e-30	0.293075	0.46	0.268	4.40952e-26	5	FABP5
PCMTD1	2.00647e-30	0.318392	0.298	0.149	4.54324e-26	5	PCMTD1
PHC2	2.25062e-30	0.284264	0.187	0.074	5.09607e-26	5	PHC2
SSBP3	3.28312e-30	0.270238	0.361	0.192	7.43397e-26	5	SSBP3
LMO42	4.30507e-30	0.294268	0.537	0.34	9.74798e-26	5	LMO4
SAMM50	4.95694e-30	0.331664	0.314	0.166	1.1224e-25	5	SAMM50
TMEM2301	1.56065e-29	0.472737	0.47	0.308	3.53379e-25	5	TMEM230
SUCLG1	2.19542e-29	0.404299	0.459	0.296	4.97109e-25	5	SUCLG1
HMOX21	2.35179e-29	0.370139	0.383	0.226	5.32516e-25	5	HMOX2
NFU1	2.52075e-29	0.38242	0.302	0.161	5.70772e-25	5	NFU1
TCEA3	4.76635e-29	0.287253	0.379	0.209	1.07925e-24	5	TCEA3
BAIAP2L1	5.75742e-29	0.287228	0.379	0.215	1.30365e-24	5	BAIAP2L1
AIFM1	6.06865e-29	0.299032	0.247	0.117	1.37413e-24	5	AIFM1
ENTPD3-AS1	6.46457e-29	0.268449	0.164	0.062	1.46377e-24	5	ENTPD3-AS1
ACADS	1.00313e-28	0.330848	0.339	0.186	2.27139e-24	5	ACADS
MRPS12	1.19623e-28	0.354483	0.398	0.24	2.70862e-24	5	MRPS12
GPX4	1.30065e-28	0.35431	0.626	0.446	2.94505e-24	5	GPX4
MCEE	1.92672e-28	0.253709	0.201	0.086	4.36267e-24	5	MCEE
PSMA2.11	2.5549e-28	0.428833	0.54	0.372	5.78506e-24	5	PSMA2.1
NDUFB3	3.04491e-28	0.448499	0.608	0.457	6.8946e-24	5	NDUFB3
MLLT6	5.4596e-28	0.257372	0.245	0.114	1.23622e-23	5	MLLT6
ARSD	5.97201e-28	0.269407	0.284	0.142	1.35224e-23	5	ARSD
TSPYL1	7.0616e-28	0.318124	0.34	0.19	1.59896e-23	5	TSPYL1
RAF1	7.98307e-28	0.265934	0.242	0.115	1.80761e-23	5	RAF1
TPRN	1.17742e-27	0.252602	0.202	0.087	2.66602e-23	5	TPRN
RBX1	1.25352e-27	0.376176	0.586	0.42	2.83835e-23	5	RBX1
BCAT2	1.47148e-27	0.291726	0.21	0.094	3.33188e-23	5	BCAT2
FUNDC1	1.50087e-27	0.327095	0.278	0.145	3.39842e-23	5	FUNDC1
SRSF9	1.62223e-27	0.353702	0.513	0.346	3.67321e-23	5	SRSF9
NDUFAF4	4.73847e-27	0.322386	0.232	0.113	1.07293e-22	5	NDUFAF4
APOO	1.79543e-26	0.253583	0.168	0.068	4.06538e-22	5	APOO
NGFRAP1	2.21368e-26	0.269303	0.37	0.205	5.01243e-22	5	NGFRAP1
CMC2	2.61098e-26	0.346447	0.277	0.147	5.91204e-22	5	CMC2
TMEM141	2.85952e-26	0.330042	0.494	0.33	6.47482e-22	5	TMEM141
TCEAL4	5.12117e-26	0.343218	0.311	0.169	1.15959e-21	5	TCEAL4
SERF21	5.92986e-26	0.35854	0.959	0.912	1.3427e-21	5	SERF2
GINM1	6.91947e-26	0.330604	0.231	0.113	1.56678e-21	5	GINM1
AHCYL1	9.88275e-26	0.315764	0.374	0.225	2.23775e-21	5	AHCYL1
GOT2	1.23191e-25	0.277873	0.26	0.133	2.78942e-21	5	GOT2
PLEKHJ1	2.37261e-25	0.350332	0.454	0.303	5.37229e-21	5	PLEKHJ1
MRPS6	4.32107e-25	0.342024	0.285	0.158	9.7842e-21	5	MRPS6
HMGN31	6.67168e-25	0.289549	0.548	0.372	1.51067e-20	5	HMGN3
C1orf43	1.2549e-24	0.41008	0.416	0.272	2.84147e-20	5	C1orf43
NDUFV3	1.45124e-24	0.358591	0.398	0.256	3.28604e-20	5	NDUFV3
TMEM70	1.63791e-24	0.336576	0.273	0.148	3.70873e-20	5	TMEM70
FUNDC2	2.09097e-24	0.327876	0.276	0.152	4.73458e-20	5	FUNDC2
BTF3L4	3.98854e-24	0.320246	0.296	0.167	9.03125e-20	5	BTF3L4
GTF2H5	7.44547e-24	0.353654	0.39	0.247	1.68588e-19	5	GTF2H5
HRSP12	8.53957e-24	0.301188	0.26	0.139	1.93362e-19	5	HRSP12
SUB1	1.19666e-23	0.384511	0.656	0.502	2.7096e-19	5	SUB1
GABARAPL2	3.59148e-23	0.342078	0.482	0.327	8.13218e-19	5	GABARAPL2
CHCHD101	3.9983e-23	0.388555	0.719	0.584	9.05334e-19	5	CHCHD10
DECR1	6.2693e-23	0.420886	0.37	0.24	1.41956e-18	5	DECR1
FAM195A	6.75055e-23	0.315291	0.396	0.254	1.52853e-18	5	FAM195A
BAG1	7.75809e-23	0.335793	0.427	0.282	1.75666e-18	5	BAG1
YKT6	8.01156e-23	0.272775	0.209	0.101	1.81406e-18	5	YKT6
RCN2	9.38541e-23	0.321085	0.307	0.179	2.12514e-18	5	RCN2
VDAC2	1.06306e-22	0.320573	0.55	0.4	2.40708e-18	5	VDAC2
GRSF1	2.38133e-22	0.28287	0.345	0.211	5.39205e-18	5	GRSF1
MRPL27	2.98084e-22	0.33594	0.485	0.342	6.74951e-18	5	MRPL27
MDH2	4.16536e-22	0.328475	0.513	0.354	9.43163e-18	5	MDH2
FKBP4	8.79936e-22	0.318746	0.367	0.232	1.99244e-17	5	FKBP4
CSNK2A1	9.76458e-22	0.262168	0.268	0.147	2.21099e-17	5	CSNK2A1
GMNN	1.5012e-21	0.286421	0.198	0.097	3.39917e-17	5	GMNN
TXNDC17	1.52059e-21	0.335787	0.64	0.504	3.44307e-17	5	TXNDC17
CCDC28A	1.64651e-21	0.25748	0.231	0.119	3.7282e-17	5	CCDC28A
COA5	1.91295e-21	0.282604	0.229	0.12	4.3315e-17	5	COA5
PDXK	2.08015e-21	0.2732	0.367	0.229	4.71009e-17	5	PDXK
NFIA	4.18253e-21	0.258929	0.291	0.166	9.47051e-17	5	NFIA
CSDE11	5.98833e-21	0.307181	0.483	0.345	1.35594e-16	5	CSDE1
UROS	7.86083e-21	0.281078	0.213	0.109	1.77993e-16	5	UROS
FEZ2	8.18644e-21	0.278884	0.235	0.125	1.85366e-16	5	FEZ2
LYPLA1	1.3176e-20	0.367561	0.361	0.235	2.98344e-16	5	LYPLA1
VAMP2	1.33596e-20	0.272048	0.411	0.268	3.02501e-16	5	VAMP2
NDUFA11	3.8885e-20	0.313361	0.677	0.551	8.80473e-16	5	NDUFA11
MRPL35	4.74588e-20	0.261101	0.233	0.126	1.07461e-15	5	MRPL35
ATP5J2	7.62763e-20	0.408409	0.706	0.586	1.72712e-15	5	ATP5J2
PRR13	1.12247e-19	0.33024	0.643	0.498	2.54161e-15	5	PRR13
SPAG7	1.3593e-19	0.299921	0.32	0.197	3.07786e-15	5	SPAG7
GRPEL1	1.44782e-19	0.28737	0.247	0.14	3.27831e-15	5	GRPEL1
SUCLA2	1.52557e-19	0.259803	0.21	0.109	3.45435e-15	5	SUCLA2
COPRS	2.31478e-19	0.271312	0.254	0.144	5.24135e-15	5	COPRS
TCN1	2.3838e-19	0.785001	0.126	0.051	5.39763e-15	5	TCN1
SMCO4	2.69325e-19	0.330348	0.313	0.195	6.09832e-15	5	SMCO4
ADI11	1.29282e-18	0.32066	0.474	0.34	2.92734e-14	5	ADI1
C21orf33	1.53029e-18	0.267263	0.28	0.165	3.46502e-14	5	C21orf33
MRPL50	1.7072e-18	0.304531	0.304	0.189	3.86562e-14	5	MRPL50
NDUFA7.1	3.07825e-18	0.315232	0.371	0.252	6.97008e-14	5	NDUFA7.1
GS1-251I9.4	5.26459e-18	0.302454	0.308	0.193	1.19206e-13	5	GS1-251I9.4
PIM3	6.00356e-18	0.257076	0.318	0.198	1.35939e-13	5	PIM3
PRKRA	9.42636e-18	0.264913	0.223	0.125	2.13441e-13	5	PRKRA
MRPL54	1.25837e-17	0.273726	0.46	0.328	2.84933e-13	5	MRPL54
TOMM7	1.57788e-17	0.328046	0.763	0.635	3.57279e-13	5	TOMM7
TMEM661	1.87812e-17	0.312867	0.552	0.421	4.25264e-13	5	TMEM66
ISCA1	2.03272e-17	0.280177	0.233	0.135	4.60269e-13	5	ISCA1
COX161	3.62169e-17	0.341721	0.515	0.402	8.20059e-13	5	COX16
AURKAIP1	6.1291e-17	0.306758	0.653	0.532	1.38781e-12	5	AURKAIP1
SOD1	8.53945e-17	0.339111	0.68	0.552	1.93359e-12	5	SOD1
FIS1	1.24418e-16	0.298607	0.562	0.437	2.81719e-12	5	FIS1
EIF3L1	1.37398e-16	0.299475	0.441	0.319	3.11111e-12	5	EIF3L
GABARAP1	1.74294e-16	0.315457	0.423	0.303	3.94654e-12	5	GABARAP
NIPSNAP3A	1.84812e-16	0.255508	0.189	0.101	4.18469e-12	5	NIPSNAP3A
SMDT11	1.93296e-16	0.303438	0.509	0.387	4.3768e-12	5	SMDT1
MRPL32	2.26895e-16	0.287483	0.334	0.221	5.13757e-12	5	MRPL32
ADIPOR1	2.82762e-16	0.259259	0.278	0.174	6.40257e-12	5	ADIPOR1
RAB11A	3.48526e-16	0.277659	0.59	0.451	7.89167e-12	5	RAB11A
MKKS	3.5005e-16	0.298796	0.335	0.225	7.92617e-12	5	MKKS
UGP2	3.50502e-16	0.299437	0.425	0.305	7.93642e-12	5	UGP2
MRPL34	3.84448e-16	0.310014	0.327	0.218	8.70505e-12	5	MRPL34
MAP3K13	4.32678e-16	0.292522	0.424	0.302	9.79713e-12	5	MAP3K13
HSPB11	6.62457e-16	0.299304	0.3	0.195	1.5e-11	5	HSPB11
VTI1B	1.49668e-15	0.304159	0.325	0.219	3.38894e-11	5	VTI1B
TMA71	2.72237e-15	0.263231	0.794	0.696	6.16426e-11	5	TMA7
LAMP21	3.52091e-15	0.307679	0.345	0.236	7.9724e-11	5	LAMP2
ATRAID	4.34382e-15	0.255572	0.383	0.268	9.83571e-11	5	ATRAID
STRAP	4.61198e-15	0.307631	0.323	0.221	1.04429e-10	5	STRAP
TMEM2561	4.90141e-15	0.260406	0.421	0.306	1.10983e-10	5	TMEM256
PIGP1	9.59254e-15	0.261522	0.293	0.191	2.17204e-10	5	PIGP
ANAPC161	1.68546e-14	0.308636	0.469	0.361	3.8164e-10	5	ANAPC16
ST13	1.69144e-14	0.269157	0.561	0.447	3.82993e-10	5	ST13
MRPS7	5.53713e-14	0.291577	0.314	0.214	1.25377e-09	5	MRPS7
MORF4L1	6.71173e-14	0.289681	0.545	0.433	1.51974e-09	5	MORF4L1
TPI11	1.90397e-13	0.255819	0.732	0.585	4.31117e-09	5	TPI1
SLIRP1	1.96961e-13	0.276653	0.621	0.507	4.45979e-09	5	SLIRP
LINC00493	2.7413e-13	0.311112	0.478	0.374	6.20713e-09	5	LINC00493
TSTD1	1.70215e-12	0.274043	0.436	0.331	3.85419e-08	5	TSTD1
ACP1	1.71074e-12	0.275665	0.396	0.297	3.87364e-08	5	ACP1
CAMTA1	2.06011e-12	0.273959	0.414	0.313	4.6647e-08	5	CAMTA1
METTL9	2.32552e-12	0.256206	0.304	0.211	5.26567e-08	5	METTL9
ATP6V0E1	3.73101e-12	0.277685	0.559	0.443	8.44813e-08	5	ATP6V0E1
HIGD1A	4.92826e-12	0.312538	0.45	0.341	1.11591e-07	5	HIGD1A
ATP6V1F	1.24667e-11	0.272937	0.365	0.27	2.82284e-07	5	ATP6V1F
EIF3K	6.71753e-11	0.25905	0.625	0.52	1.52105e-06	5	EIF3K
PIN4	9.65922e-11	0.250725	0.363	0.274	2.18714e-06	5	PIN4
ARPC2	1.41279e-10	0.281353	0.624	0.528	3.19897e-06	5	ARPC2
FAM200B	7.28233e-10	0.25507	0.224	0.152	1.64894e-05	5	FAM200B
TMEM14B1	1.18931e-09	0.254887	0.388	0.301	2.69295e-05	5	TMEM14B
DCTN6	1.8883e-09	0.274422	0.235	0.164	4.27568e-05	5	DCTN6
NDUFS6	4.07089e-09	0.255286	0.675	0.597	9.21771e-05	5	NDUFS6
TMEM591	6.76982e-09	0.280151	0.709	0.608	0.000153289	5	TMEM59
SRP9	1.33568e-05	0.260619	0.441	0.377	0.302438	5	SRP9
PLA2G2A	0	3.94566	0.706	0.034	0	6	PLA2G2A
IFI6	0	3.49309	0.999	0.267	0	6	IFI6
MMP7	0	3.12753	0.895	0.045	0	6	MMP7
IFITM1	0	2.48435	0.983	0.044	0	6	IFITM1
IFITM3	0	2.46704	0.996	0.373	0	6	IFITM3
LY6E	0	2.43031	0.997	0.237	0	6	LY6E
RARRES3	0	2.40683	0.962	0.264	0	6	RARRES3
CD74	0	2.34304	0.999	0.551	0	6	CD74
ISG15	0	2.31969	0.992	0.297	0	6	ISG15
SPINK11	0	2.27671	0.997	0.662	0	6	SPINK1
HLA-DPA1	0	2.14278	0.977	0.139	0	6	HLA-DPA1
BST2	0	1.99834	0.974	0.123	0	6	BST2
TYMP	0	1.99652	0.988	0.196	0	6	TYMP
MIA	0	1.91327	0.901	0.136	0	6	MIA
GABRP	0	1.8517	0.918	0.025	0	6	GABRP
HLA-DRA	0	1.85041	0.985	0.404	0	6	HLA-DRA
IL32	0	1.78248	0.983	0.292	0	6	IL32
HLA-C	0	1.75941	0.997	0.664	0	6	HLA-C
PSMB9	0	1.75595	0.964	0.208	0	6	PSMB9
TIMP1	0	1.73899	0.985	0.259	0	6	TIMP1
CXCL1	0	1.68271	0.65	0.06	0	6	CXCL1
TM4SF1	0	1.65609	0.931	0.236	0	6	TM4SF1
HLA-DPB1	0	1.64271	0.95	0.193	0	6	HLA-DPB1
MDK	0	1.61216	0.987	0.349	0	6	MDK
HLA-DQA2	0	1.58037	0.713	0.02	0	6	HLA-DQA2
B2M	0	1.55469	1	0.963	0	6	B2M
PDZK1IP1	0	1.55235	0.932	0.215	0	6	PDZK1IP1
WARS	0	1.51392	0.813	0.092	0	6	WARS
PSME2	0	1.50404	0.993	0.459	0	6	PSME2
MX1	0	1.50083	0.897	0.087	0	6	MX1
S100A11	0	1.48348	0.996	0.674	0	6	S100A11
IFITM2	0	1.45628	0.885	0.105	0	6	IFITM2
CXCL11	0	1.4238	0.572	0.008	0	6	CXCL11
IFI44L	0	1.42034	0.846	0.04	0	6	IFI44L
HLA-DRB1	0	1.39068	0.974	0.335	0	6	HLA-DRB1
TSPAN8	0	1.39008	0.997	0.716	0	6	TSPAN8
LDHA	0	1.34981	0.932	0.34	0	6	LDHA
TNFSF10	0	1.34863	0.862	0.208	0	6	TNFSF10
CD55	0	1.33844	0.857	0.205	0	6	CD55
FXYD5	0	1.3307	0.905	0.163	0	6	FXYD5
MARCKSL1	0	1.32379	0.983	0.375	0	6	MARCKSL1
EPSTI1	0	1.30111	0.877	0.112	0	6	EPSTI1
S100A10	0	1.28221	0.997	0.548	0	6	S100A10
PKM	0	1.27681	0.966	0.419	0	6	PKM
FHL2	0	1.27294	0.883	0.189	0	6	FHL2
GPX23	0	1.25824	0.984	0.477	0	6	GPX2
PLSCR1	0	1.25702	0.918	0.193	0	6	PLSCR1
GPRC5A	0	1.25344	0.906	0.206	0	6	GPRC5A
IFI35	0	1.24507	0.865	0.134	0	6	IFI35
PSME1	0	1.232	0.971	0.439	0	6	PSME1
MSLN	0	1.21834	0.862	0.105	0	6	MSLN
HLA-DMA	0	1.19746	0.866	0.183	0	6	HLA-DMA
UBD	0	1.18063	0.689	0.036	0	6	UBD
CD471	0	1.15769	0.906	0.239	0	6	CD47
IFIT1	0	1.13046	0.615	0.021	0	6	IFIT1
ECM1	0	1.127	0.517	0.018	0	6	ECM1
OAS1	0	1.12025	0.799	0.12	0	6	OAS1
CXCL16	0	1.11979	0.85	0.152	0	6	CXCL16
IFI16	0	1.10243	0.787	0.07	0	6	IFI16
UBE2L6	0	1.09864	0.811	0.116	0	6	UBE2L6
PSMB8	0	1.0862	0.931	0.323	0	6	PSMB8
LAP3	0	1.07476	0.792	0.152	0	6	LAP3
CCK	0	1.02268	0.564	0.017	0	6	CCK
CTSC	0	1.01422	0.797	0.191	0	6	CTSC
PSMA4	0	1.00737	0.906	0.322	0	6	PSMA4
TAP1	0	1.00217	0.832	0.156	0	6	TAP1
XAF1	0	0.9974	0.787	0.121	0	6	XAF1
FERMT1	0	0.945939	0.711	0.137	0	6	FERMT1
TPPP3	0	0.945557	0.657	0.061	0	6	TPPP3
CYB5B	0	0.942402	0.8	0.167	0	6	CYB5B
PPAP2C	0	0.934505	0.828	0.208	0	6	PPAP2C
NT5C3A	0	0.931513	0.803	0.189	0	6	NT5C3A
BMP4	0	0.92444	0.649	0.018	0	6	BMP4
IFI44	0	0.92118	0.71	0.066	0	6	IFI44
PLBD1	0	0.910747	0.721	0.11	0	6	PLBD1
KLK10	0	0.903117	0.613	0.033	0	6	KLK10
ASS1	0	0.894487	0.747	0.166	0	6	ASS1
ATP1B3	0	0.873861	0.747	0.157	0	6	ATP1B3
IFIT3	0	0.867081	0.591	0.05	0	6	IFIT3
TGIF1	0	0.865417	0.748	0.134	0	6	TGIF1
PLA2G16	0	0.854969	0.777	0.197	0	6	PLA2G16
GBP4	0	0.853991	0.607	0.043	0	6	GBP4
PARP14	0	0.850212	0.743	0.128	0	6	PARP14
CKLF	0	0.849573	0.705	0.133	0	6	CKLF
TMPRSS3	0	0.845742	0.661	0.081	0	6	TMPRSS3
IFT172	0	0.830354	0.725	0.134	0	6	IFT172
C2orf88	0	0.829291	0.65	0.067	0	6	C2orf88
PSMB10	0	0.825777	0.776	0.166	0	6	PSMB10
SAMD9	0	0.824863	0.675	0.091	0	6	SAMD9
RCN1	0	0.814787	0.717	0.124	0	6	RCN1
STAT1	0	0.807822	0.764	0.166	0	6	STAT1
HLA-DQA1	0	0.805726	0.532	0.053	0	6	HLA-DQA1
RAMP11	0	0.80383	0.746	0.162	0	6	RAMP1
PSMA5	0	0.801312	0.795	0.199	0	6	PSMA5
TRIM31	0	0.799052	0.714	0.145	0	6	TRIM31
IDO1	0	0.797941	0.381	0.007	0	6	IDO1
HLA-DMB	0	0.791284	0.609	0.06	0	6	HLA-DMB
NMI	0	0.7883	0.715	0.124	0	6	NMI
NUTF2	0	0.787286	0.762	0.168	0	6	NUTF2
CASP1	0	0.783118	0.585	0.068	0	6	CASP1
STEAP1	0	0.779589	0.63	0.074	0	6	STEAP1
CARD16	0	0.774328	0.695	0.132	0	6	CARD16
EIF2AK2	0	0.76605	0.734	0.131	0	6	EIF2AK2
KRT7	0	0.746653	0.803	0.183	0	6	KRT7
SERPING1	0	0.739121	0.571	0.033	0	6	SERPING1
GBP1	0	0.736369	0.646	0.071	0	6	GBP1
OAS3	0	0.732262	0.591	0.055	0	6	OAS3
TGM2	0	0.731594	0.515	0.033	0	6	TGM2
IRF7	0	0.711939	0.621	0.102	0	6	IRF7
RABGAP1L	0	0.702367	0.689	0.125	0	6	RABGAP1L
NUDT4	0	0.689135	0.666	0.133	0	6	NUDT4
EGFL7	0	0.672123	0.53	0.017	0	6	EGFL7
PARP9	0	0.671065	0.645	0.105	0	6	PARP9
GBP2	0	0.661269	0.566	0.079	0	6	GBP2
CLDN2	0	0.640014	0.428	0.02	0	6	CLDN2
OAS2	0	0.636742	0.542	0.041	0	6	OAS2
NOXO1	0	0.593746	0.425	0.028	0	6	NOXO1
AC006129.4	0	0.570113	0.291	0.005	0	6	AC006129.4
IFIT2	0	0.55247	0.309	0.018	0	6	IFIT2
IFIH1	0	0.549135	0.487	0.057	0	6	IFIH1
RAB34	0	0.545056	0.506	0.037	0	6	RAB34
CYP2E1	0	0.543216	0.278	0.011	0	6	CYP2E1
PLEKHS1	0	0.541778	0.472	0.038	0	6	PLEKHS1
HS3ST1	0	0.513758	0.449	0.041	0	6	HS3ST1
RTP4	0	0.512532	0.457	0.044	0	6	RTP4
MX2	0	0.501006	0.458	0.056	0	6	MX2
TRIM22	0	0.499792	0.483	0.05	0	6	TRIM22
KLK8	0	0.499603	0.411	0.009	0	6	KLK8
ODF3B	0	0.491652	0.491	0.067	0	6	ODF3B
CMPK2	0	0.484293	0.409	0.03	0	6	CMPK2
BAMBI	0	0.478907	0.384	0.037	0	6	BAMBI
PDLIM7	0	0.467295	0.421	0.043	0	6	PDLIM7
NFE2L3	0	0.435931	0.417	0.038	0	6	NFE2L3
HES4	0	0.427516	0.37	0.034	0	6	HES4
PRSS21	0	0.423687	0.385	0.028	0	6	PRSS21
VSNL1	0	0.421461	0.368	0.015	0	6	VSNL1
CD40	0	0.389227	0.404	0.044	0	6	CD40
HERC6	0	0.386278	0.36	0.031	0	6	HERC6
CMTM7	0	0.381329	0.399	0.041	0	6	CMTM7
MDFI	0	0.372359	0.36	0.026	0	6	MDFI
HOXC9	0	0.369831	0.31	0.007	0	6	HOXC9
TNNI3	0	0.363846	0.326	0.007	0	6	TNNI3
HOXC10	0	0.361846	0.321	0.018	0	6	HOXC10
APOL3	0	0.35877	0.375	0.034	0	6	APOL3
DLGAP1-AS5	0	0.342163	0.265	0.012	0	6	DLGAP1-AS5
KIAA1199	0	0.341635	0.283	0.01	0	6	KIAA1199
STMN3	0	0.324917	0.302	0.012	0	6	STMN3
TNNT1	0	0.309622	0.26	0.004	0	6	TNNT1
LAMP3	0	0.288721	0.264	0.004	0	6	LAMP3
RASL11A	0	0.27794	0.208	0.006	0	6	RASL11A
SMKR1	0	0.275752	0.254	0.009	0	6	SMKR1
APOBEC3G	0	0.273943	0.261	0.013	0	6	APOBEC3G
WNT10A	0	0.270506	0.229	0.006	0	6	WNT10A
SPNS2	0	0.262824	0.262	0.015	0	6	SPNS2
FABP7	0	0.258307	0.23	0.002	0	6	FABP7
[truncated: 6,627 more rows]

## Sheet: positive_marker_genes_Fibroblas
	p_val	avg_logFC	pct.1	pct.2	p_val_adj	cluster	gene
SFRP2	0	1.68996	0.918	0.368	0	0	SFRP2
PLA2G2A	0	1.56883	0.839	0.288	0	0	PLA2G2A
CFD	0	1.35038	0.995	0.622	0	0	CFD
MGP	0	1.20285	1	0.718	0	0	MGP
MFAP5	0	1.11699	0.954	0.372	0	0	MFAP5
MGST1	0	1.08361	0.976	0.384	0	0	MGST1
EFEMP1	0	1.06738	0.964	0.487	0	0	EFEMP1
GSN	0	1.04995	0.999	0.848	0	0	GSN
CLU	0	1.02664	0.978	0.487	0	0	CLU
ADH1B	0	0.975044	0.877	0.341	0	0	ADH1B
SFRP1	0	0.972026	0.826	0.279	0	0	SFRP1
OGN	0	0.96818	0.933	0.355	0	0	OGN
C16orf89	0	0.962214	0.679	0.166	0	0	C16orf89
PCOLCE	0	0.936539	0.982	0.72	0	0	PCOLCE
ITM2A	0	0.910565	0.888	0.337	0	0	ITM2A
CST3	0	0.905344	1	0.97	0	0	CST3
DCN	0	0.887504	1	0.891	0	0	DCN
FBLN1	0	0.887445	0.996	0.665	0	0	FBLN1
OSR2	0	0.883074	0.741	0.214	0	0	OSR2
SHISA3	0	0.868218	0.678	0.099	0	0	SHISA3
FBLN2	0	0.854676	0.927	0.369	0	0	FBLN2
C1R	0	0.78344	0.996	0.881	0	0	C1R
SERPINF1	0	0.782187	0.991	0.736	0	0	SERPINF1
PLAC9	0	0.737075	0.99	0.734	0	0	PLAC9
CP	2.82681e-306	0.743574	0.441	0.046	6.40075e-302	0	CP
CD99	2.14917e-303	0.725527	0.986	0.793	4.86636e-299	0	CD99
GPNMB	6.52505e-303	0.903279	0.926	0.451	1.47747e-298	0	GPNMB
TNXB	3.22042e-298	0.752061	0.944	0.402	7.29199e-294	0	TNXB
RSPO3	2.5763e-292	0.709172	0.649	0.163	5.83351e-288	0	RSPO3
CILP	1.40484e-285	0.840432	0.782	0.251	3.18099e-281	0	CILP
PRELP	6.82906e-281	0.79556	0.907	0.392	1.5463e-276	0	PRELP
CXCL12	3.9947e-270	0.77859	0.891	0.392	9.04519e-266	0	CXCL12
IGFBP6	4.89859e-270	0.922475	0.984	0.69	1.10919e-265	0	IGFBP6
S100A10	2.20965e-261	0.7587	0.985	0.711	5.00331e-257	0	S100A10
ANXA2	8.64124e-261	0.667884	0.987	0.817	1.95664e-256	0	ANXA2
LUM	5.38191e-257	0.823189	0.999	0.751	1.21863e-252	0	LUM
COL14A1	2.61909e-244	0.771816	0.885	0.476	5.93041e-240	0	COL14A1
AKR1C1	4.1026e-237	0.686421	0.738	0.278	9.28951e-233	0	AKR1C1
CFH	1.33377e-233	0.959522	0.911	0.551	3.02005e-229	0	CFH
FCGRT	4.30709e-230	0.664595	0.929	0.612	9.75255e-226	0	FCGRT
NPC2	5.21256e-229	0.641597	0.961	0.74	1.18028e-224	0	NPC2
CCDC80	1.10868e-228	0.645929	0.989	0.629	2.51039e-224	0	CCDC80
MFAP4	4.04334e-227	0.813567	0.986	0.762	9.15534e-223	0	MFAP4
DPT	9.7927e-227	0.848781	0.927	0.489	2.21736e-222	0	DPT
WISP2	2.30395e-223	0.844998	0.712	0.259	5.21683e-219	0	WISP2
FTL	2.40487e-223	0.544639	0.999	0.993	5.44534e-219	0	FTL
C1QTNF3	4.24151e-221	0.688839	0.755	0.269	9.60406e-217	0	C1QTNF3
PSAP	4.51854e-219	0.563831	0.987	0.841	1.02313e-214	0	PSAP
PI16	3.02377e-213	0.547169	0.752	0.25	6.84673e-209	0	PI16
HIGD1A	6.22905e-212	0.73156	0.832	0.493	1.41044e-207	0	HIGD1A
CES1	8.22073e-211	0.825447	0.555	0.167	1.86142e-206	0	CES1
PID1	4.17902e-210	0.593899	0.764	0.312	9.46255e-206	0	PID1
RAMP2	1.35658e-204	0.648454	0.733	0.276	3.07171e-200	0	RAMP2
CLEC3B	8.4018e-203	0.646802	0.639	0.212	1.90242e-198	0	CLEC3B
ELN	1.34926e-202	0.774653	0.778	0.357	3.05512e-198	0	ELN
CD63	1.2302e-201	0.441653	0.999	0.976	2.78554e-197	0	CD63
PIGT	2.63534e-201	0.667154	0.795	0.423	5.9672e-197	0	PIGT
S100A4	9.10739e-201	0.625208	0.989	0.834	2.06219e-196	0	S100A4
OMD	5.80276e-199	0.560161	0.64	0.214	1.31392e-194	0	OMD
SCARA5	4.33435e-198	0.540564	0.68	0.242	9.81426e-194	0	SCARA5
FBN1	8.59453e-198	0.62726	0.897	0.498	1.94606e-193	0	FBN1
LGALS3BP	2.22659e-197	0.562835	0.973	0.762	5.04167e-193	0	LGALS3BP
SRPX	1.19332e-196	0.656937	0.798	0.378	2.70204e-192	0	SRPX
CERCAM	4.78289e-193	0.636239	0.736	0.341	1.08299e-188	0	CERCAM
PCOLCE2	1.22882e-191	0.572345	0.67	0.217	2.78242e-187	0	PCOLCE2
PODN	2.01085e-191	0.595262	0.827	0.383	4.55316e-187	0	PODN
OLFML3	1.33648e-190	0.582849	0.906	0.521	3.02618e-186	0	OLFML3
PPIC	1.14474e-179	0.663367	0.864	0.55	2.59203e-175	0	PPIC
TIMP3	1.21793e-179	0.600709	0.978	0.685	2.75776e-175	0	TIMP3
F10	7.25456e-179	0.613447	0.705	0.295	1.64265e-174	0	F10
PMP22	7.46521e-179	0.512528	0.94	0.668	1.69035e-174	0	PMP22
AKR1C3	2.33784e-178	0.515358	0.556	0.18	5.29356e-174	0	AKR1C3
GRN	1.22119e-173	0.583865	0.873	0.594	2.76515e-169	0	GRN
UCHL1	4.67144e-172	0.501191	0.461	0.126	1.05775e-167	0	UCHL1
XPNPEP2	2.73377e-171	0.371763	0.398	0.087	6.19007e-167	0	XPNPEP2
FIGF	6.91562e-171	0.498669	0.579	0.184	1.5659e-166	0	FIGF
ITGBL1	3.88379e-167	0.45344	0.453	0.119	8.79407e-163	0	ITGBL1
CD34	7.09294e-167	0.468002	0.656	0.237	1.60606e-162	0	CD34
QSOX1	1.39716e-162	0.673692	0.784	0.425	3.16358e-158	0	QSOX1
RPLP0	2.62796e-162	0.378194	0.996	0.964	5.95048e-158	0	RPLP0
SERPINE2	3.27128e-161	0.696714	0.611	0.243	7.40716e-157	0	SERPINE2
GPX4	4.26565e-161	0.487227	0.961	0.783	9.65872e-157	0	GPX4
MMP23B	8.42339e-161	0.555262	0.669	0.287	1.90731e-156	0	MMP23B
HSPB6	1.46769e-160	0.515702	0.816	0.402	3.32329e-156	0	HSPB6
FTH1	4.76924e-160	0.395004	0.999	0.997	1.0799e-155	0	FTH1
PLTP	2.87129e-159	0.560564	0.814	0.431	6.50147e-155	0	PLTP
SERPING1	1.1701e-158	0.506745	0.99	0.889	2.64946e-154	0	SERPING1
S100A6	4.92046e-158	0.377195	1	0.985	1.11414e-153	0	S100A6
SH3BGRL3	9.14029e-158	0.62101	0.922	0.724	2.06963e-153	0	SH3BGRL3
FSTL1	3.90167e-157	0.561726	0.953	0.684	8.83454e-153	0	FSTL1
AKR1C2	4.69959e-157	0.374413	0.394	0.094	1.06413e-152	0	AKR1C2
PTGES	8.34263e-157	0.450562	0.574	0.204	1.88902e-152	0	PTGES
ITM2B	2.82046e-155	0.376556	0.997	0.974	6.38637e-151	0	ITM2B
SDCBP	4.52591e-152	0.507319	0.911	0.648	1.0248e-147	0	SDCBP
ECM1	7.15767e-151	0.522361	0.818	0.447	1.62071e-146	0	ECM1
NUPR1	1.70684e-150	0.504006	0.962	0.766	3.86479e-146	0	NUPR1
SLPI	5.60618e-148	0.472083	0.668	0.261	1.26941e-143	0	SLPI
C3orf55	1.05683e-146	0.336235	0.311	0.058	2.39298e-142	0	C3orf55
SLC29A1	3.34099e-145	0.455893	0.459	0.144	7.56501e-141	0	SLC29A1
CPVL	9.0937e-144	0.422114	0.401	0.107	2.05909e-139	0	CPVL
VKORC1	2.78795e-142	0.475974	0.895	0.643	6.31276e-138	0	VKORC1
CTSK	7.8139e-141	0.593703	0.889	0.571	1.7693e-136	0	CTSK
ISLR	4.04253e-140	0.45661	0.793	0.421	9.1535e-136	0	ISLR
PRSS23	1.52745e-137	0.50904	0.824	0.449	3.45861e-133	0	PRSS23
CADM3	6.02691e-136	0.405625	0.439	0.131	1.36467e-131	0	CADM3
ANGPTL2	1.12492e-133	0.486057	0.703	0.345	2.54715e-129	0	ANGPTL2
CD248	1.4555e-133	0.476233	0.716	0.353	3.29569e-129	0	CD248
SERF2	2.03956e-133	0.344679	0.997	0.984	4.61817e-129	0	SERF2
CYP4B1	2.18805e-133	0.495334	0.419	0.125	4.9544e-129	0	CYP4B1
FAM198A	1.24453e-132	0.304565	0.338	0.079	2.81799e-128	0	FAM198A
LY6E	1.96317e-132	0.544524	0.927	0.71	4.44521e-128	0	LY6E
CREG1	8.28965e-132	0.472269	0.732	0.392	1.87702e-127	0	CREG1
HSD11B1	1.85518e-129	0.475161	0.486	0.172	4.20067e-125	0	HSD11B1
TGFBR3	8.60526e-129	0.415517	0.608	0.247	1.94849e-124	0	TGFBR3
ANXA1	1.56036e-128	0.450356	0.952	0.725	3.53312e-124	0	ANXA1
CDA	2.23976e-128	0.361538	0.336	0.082	5.07149e-124	0	CDA
BCAT1	6.01975e-128	0.315079	0.343	0.085	1.36305e-123	0	BCAT1
MMP2	2.01575e-127	0.528901	0.97	0.709	4.56425e-123	0	MMP2
HEXA	1.08844e-126	0.4592	0.696	0.353	2.46457e-122	0	HEXA
LMO3	1.25127e-126	0.340744	0.371	0.101	2.83324e-122	0	LMO3
CD68	1.29971e-126	0.383916	0.46	0.158	2.94294e-122	0	CD68
VAT1	1.64649e-126	0.431039	0.627	0.284	3.72815e-122	0	VAT1
C1S	1.91636e-126	0.40536	0.994	0.872	4.33921e-122	0	C1S
SCPEP1	1.59832e-125	0.450939	0.815	0.48	3.61907e-121	0	SCPEP1
GPX3	1.85775e-125	0.540435	0.908	0.659	4.20651e-121	0	GPX3
ADAMTSL4	2.33544e-125	0.367181	0.473	0.163	5.28813e-121	0	ADAMTSL4
C7	7.24413e-125	0.425614	0.645	0.261	1.64029e-120	0	C7
PLD3	2.59653e-124	0.459153	0.812	0.513	5.87932e-120	0	PLD3
REXO2	3.49401e-124	0.454546	0.856	0.591	7.91148e-120	0	REXO2
TPPP3	1.5148e-123	0.618933	0.741	0.389	3.42996e-119	0	TPPP3
LRRN4CL	2.14054e-122	0.348933	0.507	0.186	4.84682e-118	0	LRRN4CL
LINC01133	2.97643e-121	0.34794	0.487	0.166	6.73953e-117	0	LINC01133
IL18	1.12287e-119	0.31643	0.339	0.088	2.54252e-115	0	IL18
ROBO3	1.12341e-119	0.322167	0.376	0.109	2.54373e-115	0	ROBO3
IL33	3.83795e-119	0.350424	0.462	0.162	8.69028e-115	0	IL33
SMIM14	3.24242e-118	0.407181	0.791	0.452	7.34181e-114	0	SMIM14
CYB5A	7.18195e-118	0.46207	0.742	0.431	1.62621e-113	0	CYB5A
ABI3BP	8.25643e-118	0.405206	0.712	0.351	1.8695e-113	0	ABI3BP
PHGDH	1.59213e-117	0.375131	0.51	0.197	3.60506e-113	0	PHGDH
CPQ	2.00782e-115	0.429187	0.797	0.479	4.54631e-111	0	CPQ
GLRX	3.15572e-115	0.456241	0.665	0.342	7.1455e-111	0	GLRX
FGL2	3.19249e-115	0.302646	0.323	0.081	7.22875e-111	0	FGL2
ANGPTL1	1.7519e-114	0.404503	0.496	0.186	3.96684e-110	0	ANGPTL1
SLIT3	2.862e-114	0.375959	0.561	0.234	6.48043e-110	0	SLIT3
COL1A2	1.56717e-113	0.325216	0.987	0.88	3.54854e-109	0	COL1A2
IFI27	2.75167e-112	0.681075	0.911	0.768	6.23061e-108	0	IFI27
CYBRD1	4.53891e-112	0.408622	0.872	0.556	1.02774e-107	0	CYBRD1
HEXB	1.08487e-111	0.471721	0.766	0.479	2.45648e-107	0	HEXB
ARL6IP5	1.69657e-110	0.409652	0.888	0.631	3.84153e-106	0	ARL6IP5
DDAH2	1.38261e-109	0.389483	0.835	0.528	3.13065e-105	0	DDAH2
FIBIN	1.46247e-109	0.438316	0.605	0.274	3.31147e-105	0	FIBIN
ADAMTS5	2.2963e-109	0.349204	0.505	0.195	5.19952e-105	0	ADAMTS5
CD55	4.9913e-108	0.468817	0.7	0.379	1.13018e-103	0	CD55
RP11-572C15.6	4.97524e-107	0.393049	0.598	0.263	1.12654e-102	0	RP11-572C15.6
APRT	7.82168e-107	0.409916	0.849	0.567	1.77106e-102	0	APRT
FAM180B	9.04612e-106	0.377557	0.355	0.109	2.04831e-101	0	FAM180B
NT5E	1.39961e-105	0.317994	0.471	0.181	3.16914e-101	0	NT5E
ANXA5	1.23506e-104	0.390007	0.944	0.79	2.79654e-100	0	ANXA5
ATP6V0E1	3.55926e-104	0.347129	0.96	0.797	8.05924e-100	0	ATP6V0E1
RARRES1	3.56825e-104	0.480395	0.579	0.263	8.07958e-100	0	RARRES1
THBS3	6.46699e-104	0.309612	0.425	0.152	1.46432e-99	0	THBS3
AGTR1	1.80668e-103	0.301057	0.362	0.113	4.09086e-99	0	AGTR1
EMP3	2.15052e-103	0.404291	0.903	0.664	4.86943e-99	0	EMP3
ITGB1BP1	4.41558e-103	0.399643	0.721	0.408	9.99821e-99	0	ITGB1BP1
FAIM2	1.33972e-102	0.251701	0.262	0.059	3.03353e-98	0	FAIM2
RNH1	3.15747e-102	0.401621	0.815	0.532	7.14946e-98	0	RNH1
BIN1	3.38925e-102	0.347361	0.541	0.239	7.67428e-98	0	BIN1
ALDH1A1	4.64e-102	0.321124	0.625	0.285	1.05064e-97	0	ALDH1A1
ABLIM1	2.7955e-101	0.320056	0.511	0.208	6.32986e-97	0	ABLIM1
LAMA2	4.22113e-101	0.354296	0.483	0.194	9.5579e-97	0	LAMA2
CCDC109B	1.24031e-100	0.320185	0.49	0.199	2.80843e-96	0	CCDC109B
MYOC	1.26271e-100	0.464127	0.34	0.102	2.85914e-96	0	MYOC
GSTM5	3.67295e-100	0.331997	0.432	0.158	8.31667e-96	0	GSTM5
CHRDL1	1.02429e-99	0.297794	0.465	0.176	2.31931e-95	0	CHRDL1
LGALS3	1.33604e-99	0.398512	0.918	0.711	3.02519e-95	0	LGALS3
IGF1	2.32985e-99	0.413969	0.572	0.254	5.27547e-95	0	IGF1
IGFBP4	1.19283e-98	0.411189	0.901	0.655	2.70093e-94	0	IGFBP4
THY1	4.30757e-96	0.387942	0.882	0.592	9.75364e-92	0	THY1
CMTM3	1.905e-95	0.344507	0.642	0.324	4.3135e-91	0	CMTM3
ABHD14A	5.21857e-95	0.316596	0.473	0.195	1.18164e-90	0	ABHD14A
IFI6	5.33238e-95	0.538584	0.805	0.563	1.20741e-90	0	IFI6
TPST1	1.97151e-94	0.329155	0.547	0.252	4.46409e-90	0	TPST1
TXNIP	2.98261e-94	0.445312	0.972	0.794	6.75352e-90	0	TXNIP
LAMP2	1.95652e-93	0.397998	0.734	0.439	4.43014e-89	0	LAMP2
S100A11	5.13191e-93	0.318423	0.976	0.894	1.16202e-88	0	S100A11
MAPKAP1	8.91501e-93	0.432299	0.378	0.143	2.01862e-88	0	MAPKAP1
LAPTM4A	5.31597e-92	0.310835	0.988	0.909	1.2037e-87	0	LAPTM4A
RCN3	3.20582e-90	0.337539	0.664	0.345	7.25894e-86	0	RCN3
APOD	4.19138e-90	0.288438	0.924	0.575	9.49054e-86	0	APOD
CUTC	2.8196e-89	0.305977	0.47	0.2	6.38443e-85	0	CUTC
NPDC1	2.63942e-88	0.313244	0.548	0.256	5.97644e-84	0	NPDC1
FKBP5	5.19079e-88	0.343441	0.793	0.467	1.17535e-83	0	FKBP5
ZNF385A	6.21038e-88	0.304334	0.401	0.155	1.40622e-83	0	ZNF385A
AOX1	8.12379e-88	0.262359	0.399	0.147	1.83947e-83	0	AOX1
CHID1	2.94694e-87	0.353568	0.642	0.345	6.67276e-83	0	CHID1
SVEP1	3.92859e-87	0.303058	0.456	0.186	8.89551e-83	0	SVEP1
SEPP1	2.70971e-86	0.350175	0.932	0.682	6.1356e-82	0	SEPP1
HSD3B7	1.21304e-85	0.320247	0.41	0.161	2.74668e-81	0	HSD3B7
ANXA4	1.4364e-85	0.350729	0.694	0.395	3.25245e-81	0	ANXA4
NINJ2	1.94609e-85	0.250643	0.326	0.106	4.40653e-81	0	NINJ2
ADAM33	4.73349e-85	0.258205	0.388	0.144	1.0718e-80	0	ADAM33
PRDX4	6.37775e-84	0.359445	0.755	0.476	1.44411e-79	0	PRDX4
RASSF4	6.48471e-84	0.278256	0.419	0.166	1.46833e-79	0	RASSF4
GSTP1	5.51367e-83	0.294309	0.969	0.867	1.24846e-78	0	GSTP1
ADD3	1.66295e-82	0.30459	0.766	0.438	3.76541e-78	0	ADD3
LRP1	2.87572e-82	0.326658	0.759	0.444	6.5115e-78	0	LRP1
CTSD	3.34859e-82	0.333328	0.855	0.607	7.5822e-78	0	CTSD
SPON2	5.5446e-82	0.327219	0.897	0.609	1.25546e-77	0	SPON2
GPX8	1.10632e-81	0.308677	0.596	0.303	2.50504e-77	0	GPX8
GPBAR1	1.09407e-80	0.273173	0.236	0.061	2.4773e-76	0	GPBAR1
DCLK1	1.82066e-80	0.264494	0.405	0.161	4.12252e-76	0	DCLK1
CTSH	3.76044e-80	0.301558	0.545	0.255	8.51476e-76	0	CTSH
OLFML1	4.45649e-80	0.272133	0.491	0.222	1.00908e-75	0	OLFML1
CELF2	5.06699e-80	0.271206	0.55	0.261	1.14732e-75	0	CELF2
COL8A1	7.26865e-80	0.323133	0.401	0.161	1.64584e-75	0	COL8A1
NUCB1	1.23876e-79	0.351178	0.78	0.536	2.80493e-75	0	NUCB1
RNF146	1.33336e-78	0.280674	0.554	0.268	3.01913e-74	0	RNF146
PROCR	2.2128e-78	0.350622	0.685	0.392	5.01044e-74	0	PROCR
FEZ1	7.43242e-78	0.309144	0.484	0.231	1.68292e-73	0	FEZ1
PCSK5	7.95262e-78	0.305882	0.447	0.194	1.80071e-73	0	PCSK5
GNG11	2.02675e-76	0.312313	0.89	0.655	4.58917e-72	0	GNG11
ACVRL1	9.05709e-75	0.260874	0.525	0.25	2.0508e-70	0	ACVRL1
DBN1	2.608e-74	0.2724	0.487	0.226	5.90529e-70	0	DBN1
FKBP1A	7.2756e-74	0.312004	0.89	0.686	1.64741e-69	0	FKBP1A
LARP6	9.64569e-74	0.277128	0.502	0.242	2.18407e-69	0	LARP6
NFIA	1.05174e-72	0.32086	0.849	0.592	2.38145e-68	0	NFIA
ARF4	1.83857e-72	0.342117	0.86	0.642	4.16307e-68	0	ARF4
IFITM3	2.71197e-72	0.256319	0.998	0.986	6.14072e-68	0	IFITM3
LTBP4	1.27427e-71	0.283695	0.901	0.639	2.88534e-67	0	LTBP4
EFEMP2	2.2252e-71	0.335469	0.779	0.541	5.03853e-67	0	EFEMP2
A4GALT	2.24935e-71	0.26054	0.475	0.225	5.09321e-67	0	A4GALT
CSTB	2.52455e-71	0.319562	0.859	0.653	5.71635e-67	0	CSTB
CTSF	4.49919e-71	0.297028	0.711	0.416	1.01875e-66	0	CTSF
GUSB	4.85492e-70	0.266187	0.485	0.233	1.0993e-65	0	GUSB
TCF21	1.24273e-69	0.275263	0.696	0.417	2.81392e-65	0	TCF21
ANG	3.12276e-69	0.258524	0.427	0.189	7.07086e-65	0	ANG
CTSA	7.72067e-69	0.345806	0.672	0.428	1.74819e-64	0	CTSA
DDIT3	7.72464e-69	0.325373	0.581	0.322	1.74909e-64	0	DDIT3
TAX1BP3	7.05387e-68	0.327988	0.752	0.508	1.59721e-63	0	TAX1BP3
BLVRB	8.6811e-68	0.296801	0.687	0.414	1.96566e-63	0	BLVRB
RTN3	3.06615e-67	0.296935	0.645	0.377	6.94268e-63	0	RTN3
METTL7A	4.71181e-67	0.254972	0.671	0.377	1.0669e-62	0	METTL7A
GLUL	7.8791e-67	0.303581	0.933	0.714	1.78406e-62	0	GLUL
SPTSSA	1.34035e-66	0.36308	0.722	0.48	3.03495e-62	0	SPTSSA
GYPC	1.81812e-66	0.294917	0.782	0.507	4.11677e-62	0	GYPC
INMT	2.03176e-65	0.312688	0.389	0.169	4.60051e-61	0	INMT
S100A16	2.38581e-65	0.265277	0.592	0.322	5.40219e-61	0	S100A16
RAB32	2.57013e-65	0.289857	0.509	0.266	5.81955e-61	0	RAB32
FBLN5	6.22927e-65	0.269519	0.8	0.486	1.41049e-60	0	FBLN5
PAM	7.73417e-65	0.2814	0.69	0.416	1.75125e-60	0	PAM
TMED3	1.1833e-64	0.285772	0.61	0.351	2.67934e-60	0	TMED3
PRDX1	1.19811e-64	0.278178	0.937	0.794	2.71289e-60	0	PRDX1
PLBD1	4.22649e-64	0.272025	0.501	0.255	9.57005e-60	0	PLBD1
HLA-C	8.86973e-64	0.283511	0.976	0.923	2.00837e-59	0	HLA-C
TAGLN2	5.31594e-63	0.29762	0.914	0.719	1.20369e-58	0	TAGLN2
FHL1	1.17215e-62	0.295611	0.847	0.619	2.6541e-58	0	FHL1
IFITM2	1.76879e-62	0.262713	0.957	0.86	4.00508e-58	0	IFITM2
TMBIM1	7.24866e-62	0.264596	0.565	0.306	1.64131e-57	0	TMBIM1
DAB2	8.24948e-62	0.25069	0.604	0.34	1.86793e-57	0	DAB2
STEAP1	9.71059e-62	0.252642	0.405	0.183	2.19877e-57	0	STEAP1
AP3S1	3.89632e-61	0.281803	0.789	0.555	8.82244e-57	0	AP3S1
PIK3R1	2.77701e-60	0.269025	0.561	0.305	6.28798e-56	0	PIK3R1
TSPAN4	1.28062e-59	0.276134	0.79	0.53	2.8997e-55	0	TSPAN4
H2AFJ	6.94263e-59	0.271675	0.831	0.589	1.57202e-54	0	H2AFJ
BDH2	1.33994e-58	0.270648	0.61	0.355	3.03403e-54	0	BDH2
C19orf10	2.15719e-55	0.272164	0.778	0.544	4.88453e-51	0	C19orf10
DDIT4	1.9326e-54	0.273421	0.803	0.551	4.376e-50	0	DDIT4
NUCB2	2.44872e-54	0.259084	0.704	0.449	5.54465e-50	0	NUCB2
MTCH1	3.66317e-53	0.260251	0.767	0.543	8.29451e-49	0	MTCH1
2020-09-15	6.97827e-53	0.257941	0.843	0.62	1.58009e-48	0	2020-09-15
ATRAID	1.71923e-51	0.264235	0.832	0.617	3.89285e-47	0	ATRAID
TSPO	1.98906e-51	0.263267	0.827	0.606	4.50383e-47	0	TSPO
RP11-14N7.2	5.1966e-51	0.259445	0.638	0.394	1.17667e-46	0	RP11-14N7.2
VAMP5	1.68667e-50	0.256468	0.805	0.564	3.81912e-46	0	VAMP5
ATP1A1	3.75504e-48	0.253031	0.685	0.435	8.50255e-44	0	ATP1A1
TSC22D3	4.45972e-44	0.27622	0.956	0.804	1.00981e-39	0	TSC22D3
FXYD5	1.29257e-43	0.255464	0.637	0.41	2.92676e-39	0	FXYD5
IGFBP5	1.0803e-41	0.297742	0.936	0.774	2.44613e-37	0	IGFBP5
MYC	1.79863e-302	1.27336	0.932	0.395	4.07264e-298	1	MYC
ZFP36	2.43024e-298	1.28303	1	0.798	5.5028e-294	1	ZFP36
SOCS3	5.82613e-290	1.30423	0.957	0.467	1.31921e-285	1	SOCS3
PNRC1	8.33118e-281	1.25826	0.988	0.769	1.88643e-276	1	PNRC1
UAP1	2.54995e-278	1.24988	0.906	0.377	5.77385e-274	1	UAP1
PI161	2.95268e-271	1.51703	0.867	0.305	6.68575e-267	1	PI16
PDGFRL	1.96252e-262	0.897856	0.767	0.217	4.44373e-258	1	PDGFRL
PIM1	3.50309e-244	1.06579	0.681	0.18	7.93205e-240	1	PIM1
NNMT	2.53763e-229	1.08131	0.985	0.745	5.74596e-225	1	NNMT
GPX31	2.43965e-225	1.07198	0.993	0.682	5.52411e-221	1	GPX3
TNNT3	7.58786e-222	0.465309	0.372	0.038	1.71812e-217	1	TNNT3
MT2A	1.14264e-211	1.24954	0.984	0.85	2.58728e-207	1	MT2A
WISP21	3.54435e-198	0.991195	0.848	0.304	8.02547e-194	1	WISP2
CD341	2.42817e-197	0.807632	0.781	0.278	5.4981e-193	1	CD34
NFKBIA	8.99361e-194	0.860805	0.984	0.801	2.03642e-189	1	NFKBIA
JUNB	1.29676e-192	0.802194	0.996	0.812	2.93626e-188	1	JUNB
PCOLCE21	8.33334e-190	1.01089	0.758	0.269	1.88692e-185	1	PCOLCE2
GLUL1	2.79664e-189	0.949767	0.984	0.738	6.33243e-185	1	GLUL
FBLN51	3.32873e-189	0.769526	0.937	0.511	7.53725e-185	1	FBLN5
MT1A	1.49902e-186	1.11102	0.633	0.181	3.39422e-182	1	MT1A
NR4A1	5.48642e-183	0.995787	0.912	0.53	1.24229e-178	1	NR4A1
MT1X	3.65668e-180	1.35062	0.937	0.643	8.27982e-176	1	MT1X
SLC19A2	3.98904e-180	0.533492	0.502	0.109	9.03238e-176	1	SLC19A2
BTG2	6.36839e-180	0.89625	0.963	0.6	1.44199e-175	1	BTG2
GPRC5A	5.5637e-178	0.647342	0.6	0.164	1.25979e-173	1	GPRC5A
CCDC801	1.61069e-176	0.79457	0.991	0.681	3.64708e-172	1	CCDC80
CPXM2	1.12579e-173	0.430234	0.29	0.029	2.54913e-169	1	CPXM2
MEDAG	3.38679e-173	0.807069	0.707	0.255	7.6687e-169	1	MEDAG
EIF1	9.10828e-173	0.44532	1	0.983	2.06239e-168	1	EIF1
RAMP21	2.91425e-167	0.77552	0.821	0.329	6.59873e-163	1	RAMP2
GFPT2	1.1176e-166	0.657486	0.599	0.179	2.53059e-162	1	GFPT2
HAS1	9.24925e-160	1.06374	0.307	0.04	2.09431e-155	1	HAS1
PRELP1	3.37837e-159	0.723329	0.947	0.461	7.64965e-155	1	PRELP
GSN1	8.63969e-159	0.800578	1	0.87	1.95629e-154	1	GSN
FBLN21	4.38534e-158	0.699988	0.94	0.449	9.92973e-154	1	FBLN2
CTSH1	3.26106e-155	0.754813	0.705	0.272	7.38403e-151	1	CTSH
MFAP51	2.50746e-153	0.83119	0.951	0.457	5.67764e-149	1	MFAP5
SDCBP1	3.64555e-153	0.689868	0.963	0.678	8.25461e-149	1	SDCBP
FIGF1	6.29405e-153	0.753036	0.66	0.229	1.42516e-148	1	FIGF
CSRNP1	3.49615e-152	0.602428	0.683	0.245	7.91633e-148	1	CSRNP1
MGST11	1.90077e-148	0.675174	0.98	0.47	4.30391e-144	1	MGST1
CFD1	5.54781e-147	0.77052	0.999	0.676	1.25619e-142	1	CFD
SOD2	4.70579e-146	1.07104	0.906	0.605	1.06553e-141	1	SOD2
NFKBIZ	6.3581e-145	0.726691	0.841	0.436	1.43967e-140	1	NFKBIZ
RP11-572C15.61	9.73845e-141	0.614547	0.737	0.29	2.20508e-136	1	RP11-572C15.6
CDKN1A	1.50955e-140	0.562042	0.901	0.505	3.41807e-136	1	CDKN1A
RTN4	1.01918e-139	0.600635	0.969	0.788	2.30773e-135	1	RTN4
DCN1	2.79308e-138	0.590797	1	0.907	6.32438e-134	1	DCN
GADD45B	3.61667e-138	0.621333	0.972	0.737	8.18922e-134	1	GADD45B
CYP4B11	9.27867e-135	0.523103	0.53	0.151	2.10097e-130	1	CYP4B1
EMP1	2.97443e-134	0.705952	0.828	0.401	6.735e-130	1	EMP1
UGDH	1.23704e-133	0.710328	0.763	0.359	2.80102e-129	1	UGDH
PODN1	6.46166e-133	0.627435	0.87	0.441	1.46311e-128	1	PODN
APOD1	1.79685e-132	0.923287	0.959	0.621	4.0686e-128	1	APOD
MEG3	1.2026e-131	0.736095	0.921	0.575	2.72304e-127	1	MEG3
VIT	1.81463e-131	0.537368	0.514	0.154	4.10886e-127	1	VIT
MT1M	4.00844e-129	1.10069	0.768	0.367	9.07632e-125	1	MT1M
IGFBP61	1.35085e-128	0.658923	0.991	0.732	3.05873e-124	1	IGFBP6
CST31	1.58006e-127	0.577251	1	0.974	3.57773e-123	1	CST3
SERPING11	1.69392e-127	0.515558	0.994	0.904	3.83554e-123	1	SERPING1
F101	3.00815e-126	0.638241	0.778	0.343	6.81136e-122	1	F10
GPNMB1	3.16973e-124	0.597754	0.952	0.516	7.17721e-120	1	GPNMB
CCNL1	1.25837e-123	0.613531	0.931	0.614	2.84932e-119	1	CCNL1
ZFAND5	1.81765e-123	0.654234	0.919	0.627	4.11571e-119	1	ZFAND5
ITM2A1	2.55666e-123	0.582207	0.886	0.418	5.78905e-119	1	ITM2A
MFAP41	1.23206e-122	0.620299	0.998	0.793	2.78976e-118	1	MFAP4
EGR1	2.01667e-122	0.54922	0.993	0.732	4.56635e-118	1	EGR1
ATP1A11	2.17178e-122	0.569901	0.841	0.447	4.91755e-118	1	ATP1A1
2020-03-03	4.5932e-122	0.43767	0.419	0.109	1.04004e-117	1	2020-03-03
USP53	3.62244e-121	0.537871	0.641	0.242	8.20229e-117	1	USP53
HS3ST1	6.62333e-120	0.389541	0.336	0.067	1.49972e-115	1	HS3ST1
ZFP36L1	1.15878e-119	0.67769	0.956	0.802	2.62382e-115	1	ZFP36L1
UBC	7.73767e-115	0.607106	0.999	0.949	1.75204e-110	1	UBC
ABLIM11	9.43307e-115	0.482719	0.62	0.235	2.13593e-110	1	ABLIM1
CXCL2	2.96935e-113	0.870104	0.66	0.278	6.72351e-109	1	CXCL2
C1QTNF31	8.58664e-111	0.697039	0.746	0.341	1.94427e-106	1	C1QTNF3
PCSK51	1.50116e-110	0.561883	0.572	0.211	3.39907e-106	1	PCSK5
PROCR1	3.40298e-110	0.751965	0.768	0.421	7.70537e-106	1	PROCR
PAMR1	5.21281e-109	0.511748	0.635	0.259	1.18034e-104	1	PAMR1
SMOC2	6.02056e-109	0.539402	0.623	0.244	1.36323e-104	1	SMOC2
PLA2G5	3.74139e-108	0.356448	0.317	0.066	8.47164e-104	1	PLA2G5
TIPARP	6.62165e-108	0.5792	0.493	0.165	1.49934e-103	1	TIPARP
FBLN11	2.08027e-107	0.567966	0.999	0.713	4.71036e-103	1	FBLN1
ARID5B	4.86062e-107	0.575744	0.933	0.683	1.10059e-102	1	ARID5B
LGALS3BP1	8.16799e-107	0.482235	0.986	0.791	1.84948e-102	1	LGALS3BP
CHRDL11	4.21421e-106	0.435535	0.564	0.203	9.54223e-102	1	CHRDL1
CREB5	4.70089e-106	0.48089	0.526	0.182	1.06442e-101	1	CREB5
MGP1	6.07415e-106	0.614349	1	0.76	1.37537e-101	1	MGP
KLF4	1.08888e-105	0.597928	0.888	0.517	2.46555e-101	1	KLF4
PTX3	3.62647e-103	0.771028	0.312	0.07	8.21142e-99	1	PTX3
ERRFI1	5.95238e-102	0.59065	0.751	0.392	1.3478e-97	1	ERRFI1
SERPINF11	3.00346e-101	0.516692	0.996	0.773	6.80074e-97	1	SERPINF1
IER3	4.62127e-101	0.737525	0.814	0.487	1.0464e-96	1	IER3
NDRG1	5.44587e-101	0.461893	0.664	0.296	1.23311e-96	1	NDRG1
RASD1	2.18637e-100	0.84135	0.551	0.217	4.95059e-96	1	RASD1
TGFBR31	1.50219e-99	0.500159	0.668	0.291	3.40142e-95	1	TGFBR3
IL6	1.10436e-97	0.322973	0.444	0.134	2.50059e-93	1	IL6
ARL4D	1.65631e-97	0.730765	0.531	0.209	3.75037e-93	1	ARL4D
THBS1	5.05394e-97	0.676783	0.796	0.46	1.14436e-92	1	THBS1
RCAN1	2.01816e-96	0.488931	0.484	0.169	4.56972e-92	1	RCAN1
ABL2	3.06628e-96	0.437554	0.485	0.167	6.94298e-92	1	ABL2
S100A101	4.35259e-96	0.503829	0.984	0.751	9.85556e-92	1	S100A10
SLPI1	1.85965e-95	0.90919	0.67	0.32	4.21081e-91	1	SLPI
ZC3H12A	4.72797e-95	0.486829	0.494	0.177	1.07055e-90	1	ZC3H12A
PRG4	8.43614e-95	0.399801	0.204	0.029	1.9102e-90	1	PRG4
SH3BP5	7.44197e-94	0.458218	0.625	0.271	1.68508e-89	1	SH3BP5
CILP1	8.84239e-94	0.533383	0.731	0.337	2.00218e-89	1	CILP
ASPN	9.91705e-94	0.704025	0.742	0.398	2.24552e-89	1	ASPN
IGF11	1.04983e-93	0.610256	0.667	0.285	2.37714e-89	1	IGF1
C3	7.29108e-93	0.415653	0.978	0.626	1.65092e-88	1	C3
ANXA11	1.34765e-91	0.5038	0.973	0.755	3.05148e-87	1	ANXA1
EIF4A1	4.31317e-91	0.445257	0.972	0.818	9.76631e-87	1	EIF4A1
RHOBTB3	4.8272e-91	0.543993	0.848	0.531	1.09302e-86	1	RHOBTB3
ZBTB16	8.0908e-90	0.473091	0.825	0.454	1.832e-85	1	ZBTB16
FAM180B1	1.07935e-89	0.377069	0.421	0.134	2.44397e-85	1	FAM180B
MCL1	1.48391e-89	0.496278	0.902	0.619	3.36001e-85	1	MCL1
IER2	3.39932e-89	0.468222	0.959	0.731	7.69708e-85	1	IER2
UGP2	4.5505e-89	0.58613	0.814	0.496	1.03037e-84	1	UGP2
RDH10	1.19549e-88	0.48443	0.457	0.16	2.70695e-84	1	RDH10
FBN11	1.21938e-87	0.711664	0.868	0.561	2.76105e-83	1	FBN1
DUSP1	7.47202e-87	0.57025	0.993	0.859	1.69189e-82	1	DUSP1
ANXA21	6.48783e-86	0.424006	0.99	0.841	1.46904e-81	1	ANXA2
AOX11	8.30136e-86	0.326721	0.484	0.171	1.87968e-81	1	AOX1
FSTL11	1.62423e-85	0.54719	0.957	0.723	3.67774e-81	1	FSTL1
NAMPT	5.25792e-85	0.495703	0.62	0.283	1.19055e-80	1	NAMPT
VGLL3	1.51684e-84	0.347684	0.389	0.122	3.43458e-80	1	VGLL3
C1S1	2.52499e-84	0.394071	0.999	0.889	5.71734e-80	1	C1S
FOS	1.47648e-83	0.48197	0.996	0.883	3.3432e-79	1	FOS
EFEMP11	5.03113e-83	0.381702	0.967	0.556	1.1392e-78	1	EFEMP1
CHST7	1.1664e-82	0.342276	0.389	0.122	2.64109e-78	1	CHST7
CYR61	2.60052e-82	0.623872	0.942	0.708	5.88836e-78	1	CYR61
MAFB	1.39345e-81	0.443913	0.752	0.4	3.15519e-77	1	MAFB
HSPB61	3.6312e-81	0.444987	0.851	0.457	8.22213e-77	1	HSPB6
CLU1	5.17103e-81	0.470478	0.963	0.561	1.17088e-76	1	CLU
ID2	2.4188e-80	0.539675	0.869	0.572	5.47688e-76	1	ID2
CPE	1.08854e-79	0.624055	0.794	0.501	2.46477e-75	1	CPE
PLA2G2A1	1.52703e-79	0.406871	0.789	0.377	3.45765e-75	1	PLA2G2A
FTH11	5.71265e-79	0.306525	1	0.997	1.29352e-74	1	FTH1
LDHA	1.89241e-78	0.501222	0.941	0.769	4.28498e-74	1	LDHA
TIMP31	5.656e-78	0.393568	0.981	0.727	1.28069e-73	1	TIMP3
HILPDA	1.40223e-77	0.550171	0.326	0.097	3.17507e-73	1	HILPDA
STXBP6	9.41654e-77	0.399127	0.478	0.185	2.13219e-72	1	STXBP6
PTGIS	2.90685e-76	0.3351	0.619	0.274	6.58197e-72	1	PTGIS
SRSF5	4.51441e-76	0.452193	0.907	0.696	1.0222e-71	1	SRSF5
C71	2.61843e-75	0.719763	0.637	0.319	5.92891e-71	1	C7
OLFML31	3.13682e-75	0.409107	0.909	0.577	7.10269e-71	1	OLFML3
MAFF	1.021e-74	0.441271	0.6	0.28	2.31184e-70	1	MAFF
C1R1	1.2336e-74	0.373	0.999	0.897	2.79324e-70	1	C1R
SCARA51	1.76455e-74	0.359343	0.677	0.307	3.99547e-70	1	SCARA5
LARP61	2.11891e-74	0.386101	0.588	0.266	4.79785e-70	1	LARP6
GABARAPL1	4.62207e-74	0.410418	0.715	0.379	1.04657e-69	1	GABARAPL1
PSAP1	1.0031e-73	0.338865	0.993	0.862	2.27132e-69	1	PSAP
MT1E	1.53092e-70	0.7544	0.872	0.636	3.46646e-66	1	MT1E
MAP3K8	2.76019e-70	0.356566	0.456	0.181	6.2499e-66	1	MAP3K8
NPR1	8.99791e-70	0.284982	0.333	0.105	2.0374e-65	1	NPR1
H3F3B	1.51301e-69	0.288906	0.999	0.981	3.42591e-65	1	H3F3B
PXDC1	1.71889e-69	0.344368	0.431	0.166	3.89208e-65	1	PXDC1
IRF1	5.74797e-69	0.54601	0.753	0.462	1.30151e-64	1	IRF1
ATF3	6.55061e-69	0.340586	0.856	0.503	1.48325e-64	1	ATF3
PLIN2	1.33095e-68	0.624288	0.652	0.353	3.01367e-64	1	PLIN2
CTSL	1.06335e-67	0.505194	0.816	0.519	2.40774e-63	1	CTSL
TNXB1	2.27078e-67	0.301876	0.885	0.491	5.14174e-63	1	TNXB
CELF21	4.29578e-67	0.33742	0.616	0.293	9.72693e-63	1	CELF2
FGFR1	7.63333e-67	0.352722	0.763	0.426	1.72841e-62	1	FGFR1
BZW1	1.02093e-66	0.435409	0.784	0.482	2.31168e-62	1	BZW1
ELN1	1.7331e-65	0.34197	0.781	0.418	3.92426e-61	1	ELN
MXRA8	3.70627e-65	0.387821	0.89	0.587	8.3921e-61	1	MXRA8
PRDX6	5.565e-65	0.391797	0.933	0.721	1.26008e-60	1	PRDX6
PMP221	7.28203e-65	0.393667	0.937	0.708	1.64887e-60	1	PMP22
RP11-977P2.1	7.30415e-64	1.07565	0.202	0.046	1.65388e-59	1	RP11-977P2.1
SEMA3C	7.3326e-64	0.429943	0.509	0.226	1.66032e-59	1	SEMA3C
SMIM141	7.46339e-64	0.434769	0.799	0.5	1.68993e-59	1	SMIM14
GPX41	7.78553e-64	0.38195	0.957	0.81	1.76288e-59	1	GPX4
DDX5	8.04395e-64	0.344047	0.979	0.883	1.82139e-59	1	DDX5
ALDH1A11	9.35361e-64	0.411939	0.652	0.33	2.11794e-59	1	ALDH1A1
SPRYD3	2.28643e-63	0.299582	0.336	0.114	5.17717e-59	1	SPRYD3
LAPTM4A1	2.29095e-63	0.350738	0.998	0.919	5.18739e-59	1	LAPTM4A
SERPINE1	5.70014e-63	0.692407	0.364	0.138	1.29068e-58	1	SERPINE1
INMT1	9.78274e-63	0.466893	0.452	0.191	2.21511e-58	1	INMT
ADAMTSL41	1.61909e-62	0.289277	0.488	0.206	3.6661e-58	1	ADAMTSL4
EPB41L3	3.48336e-62	0.255635	0.31	0.101	7.88737e-58	1	EPB41L3
PLXDC2	6.93031e-62	0.359857	0.616	0.309	1.56923e-57	1	PLXDC2
FOXO1	1.25718e-61	0.279713	0.367	0.133	2.84664e-57	1	FOXO1
CMTM31	1.63392e-61	0.400131	0.675	0.365	3.69968e-57	1	CMTM3
ZFAS1	1.90394e-61	0.381311	0.931	0.737	4.31109e-57	1	ZFAS1
TSKU	2.26394e-60	0.296971	0.336	0.12	5.12625e-56	1	TSKU
FTL1	3.26335e-60	0.291523	1	0.994	7.3892e-56	1	FTL
CD551	4.22775e-60	0.472589	0.725	0.422	9.5729e-56	1	CD55
AMD1	7.13251e-60	0.411819	0.628	0.339	1.61502e-55	1	AMD1
FOSL2	1.89589e-59	0.28777	0.554	0.256	4.29286e-55	1	FOSL2
DNAJA1	1.91879e-59	0.329957	0.907	0.69	4.34471e-55	1	DNAJA1
TMBIM11	2.60826e-59	0.339233	0.632	0.333	5.90587e-55	1	TMBIM1
SNHG12	4.50874e-59	0.326458	0.411	0.164	1.02091e-54	1	SNHG12
GYPC1	2.14529e-58	0.387468	0.82	0.541	4.85757e-54	1	GYPC
GEM	2.96535e-58	0.483724	0.69	0.409	6.71445e-54	1	GEM
MAP1B	4.25869e-58	0.454057	0.799	0.518	9.64294e-54	1	MAP1B
DBN11	7.62769e-58	0.364764	0.528	0.258	1.72714e-53	1	DBN1
PTHLH	8.01096e-58	0.512608	0.295	0.099	1.81392e-53	1	PTHLH
PDLIM1	8.70876e-58	0.374845	0.86	0.622	1.97192e-53	1	PDLIM1
PLTP1	1.98462e-57	0.427023	0.794	0.49	4.49378e-53	1	PLTP
ACKR3	3.46759e-57	0.250969	0.272	0.083	7.85165e-53	1	ACKR3
NINJ21	3.75155e-57	0.293618	0.354	0.133	8.49464e-53	1	NINJ2
DDX21	4.21549e-57	0.374378	0.631	0.339	9.54513e-53	1	DDX21
ZFP36L2	5.52181e-57	0.453608	0.89	0.689	1.2503e-52	1	ZFP36L2
TGIF1	1.01642e-56	0.34792	0.494	0.228	2.30149e-52	1	TGIF1
CCDC109B1	1.05824e-56	0.298576	0.514	0.238	2.39618e-52	1	CCDC109B
FGF7	1.50202e-56	0.413824	0.625	0.332	3.40102e-52	1	FGF7
SRPX2	1.90982e-56	0.309399	0.465	0.207	4.32441e-52	1	SRPX2
CAB39L	1.9249e-56	0.292836	0.41	0.168	4.35855e-52	1	CAB39L
SFRP4	2.36018e-56	0.283152	0.5	0.228	5.34416e-52	1	SFRP4
DDIT31	2.87442e-56	0.375164	0.648	0.349	6.50855e-52	1	DDIT3
GALNT15	3.73699e-56	0.280998	0.305	0.104	8.46167e-52	1	GALNT15
PXN	7.48215e-56	0.293082	0.412	0.172	1.69418e-51	1	PXN
NT5E1	3.17946e-55	0.281493	0.49	0.22	7.19925e-51	1	NT5E
AKAP12	1.99969e-54	0.426728	0.728	0.464	4.52789e-50	1	AKAP12
SGK1	3.11779e-54	0.382559	0.458	0.206	7.0596e-50	1	SGK1
NXT1	3.71971e-54	0.266445	0.44	0.189	8.42255e-50	1	NXT1
LINC011331	5.32191e-54	0.433737	0.467	0.216	1.20504e-49	1	LINC01133
ANGPTL21	8.60989e-54	0.356377	0.7	0.398	1.94954e-49	1	ANGPTL2
VIM	9.63959e-54	0.267861	1	0.985	2.18269e-49	1	VIM
FCGRT1	1.4282e-53	0.313917	0.933	0.658	3.23388e-49	1	FCGRT
CTSF1	2.83374e-53	0.354207	0.743	0.454	6.41644e-49	1	CTSF
FXYD51	3.4207e-53	0.398155	0.726	0.429	7.74549e-49	1	FXYD5
SPOCK1	4.70226e-53	0.262889	0.395	0.161	1.06473e-48	1	SPOCK1
DCLK11	4.88054e-52	0.287883	0.438	0.191	1.1051e-47	1	DCLK1
OMD1	7.42115e-52	0.316785	0.579	0.286	1.68037e-47	1	OMD
PLSCR4	9.10593e-52	0.288454	0.506	0.242	2.06186e-47	1	PLSCR4
ADAM331	2.08782e-51	0.255742	0.414	0.176	4.72744e-47	1	ADAM33
CD991	3.31626e-51	0.268622	0.986	0.821	7.50902e-47	1	CD99
HMOX1	3.31918e-51	0.371571	0.295	0.106	7.51563e-47	1	HMOX1
GTF2B	9.54882e-51	0.310504	0.485	0.232	2.16214e-46	1	GTF2B
MTUS1	1.55841e-50	0.313424	0.494	0.236	3.52871e-46	1	MTUS1
ALDH2	1.59573e-50	0.335598	0.725	0.434	3.61322e-46	1	ALDH2
TUBB4B	3.21391e-50	0.358117	0.821	0.539	7.27726e-46	1	TUBB4B
SPSB1	3.80264e-50	0.306337	0.454	0.211	8.61032e-46	1	SPSB1
PDK4	5.45011e-50	0.489914	0.889	0.664	1.23407e-45	1	PDK4
FKBP51	8.48429e-50	0.322491	0.806	0.513	1.9211e-45	1	FKBP5
PPP1R10	1.17901e-49	0.306656	0.574	0.301	2.66963e-45	1	PPP1R10
ADD31	1.50949e-49	0.337497	0.769	0.486	3.41794e-45	1	ADD3
CYBRD11	2.41456e-49	0.30911	0.878	0.602	5.46728e-45	1	CYBRD1
ELL2	3.78803e-49	0.250934	0.357	0.142	8.57724e-45	1	ELL2
SCPEP11	4.62136e-49	0.315266	0.825	0.528	1.04642e-44	1	SCPEP1
TNFAIP2	6.38232e-49	0.36795	0.502	0.246	1.44515e-44	1	TNFAIP2
LAMA21	6.77169e-49	0.262868	0.493	0.235	1.53331e-44	1	LAMA2
OAZ1	1.42865e-48	0.273676	0.979	0.898	3.2349e-44	1	OAZ1
MMP21	1.51465e-48	0.374517	0.98	0.746	3.42963e-44	1	MMP2
ZC3HAV1	2.48626e-48	0.389831	0.551	0.295	5.62965e-44	1	ZC3HAV1
TAGLN21	5.21843e-48	0.318803	0.928	0.745	1.18161e-43	1	TAGLN2
TRIP10	1.33724e-47	0.273635	0.509	0.255	3.02791e-43	1	TRIP10
TNFAIP6	1.4448e-46	0.463306	0.494	0.255	3.27145e-42	1	TNFAIP6
MYADM	2.66872e-46	0.330374	0.732	0.459	6.04277e-42	1	MYADM
RASSF41	4.61156e-46	0.282859	0.43	0.201	1.0442e-41	1	RASSF4
LUM1	4.93936e-46	0.321501	0.999	0.787	1.11842e-41	1	LUM
ADAMTS51	7.82224e-46	0.486772	0.474	0.246	1.77119e-41	1	ADAMTS5
FIBIN1	1.28052e-45	0.412435	0.579	0.326	2.89948e-41	1	FIBIN
DDAH21	1.74675e-45	0.292244	0.848	0.571	3.95516e-41	1	DDAH2
S100A13	9.30026e-45	0.270927	0.969	0.779	2.10586e-40	1	S100A13
BHLHE40	9.35923e-45	0.266882	0.399	0.175	2.11921e-40	1	BHLHE40
FOSB	1.14058e-44	0.287574	0.915	0.67	2.58261e-40	1	FOSB
MMP23B1	1.44789e-44	0.294783	0.636	0.349	3.27846e-40	1	MMP23B
PDPN	2.13232e-44	0.312504	0.646	0.362	4.82821e-40	1	PDPN
SEPP11	2.2553e-44	0.331279	0.948	0.716	5.10667e-40	1	SEPP1
XBP1	2.10574e-43	0.26458	0.738	0.474	4.76803e-39	1	XBP1
ITGB1BP11	5.96346e-43	0.307006	0.723	0.454	1.35031e-38	1	ITGB1BP1
MYOC1	6.04442e-43	0.45505	0.335	0.138	1.36864e-38	1	MYOC
HSPB8	9.66519e-43	0.281325	0.532	0.282	2.18849e-38	1	HSPB8
SAT1	3.16239e-42	0.326708	0.938	0.795	7.1606e-38	1	SAT1
EBF1	1.02976e-41	0.282755	0.686	0.41	2.33169e-37	1	EBF1
CSF1	2.6413e-41	0.270672	0.449	0.224	5.98069e-37	1	CSF1
BTG3	4.00953e-41	0.266813	0.549	0.297	9.07879e-37	1	BTG3
NCOA7	6.02252e-41	0.252675	0.525	0.279	1.36368e-36	1	NCOA7
VAT11	6.24095e-41	0.258473	0.607	0.338	1.41314e-36	1	VAT1
MT1G	9.92544e-40	0.582965	0.207	0.068	2.24742e-35	1	MT1G
ROBO31	9.99217e-40	0.250735	0.344	0.153	2.26253e-35	1	ROBO3
PLAUR	3.92629e-39	0.253	0.378	0.172	8.89029e-35	1	PLAUR
GLRX1	4.70454e-39	0.306117	0.649	0.392	1.06525e-34	1	GLRX
KLF9	5.02944e-39	0.267961	0.685	0.429	1.13882e-34	1	KLF9
DDR2	6.31487e-39	0.295896	0.73	0.473	1.42988e-34	1	DDR2
EFHD1	2.56041e-38	0.305911	0.422	0.208	5.79754e-34	1	EFHD1
GLIPR2	2.70067e-38	0.2723	0.559	0.318	6.11512e-34	1	GLIPR2
TACC1	8.50449e-38	0.296417	0.702	0.452	1.92567e-33	1	TACC1
OSR21	1.88002e-37	0.296607	0.584	0.316	4.25692e-33	1	OSR2
TSPAN41	2.01242e-37	0.258351	0.837	0.561	4.55672e-33	1	TSPAN4
USP10	2.49739e-37	0.258487	0.349	0.162	5.65483e-33	1	USP10
INSIG1	3.80612e-37	0.274318	0.389	0.19	8.6182e-33	1	INSIG1
ADM	3.88561e-37	0.304639	0.673	0.403	8.79819e-33	1	ADM
IGF2	1.27438e-36	0.272372	0.268	0.105	2.88559e-32	1	IGF2
C1orf63	2.95339e-36	0.254883	0.742	0.485	6.68737e-32	1	C1orf63
DPT1	3.54375e-36	0.352938	0.828	0.569	8.02411e-32	1	DPT
SRSF2	3.98165e-36	0.266219	0.856	0.644	9.01566e-32	1	SRSF2
NFIA1	7.61337e-36	0.252661	0.863	0.628	1.7239e-31	1	NFIA
ADAMTS4	1.35678e-35	0.273727	0.342	0.157	3.07216e-31	1	ADAMTS4
CD2481	1.69994e-35	0.304771	0.665	0.414	3.84918e-31	1	CD248
EIF4A2	4.91813e-35	0.250605	0.962	0.823	1.11361e-30	1	EIF4A2
TMEM109	6.48247e-35	0.276629	0.617	0.386	1.46783e-30	1	TMEM109
PIM3	6.98612e-33	0.279612	0.298	0.134	1.58187e-28	1	PIM3
ARL6IP1	2.07457e-32	0.274109	0.736	0.512	4.69745e-28	1	ARL6IP1
CITED2	3.54792e-32	0.451848	0.747	0.538	8.03355e-28	1	CITED2
JMJD1C	9.42647e-32	0.282609	0.532	0.317	2.13443e-27	1	JMJD1C
IFI271	1.19154e-31	0.355714	0.923	0.787	2.698e-27	1	IFI27
RAB321	5.48201e-31	0.251717	0.515	0.301	1.24129e-26	1	RAB32
MTCH11	1.47192e-30	0.253878	0.791	0.572	3.33286e-26	1	MTCH1
LITAF	3.73727e-30	0.265069	0.749	0.53	8.4623e-26	1	LITAF
GPC3	1.86658e-29	0.261211	0.201	0.076	4.2265e-25	1	GPC3
RBMS1	3.27689e-29	0.255639	0.669	0.446	7.41987e-25	1	RBMS1
WTAP	2.73578e-24	0.252053	0.596	0.393	6.19462e-20	1	WTAP
IGFBP51	6.083e-21	0.301534	0.931	0.799	1.37737e-16	1	IGFBP5
C10orf10	1.59066e-17	0.978445	0.4	0.282	3.60173e-13	1	C10orf10
RGCC	4.53447e-14	0.594691	0.368	0.251	1.02674e-09	1	RGCC
G0S2	9.04274e-11	0.379645	0.288	0.188	2.04755e-06	1	G0S2
THBD	2.78129e-10	0.250339	0.314	0.216	6.29768e-06	1	THBD
PTGDS	0.000343981	0.433115	0.384	0.322	1	1	PTGDS
TAGLN	0	3.01693	0.991	0.461	0	2	TAGLN
ADIRF	0	2.70057	0.981	0.545	0	2	ADIRF
ACTA2	0	2.63062	0.97	0.412	0	2	ACTA2
MYH11	0	2.46651	0.929	0.064	0	2	MYH11
PLN	0	2.43401	0.869	0.034	0	2	PLN
ACTG2	0	2.05363	0.714	0.057	0	2	ACTG2
RERGL	0	2.01374	0.707	0.019	0	2	RERGL
SNCG	0	1.98904	0.677	0.071	0	2	SNCG
CNN1	0	1.98232	0.723	0.07	0	2	CNN1
SORBS2	0	1.92098	0.742	0.089	0	2	SORBS2
CSRP2	0	1.60205	0.866	0.137	0	2	CSRP2
BCAM	0	1.51988	0.647	0.042	0	2	BCAM
C2orf40	0	1.4532	0.565	0.039	0	2	C2orf40
TINAGL1	0	1.43799	0.714	0.066	0	2	TINAGL1
MCAM	0	1.19771	0.684	0.093	0	2	MCAM
NTRK2	0	1.09316	0.59	0.053	0	2	NTRK2
KCNA5	0	0.809568	0.387	0.006	0	2	KCNA5
SBSPON	0	0.77224	0.406	0.007	0	2	SBSPON
CASQ2	0	0.700299	0.366	0.006	0	2	CASQ2
MYLK	4.79872e-302	1.445	0.843	0.199	1.08657e-297	2	MYLK
ITIH3	3.41757e-286	0.558289	0.286	0.005	7.73841e-282	2	ITIH3
RBPMS2	9.52959e-283	0.83956	0.445	0.035	2.15779e-278	2	RBPMS2
MYL9	2.11626e-280	2.41089	0.993	0.758	4.79185e-276	2	MYL9
FHL5	6.6104e-277	0.840217	0.399	0.026	1.49679e-272	2	FHL5
HES4	3.71117e-272	1.39325	0.731	0.158	8.40319e-268	2	HES4
KCNMB1	1.93675e-271	0.931121	0.521	0.058	4.38537e-267	2	KCNMB1
LMOD1	8.69352e-266	1.27978	0.671	0.132	1.96847e-261	2	LMOD1
TPM2	1.37293e-264	2.32104	0.979	0.636	3.10872e-260	2	TPM2
DSTN	9.29396e-262	1.91014	0.989	0.905	2.10443e-257	2	DSTN
SPEG	1.14595e-249	0.572724	0.3	0.012	2.59477e-245	2	SPEG
HSPB7	1.01437e-233	0.597362	0.299	0.014	2.29685e-229	2	HSPB7
C11orf96	3.85962e-233	1.43304	0.816	0.266	8.73934e-229	2	C11orf96
PTP4A3	2.95776e-227	0.971778	0.504	0.069	6.69726e-223	2	PTP4A3
PPP1R14A	3.47831e-223	1.64381	0.79	0.236	7.87594e-219	2	PPP1R14A
CSRP1	4.48289e-217	1.5551	0.797	0.296	1.01506e-212	2	CSRP1
RCAN2	1.5972e-210	0.931583	0.604	0.119	3.61654e-206	2	RCAN2
ACTB	3.68795e-210	1.04921	1	0.985	8.35062e-206	2	ACTB
MYL6	9.91486e-208	1.12282	0.996	0.964	2.24502e-203	2	MYL6
NTRK3	2.56225e-205	0.491084	0.261	0.012	5.8017e-201	2	NTRK3
CCDC3	3.02452e-203	0.820387	0.489	0.073	6.84843e-199	2	CCDC3
SUSD5	3.31981e-203	0.397274	0.214	0.005	7.51705e-199	2	SUSD5
DMPK	5.06797e-202	0.693865	0.401	0.046	1.14754e-197	2	DMPK
RAMP1	8.89058e-202	0.922802	0.535	0.092	2.01309e-197	2	RAMP1
MUSTN1	1.08937e-201	0.399273	0.208	0.004	2.46667e-197	2	MUSTN1
ITGA8	6.99017e-200	0.658941	0.389	0.041	1.58278e-195	2	ITGA8
C1QTNF1	1.09294e-196	0.932182	0.553	0.113	2.47475e-192	2	C1QTNF1
FLNA	1.14392e-193	1.40234	0.841	0.401	2.59017e-189	2	FLNA
SGCA	2.60003e-192	0.789761	0.493	0.083	5.88726e-188	2	SGCA
AC097724.3	1.32017e-189	0.448072	0.205	0.005	2.98927e-185	2	AC097724.3
CRIP2	2.09758e-189	1.30061	0.806	0.331	4.74955e-185	2	CRIP2
PTPLA	1.91099e-186	0.531665	0.286	0.02	4.32706e-182	2	PTPLA
APOLD1	7.74146e-185	0.960144	0.389	0.048	1.7529e-180	2	APOLD1
NOTCH3	6.60955e-183	0.823175	0.613	0.126	1.4966e-178	2	NOTCH3
PTMA	4.1933e-182	0.85122	0.998	0.986	9.49489e-178	2	PTMA
GLDN	5.02464e-179	0.366948	0.189	0.004	1.13773e-174	2	GLDN
SORBS1	8.1183e-179	0.614522	0.353	0.039	1.83823e-174	2	SORBS1
DUSP26	1.04109e-178	0.356485	0.187	0.004	2.35735e-174	2	DUSP26
HRH2	3.84565e-178	0.396117	0.193	0.005	8.7077e-174	2	HRH2
RASSF3	6.60119e-178	0.728354	0.348	0.038	1.49471e-173	2	RASSF3
GPRC5C	1.90511e-177	0.551334	0.311	0.027	4.31374e-173	2	GPRC5C
HSPB1	9.55904e-174	1.10628	0.995	0.967	2.16445e-169	2	HSPB1
PPP1R12B	1.13488e-173	0.817884	0.511	0.102	2.56971e-169	2	PPP1R12B
DES	2.24254e-170	0.915982	0.237	0.013	5.07779e-166	2	DES
NUDT4	5.44455e-169	1.12503	0.761	0.292	1.23281e-164	2	NUDT4
LDB3	1.08171e-168	0.427795	0.228	0.012	2.4493e-164	2	LDB3
LBH	2.3176e-168	1.11997	0.661	0.208	5.24773e-164	2	LBH
SLC7A2	7.91302e-164	0.635131	0.348	0.043	1.79174e-159	2	SLC7A2
SYNM	6.61056e-161	0.532849	0.32	0.034	1.49683e-156	2	SYNM
CAP2	1.58746e-160	0.519778	0.309	0.033	3.59449e-156	2	CAP2
CALD1	1.91132e-158	0.968695	0.993	0.963	4.32779e-154	2	CALD1
SPARCL1	4.31063e-158	1.20691	0.972	0.863	9.76055e-154	2	SPARCL1
AOC3	2.99117e-156	0.721487	0.435	0.079	6.77291e-152	2	AOC3
NRGN	1.78973e-151	0.483787	0.212	0.012	4.05249e-147	2	NRGN
ESAM	7.71315e-151	0.597881	0.355	0.049	1.74649e-146	2	ESAM
TPM1	1.07809e-150	1.52357	0.903	0.752	2.44112e-146	2	TPM1
MTHFD2	1.99287e-149	1.02606	0.67	0.238	4.51246e-145	2	MTHFD2
LPP	1.19061e-147	1.20821	0.832	0.495	2.6959e-143	2	LPP
TBC1D1	1.72942e-147	0.653145	0.394	0.067	3.91592e-143	2	TBC1D1
MAP3K7CL	3.23955e-147	0.800958	0.369	0.055	7.33532e-143	2	MAP3K7CL
SH3BGRL	7.73511e-146	0.932257	0.903	0.685	1.75146e-141	2	SH3BGRL
CAV2	2.19875e-145	0.918791	0.67	0.228	4.97864e-141	2	CAV2
ACTN1	7.01469e-145	0.899665	0.724	0.261	1.58834e-140	2	ACTN1
SLMAP	2.69207e-144	0.861059	0.498	0.121	6.09566e-140	2	SLMAP
SORT1	3.74722e-143	0.570097	0.357	0.053	8.48483e-139	2	SORT1
ITGA7	2.47205e-142	0.539822	0.334	0.046	5.59746e-138	2	ITGA7
IGFBP7	7.91002e-142	0.815138	0.996	0.937	1.79107e-137	2	IGFBP7
RHOB	2.89926e-140	1.1436	0.929	0.771	6.56479e-136	2	RHOB
MSRB3	8.69741e-136	0.834069	0.599	0.197	1.96935e-131	2	MSRB3
MYOZ1	1.41814e-134	0.270226	0.134	0.002	3.21109e-130	2	MYOZ1
ATP1A2	7.58999e-133	0.332912	0.186	0.01	1.7186e-128	2	ATP1A2
CRIP1	1.78793e-132	1.25048	0.813	0.435	4.04841e-128	2	CRIP1
SELM	4.22336e-132	0.792345	0.968	0.92	9.56295e-128	2	SELM
A2M	1.29355e-131	0.908549	0.889	0.415	2.929e-127	2	A2M
BRSK2	1.76976e-131	0.394286	0.214	0.016	4.00727e-127	2	BRSK2
GJA4	2.29443e-131	0.711382	0.353	0.055	5.19527e-127	2	GJA4
PHLDA2	6.68882e-131	1.28055	0.61	0.215	1.51455e-126	2	PHLDA2
CLMN	8.23853e-130	0.56711	0.355	0.058	1.86545e-125	2	CLMN
CSDC2	2.9964e-129	0.377144	0.2	0.014	6.78475e-125	2	CSDC2
JPH2	4.87326e-125	0.285127	0.159	0.007	1.10345e-120	2	JPH2
NDUFA4	1.06447e-124	0.770871	0.947	0.895	2.41027e-120	2	NDUFA4
GADD45B1	1.85863e-124	1.39809	0.926	0.753	4.20849e-120	2	GADD45B
CCDC107	8.40255e-124	0.988841	0.71	0.361	1.90259e-119	2	CCDC107
SLC25A4	9.65437e-124	0.820602	0.539	0.174	2.18604e-119	2	SLC25A4
C12orf75	2.11709e-123	1.3119	0.666	0.304	4.79374e-119	2	C12orf75
AMIGO2	5.11346e-122	0.464564	0.261	0.032	1.15784e-117	2	AMIGO2
NR4A3	1.49501e-120	0.862826	0.389	0.082	3.38516e-116	2	NR4A3
ADAMTS1	3.31777e-120	1.19807	0.822	0.524	7.51242e-116	2	ADAMTS1
RAB20	9.44936e-120	0.471509	0.242	0.027	2.13962e-115	2	RAB20
TMEM38B	1.14992e-119	0.655792	0.378	0.077	2.60377e-115	2	TMEM38B
ACTC1	1.16488e-119	0.532079	0.129	0.003	2.63765e-115	2	ACTC1
NPNT	9.12741e-118	0.426791	0.254	0.03	2.06672e-113	2	NPNT
SLC22A3	9.26184e-118	0.32751	0.173	0.011	2.09716e-113	2	SLC22A3
WFDC1	9.74413e-118	0.67276	0.475	0.114	2.20636e-113	2	WFDC1
RP11-332H18.4	1.67706e-116	0.552427	0.334	0.057	3.79736e-112	2	RP11-332H18.4
JUNB1	5.20993e-116	1.07356	0.949	0.825	1.17968e-111	2	JUNB
CRIM1	1.52112e-115	0.781708	0.458	0.118	3.44428e-111	2	CRIM1
TOB1	3.6365e-115	1.04577	0.687	0.338	8.23413e-111	2	TOB1
TSC22D1	5.31431e-115	0.976824	0.887	0.655	1.20332e-110	2	TSC22D1
CRYAB	2.85936e-114	1.34283	0.83	0.536	6.47444e-110	2	CRYAB
FOXC1	2.93733e-113	0.338433	0.2	0.017	6.65099e-109	2	FOXC1
CALM2	8.02743e-113	0.6686	0.973	0.947	1.81765e-108	2	CALM2
SMTN	9.22617e-113	0.809382	0.535	0.176	2.08908e-108	2	SMTN
SYNPO2	1.57709e-111	0.938644	0.608	0.236	3.57099e-107	2	SYNPO2
CDKN1A1	1.52639e-109	1.38134	0.804	0.533	3.4562e-105	2	CDKN1A
SH3BGR	9.2794e-109	0.391566	0.221	0.024	2.10114e-104	2	SH3BGR
RNF152	1.80559e-106	0.507757	0.281	0.043	4.08839e-102	2	RNF152
ACTN4	2.77877e-106	0.835319	0.634	0.275	6.29197e-102	2	ACTN4
HEYL	5.4167e-104	0.534074	0.316	0.058	1.2265e-99	2	HEYL
ADAMTS9	1.17505e-103	0.600581	0.309	0.055	2.66067e-99	2	ADAMTS9
PPP1R12A	2.48745e-103	0.82414	0.687	0.345	5.63234e-99	2	PPP1R12A
KCNMA1	2.18208e-102	0.352605	0.17	0.013	4.94088e-98	2	KCNMA1
MEF2C	3.58682e-102	0.69035	0.502	0.147	8.12163e-98	2	MEF2C
MRVI1	1.31231e-101	0.532506	0.422	0.102	2.97147e-97	2	MRVI1
EPAS1	1.96076e-101	0.706099	0.557	0.194	4.43974e-97	2	EPAS1
ID4	9.37148e-101	0.679828	0.334	0.069	2.12198e-96	2	ID4
CYCS	1.19993e-100	1.21756	0.802	0.525	2.71701e-96	2	CYCS
PIP5K1B	4.23678e-99	0.313533	0.163	0.012	9.59335e-95	2	PIP5K1B
FAM129A	1.85812e-97	0.686553	0.461	0.144	4.20734e-93	2	FAM129A
AKAP1	1.01495e-96	0.517758	0.277	0.048	2.29815e-92	2	AKAP1
SUSD2	4.05267e-96	0.468766	0.256	0.04	9.17645e-92	2	SUSD2
ZNF331	4.29704e-96	1.05009	0.445	0.137	9.72979e-92	2	ZNF331
MYOCD	1.24257e-95	0.307291	0.168	0.014	2.81356e-91	2	MYOCD
CAV1	1.46899e-94	0.693054	0.887	0.583	3.32623e-90	2	CAV1
RASGRP2	5.60746e-94	0.496694	0.281	0.051	1.2697e-89	2	RASGRP2
LDOC1	5.85738e-93	0.598541	0.362	0.09	1.32629e-88	2	LDOC1
NR4A11	9.7889e-93	0.824364	0.836	0.555	2.2165e-88	2	NR4A1
PDLIM3	8.27149e-91	0.734956	0.657	0.32	1.87291e-86	2	PDLIM3
MAP2	8.96235e-91	0.298806	0.17	0.016	2.02935e-86	2	MAP2
PDE3A	2.14064e-90	0.389132	0.224	0.032	4.84705e-86	2	PDE3A
NR4A2	4.58049e-89	0.885543	0.558	0.228	1.03716e-84	2	NR4A2
PDLIM5	6.60739e-89	0.735684	0.537	0.218	1.49611e-84	2	PDLIM5
SERTAD1	1.11922e-88	1.03513	0.687	0.408	2.53425e-84	2	SERTAD1
TNS1	1.12624e-87	0.748614	0.549	0.232	2.55015e-83	2	TNS1
WDR1	2.50539e-86	0.702719	0.645	0.338	5.67295e-82	2	WDR1
TGM2	2.95219e-86	0.806667	0.396	0.113	6.68465e-82	2	TGM2
ARPC1A	3.22799e-86	0.807097	0.654	0.365	7.30913e-82	2	ARPC1A
FBXO32	8.42341e-86	0.736023	0.507	0.182	1.90731e-81	2	FBXO32
PFN1	1.10297e-85	0.612187	0.956	0.909	2.49745e-81	2	PFN1
EFHD11	3.0978e-84	0.680852	0.523	0.207	7.01434e-80	2	EFHD1
PARM1	1.23577e-83	0.385323	0.267	0.049	2.79814e-79	2	PARM1
ENAH	1.6071e-83	0.700818	0.523	0.21	3.63896e-79	2	ENAH
MLTK	1.62375e-81	0.743962	0.666	0.375	3.67666e-77	2	MLTK
PRKCDBP	1.71354e-81	0.746535	0.843	0.677	3.87997e-77	2	PRKCDBP
SERPINI1	9.01497e-80	0.502328	0.277	0.057	2.04126e-75	2	SERPINI1
PDGFA	5.23952e-79	0.609542	0.299	0.068	1.18638e-74	2	PDGFA
NRIP2	1.18397e-78	0.286255	0.143	0.013	2.68086e-74	2	NRIP2
NET1	1.21861e-78	0.746967	0.496	0.194	2.75929e-74	2	NET1
PDLIM7	2.50889e-78	0.765812	0.645	0.372	5.68087e-74	2	PDLIM7
MFGE8	3.02017e-78	0.715189	0.875	0.735	6.83857e-74	2	MFGE8
SLC38A1	5.85199e-77	0.416544	0.237	0.043	1.32507e-72	2	SLC38A1
HEY2	9.56124e-77	0.445049	0.27	0.057	2.16495e-72	2	HEY2
BGN	3.63185e-76	0.630498	0.85	0.559	8.22359e-72	2	BGN
CDH6	2.26392e-75	0.406029	0.265	0.054	5.1262e-71	2	CDH6
FRZB	3.81608e-75	0.589766	0.555	0.206	8.64076e-71	2	FRZB
CAMK2G	5.82686e-75	0.48414	0.3	0.074	1.31938e-70	2	CAMK2G
NFASC	1.25791e-74	0.424921	0.26	0.054	2.84829e-70	2	NFASC
TSPAN2	4.59267e-74	0.357154	0.233	0.042	1.03992e-69	2	TSPAN2
CD151	1.23725e-73	0.784387	0.834	0.704	2.80151e-69	2	CD151
TTLL7	1.55255e-73	0.465466	0.33	0.088	3.51544e-69	2	TTLL7
ATF31	2.24743e-73	0.897111	0.774	0.527	5.08886e-69	2	ATF3
CYFIP2	6.53812e-73	0.413399	0.177	0.024	1.48043e-68	2	CYFIP2
FABP4	7.14245e-73	0.528151	0.332	0.083	1.61726e-68	2	FABP4
SYNGR2	1.52483e-72	0.4332	0.306	0.076	3.45268e-68	2	SYNGR2
NEXN	1.69067e-72	0.780727	0.76	0.548	3.82818e-68	2	NEXN
BTG21	2.24853e-71	0.863581	0.834	0.63	5.09135e-67	2	BTG2
ZNF703	3.1973e-71	0.513508	0.394	0.127	7.23965e-67	2	ZNF703
CLIC4	1.37586e-70	0.68221	0.634	0.351	3.11537e-66	2	CLIC4
PPP1CB	2.49656e-70	0.888067	0.792	0.601	5.65296e-66	2	PPP1CB
SOD3	2.99245e-70	0.553085	0.945	0.83	6.7758e-66	2	SOD3
GPR20	3.15835e-70	0.315683	0.154	0.018	7.15146e-66	2	GPR20
PDK41	4.93307e-68	0.964736	0.839	0.68	1.117e-63	2	PDK4
MT1M1	9.94866e-68	1.10716	0.666	0.396	2.25268e-63	2	MT1M
CHCHD10	1.65027e-67	0.583185	0.562	0.242	3.7367e-63	2	CHCHD10
MAP1B1	2.55141e-67	0.578046	0.802	0.531	5.77717e-63	2	MAP1B
YBX3	7.90599e-67	0.67918	0.832	0.694	1.79015e-62	2	YBX3
ADAMTS41	1.0038e-65	0.823762	0.42	0.157	2.27292e-61	2	ADAMTS4
CSPG4	1.03228e-65	0.422437	0.265	0.06	2.3374e-61	2	CSPG4
EFNA1	1.59349e-64	0.397944	0.187	0.032	3.60813e-60	2	EFNA1
EGR11	4.74305e-64	0.836045	0.864	0.758	1.07397e-59	2	EGR1
KCNAB1	9.73392e-64	0.455913	0.281	0.074	2.20405e-59	2	KCNAB1
CAMTA1	1.8174e-63	0.614326	0.684	0.435	4.11513e-59	2	CAMTA1
NOV	7.37845e-62	0.36164	0.18	0.03	1.6707e-57	2	NOV
KLHL23	1.22022e-61	0.390424	0.207	0.04	2.76295e-57	2	KLHL23
LRRFIP1	8.39179e-61	0.554564	0.479	0.21	1.90015e-56	2	LRRFIP1
ROCK1	1.36727e-60	0.612245	0.572	0.313	3.09592e-56	2	ROCK1
RBPMS	3.97914e-60	0.632643	0.666	0.44	9.00997e-56	2	RBPMS
SEPW1	1.06183e-59	0.582071	0.86	0.773	2.40431e-55	2	SEPW1
COX7A2	1.0867e-59	0.486571	0.917	0.858	2.46061e-55	2	COX7A2
PALLD	1.21625e-59	0.658029	0.671	0.434	2.75395e-55	2	PALLD
NFIL3	1.52389e-59	0.523798	0.311	0.096	3.45055e-55	2	NFIL3
USP2	8.96926e-59	0.367481	0.173	0.03	2.03091e-54	2	USP2
YBX1	1.07484e-58	0.48737	0.94	0.896	2.43377e-54	2	YBX1
PNRC11	1.63005e-58	0.458377	0.926	0.785	3.69093e-54	2	PNRC1
TLN1	2.7916e-58	0.654955	0.576	0.332	6.32101e-54	2	TLN1
ARID5A	2.9247e-58	0.507932	0.341	0.115	6.6224e-54	2	ARID5A
PLS3	3.25265e-58	0.59816	0.535	0.276	7.36497e-54	2	PLS3
CKB	3.5886e-58	0.83535	0.514	0.263	8.12568e-54	2	CKB
JAG1	1.82258e-57	0.54763	0.413	0.16	4.12686e-53	2	JAG1
FRY	4.71835e-57	0.358878	0.214	0.046	1.06838e-52	2	FRY
PGM5	5.31431e-57	0.30662	0.207	0.043	1.20332e-52	2	PGM5
UQCRB	7.22399e-57	0.427037	0.979	0.933	1.63573e-52	2	UQCRB
NOL3	1.36177e-56	0.470583	0.306	0.096	3.08347e-52	2	NOL3
VPS13D	1.18396e-54	0.348916	0.23	0.056	2.68083e-50	2	VPS13D
UBA2	1.26651e-53	0.601706	0.511	0.272	2.86775e-49	2	UBA2
MBNL1-AS1	2.30541e-53	0.298522	0.194	0.041	5.22014e-49	2	MBNL1-AS1
IL61	7.46475e-53	1.66488	0.376	0.156	1.69024e-48	2	IL6
COL18A1	7.49312e-53	0.482676	0.678	0.412	1.69667e-48	2	COL18A1
DMD	7.63536e-52	0.359245	0.276	0.079	1.72887e-47	2	DMD
MGST3	7.67123e-52	0.559391	0.857	0.757	1.737e-47	2	MGST3
CPE1	8.41728e-52	0.506942	0.797	0.514	1.90592e-47	2	CPE
GUCY1A3	8.51665e-52	0.44513	0.403	0.155	1.92843e-47	2	GUCY1A3
MALAT1	8.52637e-52	0.358181	1	0.997	1.93063e-47	2	MALAT1
NAMPT1	1.04888e-51	0.668937	0.551	0.306	2.37498e-47	2	NAMPT
ID1	1.3905e-51	0.672857	0.604	0.336	3.14852e-47	2	ID1
RASL12	1.95471e-51	0.479613	0.366	0.145	4.42606e-47	2	RASL12
SIK1	2.23433e-51	0.490974	0.311	0.102	5.05919e-47	2	SIK1
CREM	1.35907e-50	0.784632	0.454	0.221	3.07735e-46	2	CREM
SYNPO	5.43008e-50	0.349724	0.214	0.051	1.22953e-45	2	SYNPO
ODC1	1.5528e-49	0.469713	0.364	0.143	3.51602e-45	2	ODC1
CD9	1.29224e-48	0.454816	0.816	0.595	2.92601e-44	2	CD9
SNTA1	1.66564e-48	0.268612	0.161	0.031	3.77151e-44	2	SNTA1
ISYNA1	5.26448e-48	0.475724	0.284	0.091	1.19204e-43	2	ISYNA1
RGS16	3.47682e-47	1.14906	0.465	0.227	7.87255e-43	2	RGS16
MT1X1	4.98034e-47	0.835072	0.839	0.667	1.1277e-42	2	MT1X
SBDS	5.58826e-47	0.594792	0.689	0.533	1.26535e-42	2	SBDS
BTG1	5.62943e-47	0.561097	0.889	0.81	1.27467e-42	2	BTG1
EOGT	8.77551e-47	0.251365	0.168	0.035	1.98704e-42	2	EOGT
FOSL21	1.14066e-46	0.620189	0.505	0.275	2.5828e-42	2	FOSL2
GAPDH	1.46658e-46	0.349402	0.984	0.947	3.32077e-42	2	GAPDH
UTRN	3.43785e-46	0.54321	0.456	0.23	7.78432e-42	2	UTRN
MT2A1	4.12889e-46	0.630467	0.965	0.858	9.34906e-42	2	MT2A
2020-09-04	9.51301e-46	0.315845	0.295	0.094	2.15403e-41	2	2020-09-04
RP6-109B7.3	9.99281e-46	0.283588	0.163	0.034	2.26267e-41	2	RP6-109B7.3
MAPRE2	1.08164e-45	0.492091	0.346	0.138	2.44916e-41	2	MAPRE2
CAPZA2	5.98951e-45	0.525127	0.68	0.513	1.3562e-40	2	CAPZA2
SLC25A25	5.7348e-44	0.373782	0.242	0.075	1.29853e-39	2	SLC25A25
NTF3	9.50969e-44	0.28078	0.2	0.05	2.15328e-39	2	NTF3
ZFHX3	2.65251e-43	0.551211	0.548	0.343	6.00608e-39	2	ZFHX3
YWHAH	2.88759e-43	0.535899	0.663	0.455	6.53837e-39	2	YWHAH
ITGB1	3.62941e-43	0.406784	0.878	0.768	8.21806e-39	2	ITGB1
NDUFA4L2	7.88671e-43	0.66203	0.357	0.137	1.78579e-38	2	NDUFA4L2
PTK2	8.72493e-43	0.456423	0.387	0.169	1.97559e-38	2	PTK2
MIDN	8.78952e-43	0.5747	0.509	0.286	1.99021e-38	2	MIDN
ANGPT2	1.7201e-42	0.250271	0.23	0.063	3.89482e-38	2	ANGPT2
TPM4	2.08709e-42	0.521921	0.735	0.57	4.72581e-38	2	TPM4
CSRNP11	2.21103e-42	0.623351	0.504	0.284	5.00644e-38	2	CSRNP1
CCL19	2.54536e-42	0.707471	0.161	0.034	5.76345e-38	2	CCL19
ILK	5.06587e-42	0.579593	0.599	0.431	1.14707e-37	2	ILK
MIR143HG	1.29336e-41	0.342696	0.239	0.071	2.92856e-37	2	MIR143HG
TOB2	1.83375e-41	0.506529	0.451	0.242	4.15217e-37	2	TOB2
ALDH1B1	2.14121e-41	0.313026	0.175	0.042	4.84835e-37	2	ALDH1B1
ATP1B3	5.13429e-41	0.723736	0.613	0.427	1.16256e-36	2	ATP1B3
ELL21	5.52079e-41	0.49736	0.352	0.152	1.25007e-36	2	ELL2
H3F3B1	8.9524e-41	0.35646	0.996	0.982	2.02709e-36	2	H3F3B
EDIL3	1.08339e-40	0.282202	0.44	0.182	2.45311e-36	2	EDIL3
LIMS2	2.69016e-40	0.350889	0.274	0.098	6.09133e-36	2	LIMS2
FADS3	3.2506e-40	0.374811	0.281	0.101	7.36032e-36	2	FADS3
MT1A1	4.88875e-40	1.03534	0.436	0.223	1.10696e-35	2	MT1A
PTRF	6.08882e-40	0.472885	0.797	0.708	1.37869e-35	2	PTRF
KLF2	1.15562e-39	0.557189	0.405	0.194	2.61668e-35	2	KLF2
ENDOD1	2.06092e-39	0.325137	0.239	0.077	4.66655e-35	2	ENDOD1
EDNRA	2.98448e-39	0.299605	0.228	0.069	6.75775e-35	2	EDNRA
FOXS1	3.24711e-39	0.311216	0.186	0.048	7.35243e-35	2	FOXS1
COX17	1.00351e-38	0.482887	0.631	0.444	2.27224e-34	2	COX17
S1PR3	1.97623e-38	0.41115	0.3	0.119	4.47477e-34	2	S1PR3
TMEM47	2.21102e-38	0.421943	0.447	0.232	5.0064e-34	2	TMEM47
C9orf3	6.31575e-38	0.470911	0.484	0.275	1.43008e-33	2	C9orf3
CFL2	8.74512e-38	0.530036	0.514	0.32	1.98016e-33	2	CFL2
PLEKHO1	9.47053e-38	0.411092	0.329	0.14	2.14441e-33	2	PLEKHO1
TGFB1I1	1.64468e-37	0.517038	0.555	0.361	3.72405e-33	2	TGFB1I1
BHLHE401	2.34056e-37	0.506664	0.385	0.186	5.29974e-33	2	BHLHE40
SKP1	7.71677e-37	0.329963	0.958	0.926	1.74731e-32	2	SKP1
SELK	1.12264e-36	0.481379	0.701	0.58	2.542e-32	2	SELK
CTH	2.46321e-36	0.263876	0.111	0.02	5.57745e-32	2	CTH
MT-CO1	2.73666e-36	0.307577	1	0.998	6.19662e-32	2	MT-CO1
ETS2	4.26483e-36	0.45863	0.429	0.219	9.65685e-32	2	ETS2
CH25H	5.35139e-36	1.05509	0.208	0.066	1.21171e-31	2	CH25H
MRPL33	8.18262e-36	0.453156	0.696	0.575	1.85279e-31	2	MRPL33
CFL1	8.50914e-36	0.321987	0.91	0.884	1.92672e-31	2	CFL1
CCL8	7.13839e-35	0.709484	0.12	0.024	1.61635e-30	2	CCL8
HADH	9.4884e-35	0.402389	0.334	0.154	2.14846e-30	2	HADH
KIF1C	2.10398e-34	0.278277	0.231	0.079	4.76404e-30	2	KIF1C
ZFAND51	2.2725e-34	0.596982	0.772	0.655	5.14561e-30	2	ZFAND5
ARHGEF7	5.35814e-34	0.299564	0.214	0.071	1.21324e-29	2	ARHGEF7
IER21	1.90365e-33	0.578455	0.848	0.754	4.31045e-29	2	IER2
MAFF1	3.51217e-33	0.578285	0.493	0.306	7.95262e-29	2	MAFF
COX20	6.90667e-33	0.463634	0.479	0.294	1.56388e-28	2	COX20
FOS1	1.31212e-32	0.501421	0.952	0.893	2.97104e-28	2	FOS
ANAPC16	2.94974e-32	0.443268	0.7	0.596	6.6791e-28	2	ANAPC16
ZFP361	1.18265e-31	0.549323	0.892	0.818	2.67788e-27	2	ZFP36
ACTR3	3.89369e-31	0.430612	0.555	0.377	8.81648e-27	2	ACTR3
CAP1	5.30798e-31	0.413275	0.65	0.507	1.20189e-26	2	CAP1
COX7A1	1.11237e-30	0.430991	0.746	0.649	2.51873e-26	2	COX7A1
LTBP1	1.2179e-30	0.408686	0.608	0.425	2.75769e-26	2	LTBP1
USMG5	1.30525e-30	0.347636	0.848	0.764	2.95549e-26	2	USMG5
DYNLT3	1.37504e-30	0.401263	0.465	0.278	3.1135e-26	2	DYNLT3
FAM207A	1.74235e-30	0.401812	0.286	0.128	3.9452e-26	2	FAM207A
SOCS31	7.31172e-30	0.584506	0.684	0.519	1.65559e-25	2	SOCS3
ANGPTL11	1.26366e-29	0.441913	0.436	0.25	2.8613e-25	2	ANGPTL1
FHL11	2.7674e-29	0.568158	0.753	0.672	6.26623e-25	2	FHL1
CSDE1	4.18741e-29	0.437382	0.686	0.567	9.48155e-25	2	CSDE1
PPP1R15A	4.71268e-29	0.511095	0.779	0.702	1.06709e-24	2	PPP1R15A
BCL7B	5.54197e-29	0.36145	0.36	0.192	1.25487e-24	2	BCL7B
PRMT10	1.29666e-28	0.316812	0.194	0.066	2.93602e-24	2	PRMT10
PACSIN2	3.97564e-28	0.346067	0.281	0.127	9.00205e-24	2	PACSIN2
CALM1	6.0487e-28	0.322165	0.894	0.84	1.36961e-23	2	CALM1
CHURC1	8.77202e-28	0.430747	0.657	0.544	1.98625e-23	2	CHURC1
SYNE2	1.00194e-27	0.369401	0.293	0.134	2.26869e-23	2	SYNE2
CYSTM1	1.28884e-27	0.403999	0.643	0.505	2.91833e-23	2	CYSTM1
PM20D2	3.24493e-27	0.252998	0.161	0.05	7.34749e-23	2	PM20D2
PPDPF	6.77543e-27	0.339514	0.852	0.788	1.53416e-22	2	PPDPF
TMEM181	1.03911e-26	0.318619	0.201	0.074	2.35286e-22	2	TMEM181
NDUFB7	1.49765e-26	0.359874	0.786	0.696	3.39113e-22	2	NDUFB7
MSN	1.56331e-26	0.379681	0.473	0.304	3.53981e-22	2	MSN
COX6A1	2.40211e-26	0.347243	0.837	0.788	5.43909e-22	2	COX6A1
CCND1	3.27955e-26	0.328583	0.254	0.108	7.42588e-22	2	CCND1
PTMS	3.80603e-26	0.33882	0.744	0.613	8.61799e-22	2	PTMS
ALDOA	8.79613e-26	0.314471	0.86	0.788	1.99171e-21	2	ALDOA
H2AFZ	1.90486e-25	0.354329	0.816	0.69	4.31318e-21	2	H2AFZ
EIF5B	3.71501e-25	0.36047	0.638	0.495	8.41189e-21	2	EIF5B
MXI1	4.55967e-25	0.269911	0.21	0.082	1.03245e-20	2	MXI1
SMIM12	5.48285e-25	0.357011	0.306	0.157	1.24148e-20	2	SMIM12
TNC	7.98899e-25	0.314095	0.223	0.086	1.80895e-20	2	TNC
NRARP	8.29241e-25	0.264028	0.101	0.023	1.87765e-20	2	NRARP
RAP1A	8.56515e-25	0.460139	0.569	0.453	1.93941e-20	2	RAP1A
RP11-983P16.4	1.10581e-24	0.318412	0.231	0.1	2.50389e-20	2	RP11-983P16.4
THBS11	2.3995e-24	0.465503	0.64	0.492	5.43319e-20	2	THBS1
EPS8	2.54354e-24	0.363943	0.468	0.293	5.75933e-20	2	EPS8
ENTPD1	3.06253e-24	0.31154	0.263	0.117	6.93448e-20	2	ENTPD1
GUCY1B3	5.35397e-24	0.304343	0.279	0.13	1.2123e-19	2	GUCY1B3
STK38L	6.5508e-24	0.326177	0.244	0.109	1.4833e-19	2	STK38L
CCL2	6.91324e-24	1.59665	0.511	0.386	1.56536e-19	2	CCL2
DYNLT1	8.15796e-24	0.46539	0.625	0.532	1.84721e-19	2	DYNLT1
MT1E1	9.37139e-24	0.335633	0.781	0.656	2.12196e-19	2	MT1E
RSU1	9.47038e-24	0.357975	0.491	0.336	2.14438e-19	2	RSU1
COX14	1.46083e-23	0.370196	0.588	0.459	3.30776e-19	2	COX14
PDCL3	1.96274e-23	0.293979	0.265	0.125	4.44424e-19	2	PDCL3
ARL5B	2.31173e-23	0.325981	0.23	0.101	5.23444e-19	2	ARL5B
HCFC1R1	4.3542e-23	0.47174	0.647	0.55	9.85921e-19	2	HCFC1R1
VAPA	5.37474e-23	0.348266	0.74	0.678	1.217e-18	2	VAPA
BAG3	7.33718e-23	0.601339	0.537	0.403	1.66136e-18	2	BAG3
VASP	1.2748e-22	0.301697	0.339	0.185	2.88654e-18	2	VASP
MAT2A	1.3924e-22	0.569669	0.466	0.332	3.1528e-18	2	MAT2A
MEF2D	1.46464e-22	0.25818	0.208	0.086	3.31639e-18	2	MEF2D
COBLL1	1.85807e-22	0.263008	0.18	0.069	4.20724e-18	2	COBLL1
JADE1	4.00709e-22	0.392645	0.433	0.28	9.07325e-18	2	JADE1
LMNA	4.34184e-22	0.411737	0.832	0.749	9.83123e-18	2	LMNA
PDE5A	4.683e-22	0.285186	0.272	0.131	1.06037e-17	2	PDE5A
PPP2R5A	1.58507e-21	0.264087	0.207	0.087	3.58908e-17	2	PPP2R5A
PGF	1.75432e-21	0.334527	0.279	0.137	3.97231e-17	2	PGF
MIR22HG	2.21607e-21	0.401924	0.36	0.218	5.01784e-17	2	MIR22HG
COX7B	3.95683e-21	0.294536	0.784	0.725	8.95946e-17	2	COX7B
PTGIR	4.35689e-21	0.260477	0.261	0.125	9.86531e-17	2	PTGIR
HOXB-AS1	4.60978e-21	0.325082	0.288	0.15	1.04379e-16	2	HOXB-AS1
VCL	8.93098e-21	0.364816	0.435	0.286	2.02224e-16	2	VCL
FILIP1	1.07905e-20	0.403704	0.366	0.223	2.44329e-16	2	FILIP1
VIM1	1.13032e-20	0.260202	0.989	0.987	2.55939e-16	2	VIM
PABPC1	3.91253e-20	0.280261	0.834	0.755	8.85913e-16	2	PABPC1
CRISPLD2	4.4143e-20	0.564619	0.661	0.581	9.99531e-16	2	CRISPLD2
SLC25A3	6.00013e-20	0.277592	0.837	0.761	1.35861e-15	2	SLC25A3
CABIN1	6.74673e-20	0.296373	0.244	0.12	1.52766e-15	2	CABIN1
PICALM	1.42856e-19	0.310629	0.341	0.202	3.23469e-15	2	PICALM
SMIM10	2.34466e-19	0.270742	0.239	0.117	5.30902e-15	2	SMIM10
RRAD	3.79945e-19	0.531864	0.302	0.17	8.6031e-15	2	RRAD
TSPYL2	4.28742e-19	0.347155	0.309	0.173	9.70801e-15	2	TSPYL2
ANP32B	5.49729e-19	0.348618	0.588	0.487	1.24475e-14	2	ANP32B
2020-09-07	5.77798e-19	0.326442	0.818	0.776	1.30831e-14	2	2020-09-07
NR2F2	6.92794e-19	0.360188	0.472	0.33	1.56869e-14	2	NR2F2
FXYD1	7.72564e-19	0.299267	0.719	0.635	1.74932e-14	2	FXYD1
KANK2	8.4365e-19	0.335984	0.428	0.291	1.91028e-14	2	KANK2
ZFYVE21	9.1193e-19	0.356172	0.5	0.371	2.06488e-14	2	ZFYVE21
PCSK7	1.22288e-18	0.488304	0.281	0.152	2.76896e-14	2	PCSK7
UQCR11.1	1.52225e-18	0.259944	0.848	0.827	3.44684e-14	2	UQCR11.1
IRF2BPL	1.56915e-18	0.305463	0.261	0.134	3.55303e-14	2	IRF2BPL
EMD	2.68826e-18	0.322687	0.348	0.216	6.08702e-14	2	EMD
PHLDB2	2.74422e-18	0.25072	0.201	0.093	6.21373e-14	2	PHLDB2
SVIP	2.79446e-18	0.274865	0.228	0.111	6.32749e-14	2	SVIP
FAM122A	2.98715e-18	0.258549	0.203	0.094	6.76381e-14	2	FAM122A
EIF4A3	3.78703e-18	0.599162	0.516	0.408	8.57496e-14	2	EIF4A3
YWHAZ	6.73544e-18	0.302625	0.664	0.574	1.52511e-13	2	YWHAZ
MRPS6	7.0416e-18	0.339116	0.419	0.28	1.59443e-13	2	MRPS6
EGR3	9.13513e-18	0.29832	0.214	0.103	2.06847e-13	2	EGR3
MAPRE1	1.27413e-17	0.31923	0.426	0.299	2.88501e-13	2	MAPRE1
ABTB1	1.429e-17	0.260794	0.251	0.131	3.2357e-13	2	ABTB1
PDGFRB	1.44979e-17	0.443903	0.489	0.37	3.28275e-13	2	PDGFRB
NME4	1.8184e-17	0.377088	0.488	0.374	4.1174e-13	2	NME4
TCEB1	2.77863e-17	0.408701	0.638	0.567	6.29165e-13	2	TCEB1
HSPB81	2.93416e-17	0.371528	0.435	0.304	6.64381e-13	2	HSPB8
SRSF3	3.82388e-17	0.329625	0.83	0.762	8.65842e-13	2	SRSF3
FDFT1	3.96478e-17	0.282272	0.32	0.191	8.97744e-13	2	FDFT1
CEBPD	4.78548e-17	0.39656	0.689	0.604	1.08358e-12	2	CEBPD
ESD	6.63836e-17	0.272787	0.772	0.702	1.50312e-12	2	ESD
COX8A	9.49249e-17	0.279348	0.765	0.711	2.14939e-12	2	COX8A
RND3	1.03308e-16	0.504914	0.514	0.416	2.33921e-12	2	RND3
EIF4G2	1.21628e-16	0.30374	0.694	0.626	2.75403e-12	2	EIF4G2
AK1	1.41941e-16	0.306727	0.445	0.321	3.21397e-12	2	AK1
HSPB62	1.56836e-16	0.435778	0.617	0.5	3.55123e-12	2	HSPB6
ATF4	7.89794e-16	0.313714	0.739	0.668	1.78833e-11	2	ATF4
LDHA1	8.59726e-16	0.259793	0.85	0.787	1.94668e-11	2	LDHA
NDUFS2	9.42465e-16	0.358474	0.445	0.331	2.13402e-11	2	NDUFS2
AEBP1	2.09165e-15	0.358778	0.728	0.71	4.73612e-11	2	AEBP1
MAP7D3	2.40124e-15	0.319256	0.348	0.228	5.43713e-11	2	MAP7D3
MKNK2	2.87611e-15	0.268066	0.253	0.142	6.51237e-11	2	MKNK2
TACC11	3.23188e-15	0.334568	0.565	0.478	7.31794e-11	2	TACC1
FKBP4	3.25012e-15	0.304494	0.272	0.158	7.35925e-11	2	FKBP4
ARPP19	3.3573e-15	0.290942	0.352	0.231	7.60193e-11	2	ARPP19
NTN4	3.61547e-15	0.331096	0.336	0.219	8.1865e-11	2	NTN4
PTP4A1	3.61751e-15	0.310453	0.316	0.198	8.19113e-11	2	PTP4A1
CHMP1B	3.70199e-15	0.653701	0.44	0.338	8.38243e-11	2	CHMP1B
ZBTB161	4.38653e-15	0.352882	0.599	0.495	9.93241e-11	2	ZBTB16
ATP5J	4.61879e-15	0.252163	0.795	0.775	1.04583e-10	2	ATP5J
MINOS1	5.34828e-15	0.260626	0.761	0.706	1.21101e-10	2	MINOS1
GADD45G	1.24962e-14	0.428902	0.479	0.354	2.82952e-10	2	GADD45G
NDUFB9	1.29878e-14	0.254617	0.696	0.627	2.94083e-10	2	NDUFB9
PITPNB	2.02036e-14	0.281578	0.311	0.197	4.57471e-10	2	PITPNB
FAM177A1	4.06913e-14	0.296056	0.445	0.339	9.21374e-10	2	FAM177A1
ID3	5.02653e-14	0.304923	0.707	0.602	1.13816e-09	2	ID3
CLIP1	7.63741e-14	0.291108	0.322	0.212	1.72934e-09	2	CLIP1
CCNH	8.60854e-14	0.370488	0.316	0.21	1.94923e-09	2	CCNH
YWHAQ	9.60171e-14	0.251845	0.769	0.733	2.17412e-09	2	YWHAQ
DNAJB4	1.30405e-13	0.489428	0.459	0.361	2.95276e-09	2	DNAJB4
KLF10	1.66951e-13	0.365078	0.422	0.317	3.78028e-09	2	KLF10
MYC1	1.76031e-13	0.51533	0.555	0.459	3.98588e-09	2	MYC
RSL24D1	2.89936e-13	0.270265	0.687	0.643	6.56502e-09	2	RSL24D1
CCNI	3.0364e-13	0.257132	0.867	0.852	6.87533e-09	2	CCNI
ANKRD37	3.69836e-13	0.322236	0.198	0.104	8.3742e-09	2	ANKRD37
C7orf50	4.68743e-13	0.282157	0.39	0.285	1.06137e-08	2	C7orf50
PLP2	8.3453e-13	0.262959	0.581	0.491	1.88963e-08	2	PLP2
CHORDC1	8.4692e-13	0.37342	0.279	0.176	1.91768e-08	2	CHORDC1
MOB2	9.04691e-13	0.279233	0.261	0.162	2.04849e-08	2	MOB2
STRAP	1.11619e-12	0.300685	0.468	0.376	2.5274e-08	2	STRAP
SVIL	1.40802e-12	0.301478	0.442	0.343	3.18818e-08	2	SVIL
JUND	1.47679e-12	0.42825	0.56	0.483	3.34389e-08	2	JUND
CEBPB	1.59208e-12	0.264493	0.595	0.5	3.60496e-08	2	CEBPB
ZBTB38	2.28198e-12	0.261687	0.35	0.242	5.16709e-08	2	ZBTB38
CALM3	7.66707e-12	0.292724	0.571	0.509	1.73605e-07	2	CALM3
TAX1BP1	9.19671e-12	0.301442	0.5	0.411	2.08241e-07	2	TAX1BP1
RHEB	9.80246e-12	0.260923	0.629	0.572	2.21957e-07	2	RHEB
EIF1AY	1.08846e-11	0.282201	0.286	0.186	2.4646e-07	2	EIF1AY
LMCD1	2.27396e-11	0.365542	0.244	0.147	5.14893e-07	2	LMCD1
PRKAR1A	3.19555e-11	0.273881	0.551	0.486	7.23567e-07	2	PRKAR1A
MYLIP	8.01746e-11	0.366125	0.396	0.307	1.81539e-06	2	MYLIP
RAD23A	8.41005e-11	0.268043	0.544	0.483	1.90429e-06	2	RAD23A
PRKRA	8.91494e-11	0.263924	0.343	0.246	2.01861e-06	2	PRKRA
LMO4	8.9792e-11	0.256428	0.466	0.381	2.03316e-06	2	LMO4
EHD2	1.9034e-10	0.271917	0.459	0.379	4.30986e-06	2	EHD2
HNRNPH3	2.06256e-10	0.284744	0.514	0.445	4.67025e-06	2	HNRNPH3
KLF91	2.34535e-10	0.301311	0.532	0.457	5.31056e-06	2	KLF9
HIST1H1C	5.56156e-10	0.280496	0.217	0.133	1.2593e-05	2	HIST1H1C
CBX6	5.85777e-10	0.262573	0.382	0.285	1.32638e-05	2	CBX6
MRPL32	6.29919e-10	0.295565	0.389	0.309	1.42632e-05	2	MRPL32
FOSB1	1.1301e-09	0.313229	0.784	0.695	2.55889e-05	2	FOSB
OAZ2	1.26181e-09	0.337034	0.438	0.374	2.85713e-05	2	OAZ2
RAB5A	1.38454e-09	0.262594	0.345	0.26	3.135e-05	2	RAB5A
HSPA8	1.4223e-09	0.343975	0.818	0.77	3.2205e-05	2	HSPA8
HSPD1	1.66464e-09	0.379475	0.585	0.533	3.76924e-05	2	HSPD1
TUBB4B1	2.8448e-09	0.261874	0.647	0.57	6.44148e-05	2	TUBB4B
CHD1	3.19593e-09	0.336359	0.309	0.224	7.23655e-05	2	CHD1
LITAF1	5.6241e-09	0.264283	0.601	0.556	0.000127346	2	LITAF
HIF1A	8.41835e-09	0.256014	0.325	0.236	0.000190617	2	HIF1A
DDX3X	9.39844e-09	0.299065	0.447	0.376	0.000212809	2	DDX3X
HSP90AB1	1.09169e-08	0.284348	0.945	0.923	0.000247192	2	HSP90AB1
BCAS2	1.32217e-08	0.272278	0.36	0.282	0.00029938	2	BCAS2
CTNNB1	1.57095e-08	0.364204	0.473	0.409	0.000355709	2	CTNNB1
HSPA1B	1.65914e-08	0.383759	0.716	0.701	0.000375679	2	HSPA1B
RRAS	3.56181e-08	0.260928	0.42	0.354	0.000806501	2	RRAS
PFN2	3.93868e-08	0.299665	0.357	0.288	0.000891834	2	PFN2
HSPA1A	4.4441e-08	0.397769	0.852	0.848	0.00100628	2	HSPA1A
TWSG1	1.21631e-07	0.257836	0.376	0.308	0.00275409	2	TWSG1
PCBP1	1.89027e-07	0.255574	0.518	0.473	0.00428014	2	PCBP1
HES1	2.26661e-07	0.303053	0.465	0.386	0.00513229	2	HES1
H1F0	2.38066e-07	0.253555	0.311	0.236	0.00539052	2	H1F0
IRF2BP2	2.78592e-07	0.318364	0.415	0.36	0.00630815	2	IRF2BP2
HSPE1	1.69588e-06	0.270867	0.698	0.71	0.0383997	2	HSPE1
INHBA	5.9637e-06	0.258167	0.173	0.114	0.135036	2	INHBA
JUN	1.16246e-05	0.27664	0.938	0.924	0.263216	2	JUN
IRF11	9.31065e-05	0.391415	0.518	0.5	1	2	IRF1
HEXIM1	9.65858e-05	0.252427	0.456	0.42	1	2	HEXIM1
CCL21	0.000177569	0.750762	0.102	0.064	1	2	CCL21
S100A7	0.000215168	0.356863	0.127	0.084	1	2	S100A7
DNAJB1	0.000391082	0.302851	0.767	0.754	1	2	DNAJB1
AKAP121	0.000460757	0.357899	0.525	0.498	1	2	AKAP12
CKS2	0.00337331	0.26925	0.221	0.187	1	2	CKS2
DNAJA11	0.00576412	0.311269	0.717	0.72	1	2	DNAJA1
S100A71	3.23256e-223	0.96741	0.46	0.051	7.31948e-219	3	S100A7
RARRES2	1.05969e-197	1.27879	0.989	0.827	2.39945e-193	3	RARRES2
COL10A1	6.44794e-188	0.549662	0.197	0.004	1.46001e-183	3	COL10A1
CTSC	4.65176e-180	1.15154	0.86	0.308	1.0533e-175	3	CTSC
POSTN	6.37094e-166	0.739847	0.831	0.232	1.44257e-161	3	POSTN
CST1	1.26215e-159	1.91274	0.197	0.008	2.85789e-155	3	CST1
CHI3L1	7.39604e-158	1.26306	0.423	0.063	1.67469e-153	3	CHI3L1
WNT5A	1.37084e-133	0.798757	0.421	0.081	3.104e-129	3	WNT5A
CDH11	2.53497e-113	0.685506	0.566	0.17	5.73994e-109	3	CDH11
CXCL14	3.55781e-113	0.950643	0.734	0.259	8.05595e-109	3	CXCL14
CTHRC1	1.15617e-111	1.2412	0.596	0.217	2.61791e-107	3	CTHRC1
TMEM158	7.51415e-107	0.330184	0.199	0.018	1.70143e-102	3	TMEM158
DKK3	6.07618e-106	0.817986	0.747	0.317	1.37583e-101	3	DKK3
NBL1	1.22418e-104	0.812049	0.879	0.564	2.77191e-100	3	NBL1
COL7A1	1.95405e-99	0.409427	0.21	0.023	4.42455e-95	3	COL7A1
EMILIN1	4.30831e-98	0.69528	0.784	0.389	9.7553e-94	3	EMILIN1
F2R	1.6398e-97	0.725466	0.605	0.207	3.713e-93	3	F2R
HSPA6	1.21119e-96	1.08658	0.523	0.159	2.7425e-92	3	HSPA6
HSPA1B1	2.09291e-93	0.860096	0.924	0.68	4.73898e-89	3	HSPA1B
RBP1	6.77234e-91	0.781573	0.65	0.27	1.53346e-86	3	RBP1
PTGER2	1.09406e-90	0.53039	0.378	0.088	2.47728e-86	3	PTGER2
UNC5B	2.08774e-90	0.310967	0.223	0.03	4.72727e-86	3	UNC5B
LMCD11	5.05e-90	0.589366	0.445	0.127	1.14347e-85	3	LMCD1
DIO2	1.63752e-89	0.669355	0.439	0.122	3.70783e-85	3	DIO2
ADAMDEC1	9.06732e-89	0.567665	0.114	0.005	2.05311e-84	3	ADAMDEC1
NR2F1	7.10085e-88	0.733294	0.553	0.211	1.60785e-83	3	NR2F1
MT-CO2	5.08533e-87	0.517314	1	0.997	1.15147e-82	3	MT-CO2
COL11A1	3.62753e-86	0.472583	0.11	0.005	8.21382e-82	3	COL11A1
CD82	4.13712e-84	0.617297	0.453	0.143	9.36768e-80	3	CD82
TGFBI	4.35275e-83	0.739529	0.605	0.233	9.85594e-79	3	TGFBI
RPL36	8.69983e-83	0.370297	0.998	0.995	1.9699e-78	3	RPL36
SLC16A3	1.27596e-81	0.487609	0.246	0.043	2.88915e-77	3	SLC16A3
RPL28	1.80641e-81	0.346995	0.996	0.994	4.09025e-77	3	RPL28
RPS27	3.31067e-80	0.31755	1	0.999	7.49635e-76	3	RPS27
MT-ATP6	1.1695e-79	0.507742	1	0.998	2.64809e-75	3	MT-ATP6
S100A9	4.6459e-78	0.462004	0.279	0.056	1.05197e-73	3	S100A9
SOX4	1.30651e-77	0.884567	0.726	0.394	2.95834e-73	3	SOX4
PDPN1	2.16071e-77	0.774471	0.676	0.374	4.89251e-73	3	PDPN
CCL11	4.43474e-77	1.47953	0.412	0.124	1.00416e-72	3	CCL11
C4orf48	2.7363e-74	0.591864	0.615	0.278	6.1958e-70	3	C4orf48
LTBP2	3.13713e-74	0.702236	0.587	0.259	7.10339e-70	3	LTBP2
SLC6A6	8.16058e-72	0.348055	0.21	0.034	1.8478e-67	3	SLC6A6
CYGB	1.29927e-70	0.526902	0.518	0.193	2.94194e-66	3	CYGB
ADAM28	1.66948e-70	0.454739	0.201	0.032	3.78021e-66	3	ADAM28
PLOD2	2.61029e-70	0.600355	0.538	0.235	5.91049e-66	3	PLOD2
MME	4.06479e-70	0.283668	0.155	0.018	9.20389e-66	3	MME
RPS29	7.62885e-70	0.316755	0.998	0.993	1.7274e-65	3	RPS29
ACP5	5.21333e-69	0.603601	0.302	0.074	1.18045e-64	3	ACP5
CXCL6	7.06328e-69	0.704273	0.179	0.026	1.59934e-64	3	CXCL6
MYH9	1.65811e-68	0.559753	0.711	0.36	3.75445e-64	3	MYH9
RPL36A	8.80776e-68	0.417948	0.98	0.937	1.99434e-63	3	RPL36A
COL3A1	1.63661e-67	0.977959	0.948	0.8	3.70577e-63	3	COL3A1
LOXL2	5.30405e-66	0.419438	0.402	0.123	1.201e-61	3	LOXL2
MT-ND3	8.39787e-66	0.444119	1	0.997	1.90153e-61	3	MT-ND3
C15orf48	1.28998e-64	0.474485	0.255	0.057	2.92091e-60	3	C15orf48
UBD	1.91673e-64	0.264621	0.143	0.017	4.34004e-60	3	UBD
MXRA5	4.53995e-64	0.581868	0.574	0.26	1.02798e-59	3	MXRA5
APOE	5.51811e-64	0.428206	0.689	0.325	1.24946e-59	3	APOE
IL32	9.45019e-64	0.69742	0.765	0.494	2.13981e-59	3	IL32
SPINK1	2.24088e-63	0.605647	0.277	0.066	5.07402e-59	3	SPINK1
PTK7	4.12117e-63	0.456598	0.345	0.103	9.33157e-59	3	PTK7
PTMA1	5.05546e-63	0.387533	1	0.986	1.14471e-58	3	PTMA
RAI14	4.83534e-60	0.340622	0.268	0.066	1.09487e-55	3	RAI14
RPS28	7.31307e-60	0.269636	0.998	0.997	1.6559e-55	3	RPS28
ALDH1A3	1.12824e-59	0.650796	0.495	0.22	2.55467e-55	3	ALDH1A3
TMEM176B	1.24551e-59	0.579351	0.933	0.688	2.82021e-55	3	TMEM176B
VCAM1	2.45963e-58	0.576833	0.451	0.179	5.56933e-54	3	VCAM1
MT-CYB	4.50095e-58	0.390501	1	0.997	1.01915e-53	3	MT-CYB
MT-ND4	2.18737e-57	0.368219	1	0.999	4.95286e-53	3	MT-ND4
SLC9A3R2	1.56027e-56	0.351785	0.292	0.08	3.53292e-52	3	SLC9A3R2
DCBLD1	1.90653e-56	0.28141	0.22	0.047	4.31696e-52	3	DCBLD1
KRT8	1.37793e-55	0.421519	0.365	0.119	3.12006e-51	3	KRT8
COL5A2	2.97063e-55	0.810429	0.706	0.464	6.72639e-51	3	COL5A2
HSPA1A1	6.57503e-55	0.525179	0.957	0.838	1.48879e-50	3	HSPA1A
GGT5	1.79532e-54	0.572515	0.7	0.412	4.06515e-50	3	GGT5
CALD11	4.82821e-53	0.358743	0.998	0.962	1.09325e-48	3	CALD1
A2M1	1.06263e-52	0.511283	0.786	0.428	2.40611e-48	3	A2M
COL5A1	2.70838e-52	0.730055	0.631	0.371	6.13258e-48	3	COL5A1
RPL38	4.64818e-52	0.292861	0.998	0.984	1.05249e-47	3	RPL38
RGS2	1.18645e-51	0.827832	0.674	0.417	2.68648e-47	3	RGS2
PRDM1	1.40434e-51	0.368425	0.305	0.09	3.17986e-47	3	PRDM1
GREM1	2.00802e-51	0.404452	0.201	0.043	4.54675e-47	3	GREM1
FAP	5.51203e-51	0.483377	0.328	0.113	1.24809e-46	3	FAP
FHL2	1.66629e-50	0.594022	0.52	0.247	3.77298e-46	3	FHL2
IGFBP3	3.1549e-50	0.641137	0.43	0.174	7.14365e-46	3	IGFBP3
MMP3	3.20402e-50	0.892926	0.147	0.024	7.25485e-46	3	MMP3
EDIL31	2.84315e-48	0.43581	0.456	0.182	6.43774e-44	3	EDIL3
PLAU	4.13718e-48	0.789526	0.443	0.197	9.36782e-44	3	PLAU
MMP11	5.89773e-48	1.04584	0.289	0.092	1.33542e-43	3	MMP11
RPS21	6.00584e-48	0.327112	0.976	0.947	1.3599e-43	3	RPS21
INHBA1	5.28336e-47	0.614736	0.304	0.102	1.19631e-42	3	INHBA
BST2	3.06903e-46	0.530382	0.758	0.489	6.9492e-42	3	BST2
FABP5	5.82073e-46	0.72288	0.356	0.13	1.31799e-41	3	FABP5
PTGDS1	1.0733e-45	0.661796	0.59	0.305	2.43027e-41	3	PTGDS
RPL37	1.49293e-45	0.253168	0.996	0.99	3.38044e-41	3	RPL37
NRP2	2.80095e-45	0.269841	0.223	0.058	6.34218e-41	3	NRP2
ID31	5.21365e-45	0.806241	0.788	0.594	1.18053e-40	3	ID3
MT-CO3	8.95908e-45	0.281033	1	0.999	2.0286e-40	3	MT-CO3
IQGAP2	4.06626e-44	0.408238	0.218	0.057	9.20723e-40	3	IQGAP2
PAG1	4.43553e-44	0.369076	0.331	0.117	1.00434e-39	3	PAG1
TM4SF1	1.09281e-43	0.432454	0.518	0.237	2.47445e-39	3	TM4SF1
TMSB10	1.38164e-43	0.357987	0.998	0.982	3.12844e-39	3	TMSB10
TYMP	1.4463e-43	0.533615	0.676	0.455	3.27485e-39	3	TYMP
NDUFA41	1.61422e-43	0.352019	0.939	0.896	3.65508e-39	3	NDUFA4
GJA1	1.6757e-43	0.458391	0.441	0.199	3.79429e-39	3	GJA1
FAM105A	2.08904e-43	0.336634	0.251	0.072	4.73022e-39	3	FAM105A
LINC01082	4.63127e-42	0.417116	0.363	0.146	1.04866e-37	3	LINC01082
RPS10	1.32826e-41	0.303066	0.97	0.946	3.00758e-37	3	RPS10
HSPB11	1.39463e-41	0.353604	0.989	0.967	3.15786e-37	3	HSPB1
RGS3	2.84906e-41	0.341124	0.24	0.071	6.45112e-37	3	RGS3
ENC1	3.32633e-41	0.378722	0.261	0.084	7.5318e-37	3	ENC1
EMID1	4.85197e-41	0.312712	0.242	0.07	1.09863e-36	3	EMID1
ID11	5.53355e-41	0.816026	0.587	0.339	1.25296e-36	3	ID1
TNS3	5.6693e-41	0.344608	0.296	0.101	1.2837e-36	3	TNS3
FOXF2	5.88857e-41	0.294349	0.253	0.077	1.33335e-36	3	FOXF2
CTSK1	9.57243e-41	0.443922	0.831	0.637	2.16748e-36	3	CTSK
SGIP1	2.38769e-40	0.261209	0.231	0.066	5.40644e-36	3	SGIP1
SULF2	2.59663e-40	0.385187	0.289	0.102	5.87955e-36	3	SULF2
MCTP2	6.76669e-40	0.250645	0.181	0.043	1.53218e-35	3	MCTP2
RUNX1	2.60783e-39	0.363778	0.359	0.145	5.9049e-35	3	RUNX1
LDLRAD4	2.72057e-39	0.377083	0.274	0.094	6.16018e-35	3	LDLRAD4
FBLIM1	3.49784e-39	0.322072	0.318	0.116	7.92016e-35	3	FBLIM1
MMP1	5.64893e-39	1.70884	0.145	0.03	1.27909e-34	3	MMP1
RAB31	5.69407e-39	0.497087	0.497	0.266	1.28931e-34	3	RAB31
MFAP2	6.91018e-39	0.540418	0.473	0.255	1.56467e-34	3	MFAP2
COL9A1	1.59598e-38	0.408922	0.162	0.037	3.61378e-34	3	COL9A1
CTSB	4.68452e-38	0.482625	0.747	0.605	1.06071e-33	3	CTSB
MT-ND1	5.20065e-38	0.323751	0.996	0.994	1.17758e-33	3	MT-ND1
SPON21	9.60561e-37	0.533364	0.838	0.669	2.175e-32	3	SPON2
ITGB11	9.70638e-37	0.378855	0.875	0.769	2.19782e-32	3	ITGB1
VCAN	2.13604e-36	0.515314	0.773	0.566	4.83664e-32	3	VCAN
LGALS1	4.63144e-36	0.435405	0.991	0.994	1.0487e-31	3	LGALS1
VMP1	1.25835e-35	0.521171	0.674	0.465	2.84927e-31	3	VMP1
BGN1	1.32589e-35	0.604345	0.747	0.571	3.00221e-31	3	BGN
TSC22D11	1.34184e-35	0.444598	0.838	0.661	3.03832e-31	3	TSC22D1
CTSS	2.09865e-35	0.499181	0.419	0.212	4.75197e-31	3	CTSS
ACTN11	3.29689e-35	0.363001	0.542	0.282	7.46514e-31	3	ACTN1
NREP	8.50777e-35	0.380473	0.304	0.119	1.92641e-30	3	NREP
KLHL5	9.26921e-35	0.250299	0.233	0.076	2.09883e-30	3	KLHL5
LCN2	1.89603e-34	0.348437	0.158	0.038	4.29319e-30	3	LCN2
PAPPA	2.13948e-34	0.368589	0.324	0.132	4.84441e-30	3	PAPPA
ST5	6.58646e-34	0.367876	0.365	0.162	1.49137e-29	3	ST5
GNAI1	1.33218e-33	0.28455	0.313	0.123	3.01645e-29	3	GNAI1
COL1A1	1.40494e-33	1.1071	0.899	0.783	3.1812e-29	3	COL1A1
IRS1	1.62291e-33	0.291495	0.264	0.096	3.67475e-29	3	IRS1
CNN2	2.45551e-33	0.343978	0.363	0.162	5.56001e-29	3	CNN2
CAPZB	1.25216e-32	0.409097	0.773	0.672	2.83525e-28	3	CAPZB
PKIG	1.57091e-32	0.410628	0.633	0.423	3.55702e-28	3	PKIG
MDK	1.71593e-32	0.389316	0.553	0.319	3.88538e-28	3	MDK
WARS	8.50315e-32	0.43655	0.38	0.185	1.92537e-27	3	WARS
HSP90AA1	1.22132e-31	0.320017	0.983	0.959	2.76543e-27	3	HSP90AA1
IL1R1	8.02247e-31	0.391419	0.467	0.258	1.81653e-26	3	IL1R1
IL7R	1.67021e-30	0.34606	0.196	0.061	3.78186e-26	3	IL7R
MMP14	2.61264e-30	0.596491	0.588	0.418	5.9158e-26	3	MMP14
COL12A1	5.67243e-30	0.794406	0.533	0.383	1.28441e-25	3	COL12A1
FENDRR	1.12097e-29	0.284614	0.307	0.127	2.53822e-25	3	FENDRR
MSC	3.65562e-29	0.271167	0.257	0.1	8.27742e-25	3	MSC
A1BG	4.08711e-29	0.273982	0.302	0.124	9.25445e-25	3	A1BG
LGALS4	7.07311e-29	0.266363	0.155	0.043	1.60156e-24	3	LGALS4
PDGFC	7.31033e-29	0.270336	0.21	0.072	1.65528e-24	3	PDGFC
PITX1	4.2364e-28	0.283523	0.27	0.108	9.59248e-24	3	PITX1
PMEPA1	1.00862e-27	0.342488	0.346	0.169	2.28381e-23	3	PMEPA1
NAP1L1	1.39607e-27	0.324491	0.894	0.806	3.16111e-23	3	NAP1L1
MT-ND2	1.864e-27	0.258493	1	0.998	4.22066e-23	3	MT-ND2
CTGF	3.19063e-27	0.449053	0.866	0.731	7.22455e-23	3	CTGF
LUM2	4.39535e-27	0.32856	0.98	0.8	9.9524e-23	3	LUM
C2	7.43327e-27	0.463893	0.425	0.246	1.68312e-22	3	C2
PPP1R14A1	8.79347e-27	0.346849	0.499	0.268	1.99111e-22	3	PPP1R14A
EPSTI1	1.86562e-26	0.304961	0.309	0.143	4.22433e-22	3	EPSTI1
LSAMP	2.06227e-26	0.393195	0.402	0.228	4.66959e-22	3	LSAMP
TMEM176A	2.26719e-26	0.377016	0.845	0.645	5.1336e-22	3	TMEM176A
CISD1	2.97522e-26	0.398832	0.486	0.298	6.7368e-22	3	CISD1
DLL1	3.30757e-25	0.299679	0.277	0.122	7.48933e-21	3	DLL1
DNAJC15	3.92672e-25	0.349698	0.546	0.364	8.89127e-21	3	DNAJC15
RIN2	5.78029e-25	0.40085	0.367	0.198	1.30883e-20	3	RIN2
FAM20C	1.23829e-24	0.289336	0.313	0.147	2.80386e-20	3	FAM20C
SPRY1	1.94079e-24	0.420089	0.598	0.425	4.39454e-20	3	SPRY1
TSLP	2.72568e-24	0.258498	0.171	0.057	6.17175e-20	3	TSLP
FMO3	3.53948e-24	0.252688	0.162	0.052	8.01445e-20	3	FMO3
CXCL1	7.52999e-23	1.26304	0.313	0.166	1.70502e-18	3	CXCL1
PRR24	7.79052e-23	0.31342	0.467	0.287	1.76401e-18	3	PRR24
PALLD1	1.6712e-22	0.374108	0.607	0.441	3.78409e-18	3	PALLD
GUCY1A31	1.87916e-22	0.265943	0.335	0.163	4.25498e-18	3	GUCY1A3
SPATS2L	2.61093e-22	0.377023	0.469	0.295	5.91192e-18	3	SPATS2L
TMEM119	2.88671e-22	0.265161	0.248	0.107	6.53638e-18	3	TMEM119
GMFG	3.44109e-22	0.304589	0.305	0.145	7.79167e-18	3	GMFG
TMEM123	4.22836e-22	0.340798	0.572	0.403	9.57428e-18	3	TMEM123
AGT	1.58003e-21	0.339805	0.255	0.109	3.57765e-17	3	AGT
PDGFRA	1.90012e-21	0.275265	0.691	0.522	4.30245e-17	3	PDGFRA
HAPLN1	2.09855e-21	0.301181	0.182	0.067	4.75174e-17	3	HAPLN1
LIMS1	2.41e-21	0.324179	0.547	0.38	5.45697e-17	3	LIMS1
C8orf59	2.91815e-21	0.317016	0.695	0.569	6.60756e-17	3	C8orf59
HSP90B1	4.38661e-21	0.276318	0.885	0.815	9.9326e-17	3	HSP90B1
RPL17	4.74904e-21	0.263446	0.896	0.844	1.07533e-16	3	RPL17
MT-ND4L	6.41823e-21	0.253301	0.78	0.628	1.45328e-16	3	MT-ND4L
ANTXR1	8.00151e-21	0.43158	0.492	0.338	1.81178e-16	3	ANTXR1
CYR611	8.77757e-20	0.487954	0.838	0.731	1.9875e-15	3	CYR61
ETHE1	1.3847e-19	0.334008	0.4	0.251	3.13538e-15	3	ETHE1
PDLIM11	1.53191e-19	0.282901	0.784	0.641	3.4687e-15	3	PDLIM1
HOPX	1.80032e-19	0.380261	0.182	0.071	4.07647e-15	3	HOPX
RRBP1	2.01831e-19	0.345755	0.685	0.575	4.57005e-15	3	RRBP1
APOC1	2.30691e-19	0.348804	0.244	0.113	5.22355e-15	3	APOC1
PLAT	6.65906e-19	0.263498	0.54	0.363	1.50781e-14	3	PLAT
HSPE11	8.08187e-19	0.288268	0.795	0.7	1.82998e-14	3	HSPE1
KTN1	1.46012e-18	0.269961	0.704	0.578	3.30615e-14	3	KTN1
LAMB1	5.62289e-18	0.259464	0.423	0.252	1.27319e-13	3	LAMB1
TGFB1	1.23565e-17	0.256603	0.27	0.14	2.79788e-13	3	TGFB1
CLEC11A	1.57453e-17	0.332575	0.585	0.431	3.56521e-13	3	CLEC11A
SULF1	2.10577e-17	0.591015	0.371	0.244	4.76809e-13	3	SULF1
SNRPB2	3.53588e-17	0.259062	0.693	0.585	8.00629e-13	3	SNRPB2
PCDH18	3.79975e-17	0.278118	0.35	0.207	8.60377e-13	3	PCDH18
PSD3	4.24361e-17	0.266033	0.274	0.145	9.6088e-13	3	PSD3
MIF	7.52835e-17	0.291125	0.721	0.641	1.70464e-12	3	MIF
LOXL1	9.10471e-17	0.296618	0.488	0.335	2.06158e-12	3	LOXL1
SERPINH1	9.25498e-17	0.399057	0.687	0.596	2.09561e-12	3	SERPINH1
KCTD12	2.12764e-16	0.251417	0.251	0.129	4.81762e-12	3	KCTD12
NID1	4.96773e-16	0.355554	0.57	0.438	1.12484e-11	3	NID1
FMOD	6.27355e-16	0.319351	0.337	0.204	1.42052e-11	3	FMOD
PXDN	8.15602e-16	0.274735	0.358	0.219	1.84677e-11	3	PXDN
XRN2	1.46149e-15	0.259464	0.438	0.294	3.30925e-11	3	XRN2
TMEM204	2.48074e-15	0.286022	0.4	0.255	5.61714e-11	3	TMEM204
PSME2	2.50256e-15	0.291901	0.629	0.513	5.66655e-11	3	PSME2
IL8	3.18898e-15	0.788511	0.205	0.099	7.22081e-11	3	IL8
SPHK1	3.46022e-15	0.27889	0.205	0.102	7.83498e-11	3	SPHK1
PLEKHA5	4.0938e-15	0.266795	0.443	0.306	9.26958e-11	3	PLEKHA5
BSG	6.34277e-15	0.255455	0.864	0.8	1.43619e-10	3	BSG
HOXA5	6.7063e-15	0.279985	0.285	0.16	1.51851e-10	3	HOXA5
RCN2	1.05153e-14	0.320363	0.579	0.474	2.38097e-10	3	RCN2
COL1A21	2.55233e-14	0.625414	0.976	0.901	5.77925e-10	3	COL1A2
ADM1	2.92483e-14	0.433622	0.57	0.427	6.6227e-10	3	ADM
RCN1	4.24765e-14	0.256657	0.626	0.539	9.61795e-10	3	RCN1
AKR1B1	5.9169e-14	0.387556	0.497	0.396	1.33976e-09	3	AKR1B1
SMPDL3A	6.14734e-14	0.270487	0.255	0.143	1.39194e-09	3	SMPDL3A
TXNDC17	1.18821e-13	0.25444	0.46	0.331	2.69047e-09	3	TXNDC17
HIF1A1	1.50961e-13	0.301236	0.356	0.233	3.41821e-09	3	HIF1A
COTL1	1.65105e-13	0.294576	0.305	0.192	3.73848e-09	3	COTL1
OSTC	6.3176e-13	0.282877	0.689	0.641	1.43049e-08	3	OSTC
PHACTR2	7.76769e-13	0.257526	0.404	0.28	1.75884e-08	3	PHACTR2
TLE4	7.79406e-13	0.277606	0.439	0.305	1.76481e-08	3	TLE4
PPAP2A	9.8703e-13	0.423748	0.577	0.521	2.23493e-08	3	PPAP2A
DNAJB11	1.22548e-12	0.32979	0.821	0.748	2.77485e-08	3	DNAJB1
CACYBP	2.30812e-12	0.291493	0.549	0.447	5.22627e-08	3	CACYBP
CALU	2.94409e-12	0.284259	0.659	0.593	6.66631e-08	3	CALU
F3	8.70883e-12	0.417495	0.555	0.455	1.97194e-07	3	F3
HSPA5	1.89415e-11	0.294117	0.655	0.608	4.28891e-07	3	HSPA5
COL6A3	2.45174e-11	0.47307	0.726	0.683	5.55147e-07	3	COL6A3
PTN	2.87148e-11	0.363785	0.525	0.412	6.50189e-07	3	PTN
PDLIM4	9.81949e-11	0.265332	0.378	0.273	2.22343e-06	3	PDLIM4
GADD45G1	1.15405e-10	0.479265	0.458	0.357	2.61312e-06	3	GADD45G
SERPINE21	2.78031e-10	0.339088	0.443	0.329	6.29546e-06	3	SERPINE2
PKM	1.13526e-09	0.335676	0.695	0.669	2.57057e-05	3	PKM
GSTO1	1.23476e-09	0.282399	0.6	0.556	2.79587e-05	3	GSTO1
HES11	1.80165e-09	0.434233	0.482	0.385	4.07948e-05	3	HES1
AEBP11	3.07963e-09	0.256823	0.739	0.709	6.97321e-05	3	AEBP1
MAFB1	5.54242e-09	0.348027	0.531	0.44	0.000125497	3	MAFB
TNC1	1.53728e-08	0.356121	0.166	0.093	0.000348086	3	TNC
TNFAIP61	2.62731e-08	0.382528	0.365	0.28	0.000594902	3	TNFAIP6
TNFRSF12A	1.26071e-07	0.260155	0.27	0.186	0.00285462	3	TNFRSF12A
ZFAND2A	3.56506e-07	0.317029	0.328	0.245	0.00807237	3	ZFAND2A
SPARC	1.04828e-06	0.320623	0.89	0.885	0.0237361	3	SPARC
CCL26	1.58397e-06	0.371296	0.149	0.09	0.0358658	3	CCL26
HTRA3	1.10361e-05	0.258648	0.311	0.238	0.249891	3	HTRA3
THBS2	0.00089971	0.362474	0.339	0.303	1	3	THBS2
ENHO	0	1.41305	0.648	0.047	0	4	ENHO
VSTM2A	1.67862e-302	0.974529	0.397	0.017	3.80091e-298	4	VSTM2A
POSTN1	1.57423e-286	1.70565	0.971	0.231	3.56452e-282	4	POSTN
CXCL141	9.21166e-250	1.50021	0.971	0.248	2.0858e-245	4	CXCL14
CPM	1.94624e-195	1.32009	0.65	0.141	4.40686e-191	4	CPM
ALCAM	4.58516e-193	1.2859	0.558	0.1	1.03822e-188	4	ALCAM
MT-CO31	7.47274e-179	1.13621	1	0.999	1.69205e-174	4	MT-CO3
PDGFRA1	6.38349e-178	1.36129	0.926	0.506	1.44541e-173	4	PDGFRA
MT-ND41	1.44756e-173	1.06953	1	0.999	3.2777e-169	4	MT-ND4
MT-ND31	2.02658e-173	1.13148	1	0.997	4.58877e-169	4	MT-ND3
COMP	1.28109e-168	1.23874	0.321	0.028	2.90076e-164	4	COMP
MT-ND21	9.4335e-162	0.935497	1	0.998	2.13603e-157	4	MT-ND2
MT-ATP61	1.78764e-157	0.988964	1	0.998	4.04775e-153	4	MT-ATP6
NSG1	3.79118e-157	0.821415	0.422	0.057	8.58436e-153	4	NSG1
PTGDR2	1.54385e-156	0.839262	0.395	0.052	3.49575e-152	4	PTGDR2
MT-CYB1	3.38427e-156	0.891609	1	0.997	7.66299e-152	4	MT-CYB
MT-CO21	3.49505e-155	0.974003	1	0.997	7.91385e-151	4	MT-CO2
LIPF	2.60174e-135	1.48884	0.379	0.053	5.89113e-131	4	LIPF
THBD1	1.9499e-134	1.10312	0.646	0.196	4.41516e-130	4	THBD
MT-ND11	1.55134e-133	0.741007	1	0.994	3.51271e-129	4	MT-ND1
PDGFD	3.40875e-133	1.10397	0.682	0.233	7.71843e-129	4	PDGFD
EDNRB	1.61219e-131	1.00721	0.6	0.175	3.65049e-127	4	EDNRB
COL4A6	8.24643e-131	0.695663	0.293	0.032	1.86724e-126	4	COL4A6
SOX6	5.73624e-130	0.802902	0.372	0.057	1.29886e-125	4	SOX6
RARRES21	5.39584e-121	0.857003	0.984	0.83	1.22178e-116	4	RARRES2
MT-CO11	9.26294e-119	0.661362	1	0.998	2.09741e-114	4	MT-CO1
CHI3L11	3.16202e-117	1.5303	0.397	0.071	7.15977e-113	4	CHI3L1
F31	2.23132e-112	1.12769	0.808	0.436	5.05237e-108	4	F3
PGC	1.08612e-110	1.22563	0.409	0.079	2.4593e-106	4	PGC
F2R1	1.45224e-108	0.95284	0.63	0.212	3.28831e-104	4	F2R
PTCH1	4.83524e-107	0.847773	0.418	0.089	1.09484e-102	4	PTCH1
MT-ND5	6.63912e-106	0.773237	0.986	0.953	1.5033e-101	4	MT-ND5
RP4-755D9.1	4.39222e-99	0.415613	0.156	0.009	9.9453e-95	4	RP4-755D9.1
TSPAN12	2.72959e-96	0.750295	0.33	0.061	6.18061e-92	4	TSPAN12
COL4A5	9.48757e-96	0.737115	0.33	0.061	2.14827e-91	4	COL4A5
DMKN	4.36438e-95	0.658925	0.291	0.046	9.88227e-91	4	DMKN
MT-ND4L1	9.03387e-94	0.949337	0.865	0.624	2.04554e-89	4	MT-ND4L
RBP4	5.72788e-91	0.533216	0.151	0.01	1.29696e-86	4	RBP4
CTGF1	4.13109e-89	1.17882	0.919	0.729	9.35404e-85	4	CTGF
LIMCH1	1.05103e-84	0.967492	0.458	0.148	2.37986e-80	4	LIMCH1
HSD17B2	1.70711e-83	0.561105	0.302	0.055	3.8654e-79	4	HSD17B2
TRPA1	1.33521e-82	0.637622	0.325	0.065	3.02332e-78	4	TRPA1
TM4SF11	2.22597e-81	0.679748	0.63	0.233	5.04027e-77	4	TM4SF1
PTPLAD2	5.65475e-80	0.836782	0.463	0.155	1.2804e-75	4	PTPLAD2
SPRY11	7.47055e-74	0.996874	0.707	0.419	1.69156e-69	4	SPRY1
AGT1	1.72008e-72	0.881882	0.381	0.102	3.89477e-68	4	AGT
TSC22D31	3.11417e-72	0.737955	0.93	0.837	7.05142e-68	4	TSC22D3
CTB-92J24.3	1.10363e-70	0.427627	0.144	0.013	2.49894e-66	4	CTB-92J24.3
PTGER21	4.37975e-69	0.680646	0.354	0.095	9.91708e-65	4	PTGER2
BMP4	4.04312e-65	0.890702	0.637	0.364	9.15483e-61	4	BMP4
PROM1	6.75261e-65	0.465589	0.248	0.047	1.52899e-60	4	PROM1
GATM	8.28642e-65	0.618677	0.248	0.05	1.87629e-60	4	GATM
CCL111	5.07046e-64	1.10076	0.418	0.128	1.14811e-59	4	CCL11
HAPLN11	2.81657e-62	0.572142	0.278	0.061	6.37757e-58	4	HAPLN1
APOD2	1.33926e-61	0.391841	0.971	0.643	3.03248e-57	4	APOD
CTC-276P9.1	1.47567e-61	0.438714	0.174	0.025	3.34135e-57	4	CTC-276P9.1
PLAT1	7.17056e-61	0.970076	0.634	0.359	1.62363e-56	4	PLAT
A2M2	3.60658e-60	0.65034	0.779	0.434	8.16637e-56	4	A2M
RBP11	2.54944e-59	0.704917	0.594	0.281	5.7727e-55	4	RBP1
TMEM100	8.96196e-59	0.853894	0.501	0.224	2.02926e-54	4	TMEM100
SAA1	1.72648e-56	1.52144	0.129	0.014	3.90928e-52	4	SAA1
MMP31	1.95131e-56	0.682381	0.167	0.024	4.41836e-52	4	MMP3
LSP1	8.87532e-54	0.756938	0.702	0.504	2.00964e-49	4	LSP1
RPL39	3.81107e-53	0.314322	0.991	0.996	8.6294e-49	4	RPL39
CDH111	5.46129e-53	0.656727	0.451	0.186	1.2366e-48	4	CDH11
HSPA1B2	1.35437e-52	0.855766	0.84	0.691	3.0667e-48	4	HSPA1B
GADD45G2	9.53695e-52	0.976151	0.607	0.346	2.15945e-47	4	GADD45G
RPS271	1.87273e-51	0.269455	1	0.999	4.24043e-47	4	RPS27
EMP2	1.24476e-49	0.720815	0.668	0.488	2.8185e-45	4	EMP2
PCSK6	1.32965e-49	0.696282	0.332	0.114	3.01073e-45	4	PCSK6
RPL36A1	4.43913e-48	0.450979	0.955	0.94	1.00515e-43	4	RPL36A
TMEM176B1	5.48601e-48	0.561409	0.878	0.696	1.2422e-43	4	TMEM176B
RCSD1	7.65589e-48	0.54702	0.291	0.087	1.73352e-43	4	RCSD1
MXRA51	2.68802e-47	0.718531	0.524	0.269	6.08648e-43	4	MXRA5
NBL11	4.51145e-47	0.638946	0.752	0.579	1.02153e-42	4	NBL1
TPT1	3.16975e-46	0.306325	1	0.996	7.17726e-42	4	TPT1
RGS17	4.44602e-45	0.3497	0.151	0.026	1.00671e-40	4	RGS17
TSLP1	3.6921e-44	0.502798	0.221	0.054	8.36002e-40	4	TSLP
TMEM176A1	8.02873e-44	0.546373	0.828	0.649	1.81795e-39	4	TMEM176A
LTBP21	8.19348e-44	0.683157	0.51	0.271	1.85525e-39	4	LTBP2
TCF4	9.70175e-44	0.738817	0.668	0.53	2.19677e-39	4	TCF4
MT1E2	2.8316e-43	0.851179	0.795	0.658	6.41159e-39	4	MT1E
ENPP2	4.25184e-43	0.537973	0.302	0.098	9.62743e-39	4	ENPP2
RGS10	5.66037e-43	0.714541	0.582	0.384	1.28168e-38	4	RGS10
EDIL32	1.69404e-42	0.484163	0.449	0.187	3.83582e-38	4	EDIL3
APLP2	2.74291e-42	0.721434	0.758	0.677	6.21078e-38	4	APLP2
ADAMTSL1	3.25518e-41	0.473001	0.242	0.07	7.3707e-37	4	ADAMTSL1
FOXF1	4.12221e-41	0.621342	0.476	0.245	9.33392e-37	4	FOXF1
RP11-804A23.4	1.82303e-40	0.259519	0.104	0.013	4.12788e-36	4	RP11-804A23.4
MALAT11	6.2453e-40	0.289968	1	0.997	1.41412e-35	4	MALAT1
HSPA1A2	3.36775e-39	0.701403	0.898	0.845	7.62561e-35	4	HSPA1A
SOD31	1.33841e-38	0.58846	0.889	0.837	3.03055e-34	4	SOD3
RPS3A	1.80107e-38	0.298139	0.993	0.989	4.07817e-34	4	RPS3A
EMILIN11	2.41032e-38	0.625477	0.63	0.409	5.45769e-34	4	EMILIN1
HNRNPA1	2.46223e-38	0.377587	0.964	0.936	5.57523e-34	4	HNRNPA1
RPL371	3.52867e-38	0.270835	0.991	0.991	7.98997e-34	4	RPL37
IGFBP52	1.83349e-36	0.455915	0.926	0.808	4.15158e-32	4	IGFBP5
FAM150B	4.46846e-36	0.287221	0.117	0.019	1.01179e-31	4	FAM150B
BMP5	4.69714e-36	0.410422	0.201	0.052	1.06357e-31	4	BMP5
LPHN3	6.47098e-36	0.436855	0.235	0.071	1.46522e-31	4	LPHN3
ZNF804A	6.73034e-36	0.30223	0.104	0.015	1.52395e-31	4	ZNF804A
RPS24	7.84636e-36	0.266513	0.998	0.991	1.77665e-31	4	RPS24
CXCR4	5.01951e-35	0.533167	0.397	0.178	1.13657e-30	4	CXCR4
MMP12	7.61847e-35	0.307769	0.151	0.032	1.72505e-30	4	MMP1
RPL381	1.74777e-34	0.286081	0.977	0.986	3.95748e-30	4	RPL38
HIPK2	1.42905e-33	0.543497	0.325	0.135	3.23581e-29	4	HIPK2
RPS211	1.51749e-32	0.319281	0.948	0.95	3.43604e-28	4	RPS21
TOX	4.80024e-32	0.329046	0.124	0.024	1.08692e-27	4	TOX
INSC	6.36195e-32	0.331154	0.138	0.029	1.44054e-27	4	INSC
C31	4.40019e-31	0.609592	0.831	0.661	9.96336e-27	4	C3
PPP1CC	8.40921e-31	0.624904	0.576	0.454	1.9041e-26	4	PPP1CC
SDC2	1.19801e-30	0.48545	0.799	0.739	2.71266e-26	4	SDC2
ADAMTS8	1.46093e-30	0.332442	0.122	0.024	3.30797e-26	4	ADAMTS8
ITGA10	1.6495e-30	0.317615	0.102	0.017	3.73496e-26	4	ITGA10
BST21	3.12481e-30	0.508582	0.684	0.5	7.0755e-26	4	BST2
F2RL2	3.71244e-29	0.256162	0.129	0.028	8.40608e-25	4	F2RL2
FAM92A1	9.21506e-29	0.620091	0.388	0.217	2.08657e-24	4	FAM92A1
TXNIP1	1.04336e-28	0.360568	0.919	0.834	2.36248e-24	4	TXNIP
PITX11	1.68633e-28	0.48562	0.273	0.11	3.81835e-24	4	PITX1
BMP2	1.81236e-28	0.434047	0.217	0.074	4.10373e-24	4	BMP2
LRIG1	6.14822e-27	0.381934	0.165	0.048	1.39214e-22	4	LRIG1
OSBPL1A	1.41354e-26	0.567835	0.386	0.223	3.20068e-22	4	OSBPL1A
FRZB1	1.74492e-26	0.277326	0.442	0.223	3.95103e-22	4	FRZB
HOXA51	6.31871e-26	0.621406	0.323	0.159	1.43075e-21	4	HOXA5
FENDRR1	9.63498e-26	0.438054	0.298	0.131	2.18165e-21	4	FENDRR
EMID11	1.32814e-25	0.318228	0.217	0.075	3.00731e-21	4	EMID1
DDHD1	2.12889e-25	0.388219	0.176	0.056	4.82045e-21	4	DDHD1
LAMA4	3.75977e-25	0.57538	0.546	0.418	8.51325e-21	4	LAMA4
WNT4	6.51823e-25	0.253947	0.108	0.023	1.47592e-20	4	WNT4
SCUBE2	2.12309e-24	0.29064	0.129	0.033	4.80731e-20	4	SCUBE2
PKIG1	3.356e-24	0.494217	0.56	0.432	7.59898e-20	4	PKIG
PAPPA1	4.41235e-24	0.506063	0.296	0.138	9.99088e-20	4	PAPPA
MCTP21	5.32312e-24	0.336177	0.158	0.047	1.20531e-19	4	MCTP2
RGS21	1.4449e-23	0.857448	0.555	0.431	3.2717e-19	4	RGS2
RPL171	1.94309e-23	0.376629	0.833	0.85	4.39975e-19	4	RPL17
HSP90AA11	5.20269e-23	0.476412	0.962	0.961	1.17805e-18	4	HSP90AA1
FABP41	5.20907e-23	0.32216	0.244	0.096	1.17949e-18	4	FABP4
LANCL2	7.71982e-23	0.323534	0.138	0.039	1.748e-18	4	LANCL2
CDH13	1.56052e-22	0.431131	0.178	0.063	3.53348e-18	4	CDH13
IL1RL1	2.27531e-22	0.380513	0.102	0.022	5.15199e-18	4	IL1RL1
LRP4	6.69906e-22	0.250089	0.108	0.026	1.51687e-17	4	LRP4
GPC6	1.20087e-21	0.553814	0.402	0.26	2.71912e-17	4	GPC6
UQCRB1	1.59348e-21	0.283729	0.914	0.94	3.60811e-17	4	UQCRB
COL15A1	2.48687e-21	0.54013	0.298	0.146	5.63101e-17	4	COL15A1
SOX41	6.82609e-21	0.671516	0.549	0.414	1.54563e-16	4	SOX4
TSPAN33	8.33249e-21	0.3172	0.117	0.031	1.88673e-16	4	TSPAN33
ALDH1A31	1.78697e-20	0.519914	0.388	0.233	4.04623e-16	4	ALDH1A3
RP11-532F6.3	2.40743e-20	0.28557	0.14	0.043	5.45115e-16	4	RP11-532F6.3
DACH1	9.37594e-20	0.309713	0.135	0.042	2.123e-15	4	DACH1
TUSC3	1.11695e-19	0.520596	0.33	0.194	2.5291e-15	4	TUSC3
SNHG8	2.40745e-19	0.475141	0.625	0.592	5.45119e-15	4	SNHG8
SNAI2	2.86213e-19	0.576843	0.433	0.309	6.48073e-15	4	SNAI2
FGF9	3.93578e-19	0.32622	0.158	0.056	8.91179e-15	4	FGF9
FHL21	8.03947e-19	0.477776	0.404	0.261	1.82038e-14	4	FHL2
CHIC2	8.15263e-19	0.536042	0.413	0.296	1.846e-14	4	CHIC2
PRSS12	8.33951e-19	0.274281	0.12	0.035	1.88832e-14	4	PRSS12
CEBPD1	1.37814e-18	0.45693	0.668	0.607	3.12053e-14	4	CEBPD
PDZRN3	1.52592e-18	0.501612	0.291	0.161	3.45514e-14	4	PDZRN3
MBOAT1	2.26475e-18	0.39021	0.178	0.071	5.12808e-14	4	MBOAT1
ATP1B1	5.70031e-18	0.428551	0.255	0.127	1.29072e-13	4	ATP1B1
CISD11	1.16379e-17	0.535965	0.42	0.306	2.63517e-13	4	CISD1
KRT81	1.16704e-17	0.334511	0.266	0.131	2.64253e-13	4	KRT8
B4GALT5	2.11555e-17	0.390476	0.205	0.093	4.79024e-13	4	B4GALT5
HOXB-AS3	2.14271e-16	0.26561	0.124	0.041	4.85175e-12	4	HOXB-AS3
P2RY14	2.76394e-16	0.263805	0.106	0.031	6.2584e-12	4	P2RY14
DLL11	9.44063e-16	0.409548	0.244	0.128	2.13764e-11	4	DLL1
TGFBI1	9.8916e-16	0.305595	0.413	0.255	2.23975e-11	4	TGFBI
PLXDC1	1.09067e-15	0.458524	0.35	0.226	2.4696e-11	4	PLXDC1
TSC22D12	1.771e-15	0.369504	0.731	0.673	4.01008e-11	4	TSC22D1
TMEM2041	2.33152e-15	0.459244	0.384	0.259	5.27926e-11	4	TMEM204
HSP90B11	2.8859e-15	0.351434	0.804	0.823	6.53453e-11	4	HSP90B1
FAM89A	2.99509e-15	0.261356	0.117	0.039	6.78178e-11	4	FAM89A
TLE41	6.96902e-15	0.473803	0.42	0.309	1.578e-10	4	TLE4
HOXA3	7.14752e-15	0.320354	0.16	0.067	1.61841e-10	4	HOXA3
CARD16	1.0061e-14	0.409315	0.363	0.237	2.27811e-10	4	CARD16
MYH91	1.29679e-14	0.343156	0.508	0.383	2.93632e-10	4	MYH9
NEDD9	2.49465e-14	0.358241	0.219	0.112	5.64863e-10	4	NEDD9
NET11	3.82764e-14	0.47542	0.325	0.215	8.66693e-10	4	NET1
PRDM11	5.06749e-14	0.414467	0.208	0.102	1.14743e-09	4	PRDM1
TSHZ2	9.92843e-14	0.41693	0.528	0.442	2.24809e-09	4	TSHZ2
FAM171B	2.06388e-13	0.309505	0.153	0.067	4.67325e-09	4	FAM171B
CYGB1	4.0864e-13	0.391089	0.33	0.214	9.25284e-09	4	CYGB
ABI3BP1	4.24429e-13	0.431849	0.526	0.439	9.61034e-09	4	ABI3BP
SEC62	5.25033e-13	0.258994	0.828	0.848	1.18883e-08	4	SEC62
PRKAR2B	5.58344e-13	0.32153	0.19	0.092	1.26426e-08	4	PRKAR2B
PDLIM12	1.2471e-12	0.323418	0.682	0.652	2.82382e-08	4	PDLIM1
EPB41L2	1.70941e-12	0.453022	0.517	0.477	3.87061e-08	4	EPB41L2
CCDC102B	2.31253e-12	0.365782	0.264	0.152	5.23626e-08	4	CCDC102B
COLEC12	2.99555e-12	0.342871	0.219	0.121	6.78282e-08	4	COLEC12
LAMB11	3.43033e-12	0.408372	0.361	0.26	7.7673e-08	4	LAMB1
RHOU	5.49036e-12	0.292424	0.163	0.078	1.24318e-07	4	RHOU
PRKG1	9.04077e-12	0.366953	0.235	0.137	2.0471e-07	4	PRKG1
ETS21	2.04663e-11	0.40625	0.33	0.231	4.6342e-07	4	ETS2
COL5A11	2.14183e-11	0.389167	0.479	0.387	4.84975e-07	4	COL5A1
FOXF21	3.90888e-11	0.313003	0.174	0.086	8.85088e-07	4	FOXF2
FOXO3	4.78266e-11	0.412917	0.521	0.502	1.08294e-06	4	FOXO3
PTPRE	5.82222e-11	0.272109	0.163	0.079	1.31833e-06	4	PTPRE
GCLC	1.32322e-10	0.250187	0.124	0.054	2.99617e-06	4	GCLC
SGCE	2.51462e-10	0.417877	0.515	0.498	5.69385e-06	4	SGCE
C9orf16	4.01698e-10	0.518415	0.521	0.529	9.09564e-06	4	C9orf16
C8orf4	7.57968e-10	0.490626	0.318	0.22	1.71627e-05	4	C8orf4
PCDH17	1.07903e-09	0.345161	0.201	0.118	2.44324e-05	4	PCDH17
HSPA2	1.33826e-09	0.378599	0.28	0.191	3.03023e-05	4	HSPA2
BARX1	1.65436e-09	0.342538	0.194	0.113	3.74596e-05	4	BARX1
KHDRBS3	2.08256e-09	0.261265	0.138	0.067	4.71555e-05	4	KHDRBS3
WLS	2.43255e-09	0.410721	0.348	0.282	5.50802e-05	4	WLS
ETV1	3.46462e-09	0.255895	0.12	0.055	7.84495e-05	4	ETV1
SMPDL3A1	7.22415e-09	0.365484	0.226	0.147	0.000163576	4	SMPDL3A
FBXO21	1.44586e-08	0.402312	0.273	0.199	0.000327385	4	FBXO21
DEFB1	1.6112e-08	0.546355	0.167	0.092	0.000364825	4	DEFB1
CD44	2.13005e-08	0.322384	0.506	0.469	0.000482307	4	CD44
RP11-640M9.1	2.16288e-08	0.297198	0.178	0.104	0.000489741	4	RP11-640M9.1
ATP2B1	2.65831e-08	0.439996	0.318	0.254	0.000601922	4	ATP2B1
EBPL	2.84904e-08	0.395387	0.357	0.304	0.000645109	4	EBPL
HOTAIRM1	3.28087e-08	0.364154	0.262	0.183	0.000742888	4	HOTAIRM1
SQRDL	3.61913e-08	0.398489	0.296	0.234	0.00081948	4	SQRDL
GMFG1	4.98865e-08	0.27849	0.239	0.153	0.00112958	4	GMFG
SVIL1	6.32156e-08	0.461142	0.393	0.349	0.00143139	4	SVIL
ST51	7.07896e-08	0.348585	0.251	0.174	0.00160289	4	ST5
STAT1	7.82516e-08	0.553448	0.334	0.276	0.00177185	4	STAT1
RPS6KA2	9.00335e-08	0.256264	0.167	0.097	0.00203863	4	RPS6KA2
TMEM1191	1.07165e-07	0.301799	0.187	0.114	0.00242653	4	TMEM119
ACSL4	1.11041e-07	0.332942	0.203	0.131	0.0025143	4	ACSL4
RUNX11	1.26067e-07	0.318284	0.233	0.159	0.00285453	4	RUNX1
FBXO321	1.31267e-07	0.330316	0.287	0.207	0.00297229	4	FBXO32
MAP9	1.57175e-07	0.317703	0.205	0.134	0.00355892	4	MAP9
TTC3	1.74598e-07	0.328807	0.51	0.525	0.00395343	4	TTC3
CPED1	1.75855e-07	0.355342	0.257	0.187	0.00398189	4	CPED1
KTN11	4.79591e-07	0.30025	0.567	0.591	0.0108594	4	KTN1
PNISR	5.65489e-07	0.307847	0.576	0.606	0.0128044	4	PNISR
GJA11	6.24206e-07	0.349647	0.282	0.216	0.0141339	4	GJA1
WARS1	8.30751e-07	0.350659	0.269	0.198	0.0188107	4	WARS
MSC1	9.54704e-07	0.285661	0.174	0.11	0.0216174	4	MSC
ZEB1	1.14339e-06	0.370619	0.33	0.281	0.0258897	4	ZEB1
ASB13	1.23502e-06	0.255357	0.135	0.078	0.0279645	4	ASB13
DIO3OS	1.86449e-06	0.278953	0.185	0.12	0.0422177	4	DIO3OS
PHF14	3.57676e-06	0.383428	0.377	0.351	0.0809886	4	PHF14
SYPL1	4.55942e-06	0.325204	0.442	0.45	0.103239	4	SYPL1
RBPJ	4.75895e-06	0.344607	0.474	0.485	0.107757	4	RBPJ
IFI44L	5.13112e-06	0.299923	0.172	0.112	0.116184	4	IFI44L
LIMS11	6.64417e-06	0.31067	0.415	0.393	0.150444	4	LIMS1
PCDH181	8.48042e-06	0.331462	0.273	0.215	0.192022	4	PCDH18
BICC1	8.8977e-06	0.320163	0.323	0.279	0.201471	4	BICC1
RBBP7	9.59632e-06	0.380952	0.388	0.383	0.21729	4	RBBP7
GPC1	1.13517e-05	0.315561	0.194	0.137	0.257036	4	GPC1
LDB2	1.95454e-05	0.253569	0.142	0.09	0.442566	4	LDB2
PDPN2	1.99635e-05	0.289963	0.429	0.399	0.452034	4	PDPN
MAMDC2	2.10983e-05	0.326025	0.221	0.165	0.477729	4	MAMDC2
STXBP61	2.23865e-05	0.316859	0.271	0.222	0.506898	4	STXBP6
C4orf481	3.7574e-05	0.283041	0.352	0.305	0.850788	4	C4orf48
KCTD9	4.63717e-05	0.252088	0.185	0.133	1	4	KCTD9
SESN3	4.83968e-05	0.294348	0.203	0.153	1	4	SESN3
WDR60	4.92697e-05	0.302323	0.208	0.156	1	4	WDR60
PTPRG	6.27511e-05	0.351333	0.271	0.23	1	4	PTPRG
SYF2	7.86776e-05	0.287193	0.537	0.599	1	4	SYF2
XAF1	9.17547e-05	0.353268	0.244	0.201	1	4	XAF1
TAPBP	0.000106377	0.368826	0.395	0.407	1	4	TAPBP
HLA-DRB1	0.000160127	0.293056	0.278	0.23	1	4	HLA-DRB1
LUC7L3	0.000188077	0.327047	0.447	0.481	1	4	LUC7L3
PDE5A1	0.000189276	0.297288	0.187	0.141	1	4	PDE5A
ANKRD36	0.000230911	0.270126	0.181	0.134	1	4	ANKRD36
FRMD6	0.000301166	0.286906	0.223	0.181	1	4	FRMD6
SGCD	0.000331051	0.272702	0.185	0.142	1	4	SGCD
SLC9A9	0.000464339	0.261937	0.156	0.113	1	4	SLC9A9
IL1R11	0.000469167	0.272705	0.302	0.275	1	4	IL1R1
NKTR	0.000777637	0.304866	0.336	0.327	1	4	NKTR
AKAP9	0.00106095	0.254891	0.438	0.466	1	4	AKAP9
AKAP13	0.00137724	0.279398	0.433	0.472	1	4	AKAP13
METTL7A1	0.00179713	0.304405	0.433	0.456	1	4	METTL7A
OAF	0.00188656	0.277237	0.411	0.429	1	4	OAF
PHACTR21	0.00199049	0.273635	0.307	0.29	1	4	PHACTR2
SPATS2L1	0.00233716	0.282669	0.323	0.31	1	4	SPATS2L
DNAJC21	0.00246121	0.270572	0.16	0.125	1	4	DNAJC21
SMYD4	0.00248041	0.275007	0.135	0.099	1	4	SMYD4
GULP1	0.00294418	0.274921	0.239	0.212	1	4	GULP1
TMEM30A	0.00513533	0.296803	0.298	0.292	1	4	TMEM30A
NEGR1	0.00606246	0.318956	0.305	0.299	1	4	NEGR1
ATRX	0.00640149	0.303625	0.415	0.457	1	4	ATRX
RGS5	0	3.52574	0.969	0.096	0	5	RGS5
NDUFA4L21	0	2.27902	0.912	0.101	0	5	NDUFA4L2
HIGD1B	0	1.69307	0.663	0.014	0	5	HIGD1B
ARHGDIB	0	1.68368	0.831	0.109	0	5	ARHGDIB
COX4I2	0	1.57744	0.668	0.03	0	5	COX4I2
NOTCH31	0	1.51829	0.876	0.119	0	5	NOTCH3
CD36	0	1.5137	0.487	0.015	0	5	CD36
ANGPT21	0	1.15657	0.58	0.041	0	5	ANGPT2
GPR116	0	1.05807	0.599	0.011	0	5	GPR116
GJC1	0	0.970753	0.58	0.017	0	5	GJC1
ADAP2	0	0.599996	0.391	0.013	0	5	ADAP2
FAM162B	2.27074e-300	1.25757	0.537	0.043	5.14164e-296	5	FAM162B
GJA41	8.93378e-295	1.10129	0.558	0.047	2.02288e-290	5	GJA4
FOXS11	1.97435e-271	0.781957	0.456	0.031	4.47051e-267	5	FOXS1
MEF2C1	1.77665e-244	1.21381	0.749	0.138	4.02286e-240	5	MEF2C
ANO1	5.68291e-231	0.635416	0.36	0.021	1.28678e-226	5	ANO1
TSPAN15	2.386e-219	0.521825	0.308	0.014	5.40263e-215	5	TSPAN15
MYO1B	2.68536e-218	1.02842	0.635	0.109	6.08046e-214	5	MYO1B
MCAM1	8.87849e-216	0.978226	0.678	0.109	2.01036e-211	5	MCAM
1941-09-01	1.46886e-212	0.962514	0.563	0.079	3.32593e-208	5	2020-09-04
EDNRA1	3.11754e-210	0.766667	0.484	0.054	7.05904e-206	5	EDNRA
ITGA1	1.30582e-208	1.24315	0.704	0.147	2.95678e-204	5	ITGA1
COL4A1	2.25317e-204	1.90284	0.869	0.317	5.10185e-200	5	COL4A1
COL4A2	7.48818e-203	1.71883	0.866	0.321	1.69555e-198	5	COL4A2
EGFL6	3.77851e-199	0.905804	0.382	0.032	8.55569e-195	5	EGFL6
TMEM74B	5.63975e-183	0.288508	0.181	0.003	1.27701e-178	5	TMEM74B
FRZB2	2.15782e-181	1.6414	0.752	0.2	4.88596e-177	5	FRZB
CHN1	9.27338e-180	0.995809	0.487	0.069	2.09977e-175	5	CHN1
CSPG41	7.65931e-177	0.741555	0.437	0.052	1.7343e-172	5	CSPG4
CDH61	4.57605e-176	0.728815	0.42	0.048	1.03616e-171	5	CDH6
CCDC102B1	5.50832e-176	0.93933	0.635	0.124	1.24725e-171	5	CCDC102B
TRPC6	1.01842e-173	0.373556	0.241	0.011	2.30601e-169	5	TRPC6
STEAP4	2.95249e-172	0.99051	0.375	0.038	6.68533e-168	5	STEAP4
CHCHD101	1.0584e-170	1.05145	0.783	0.234	2.39653e-166	5	CHCHD10
IGFBP71	4.54822e-166	1.21337	1	0.938	1.02985e-161	5	IGFBP7
TINAGL11	1.64911e-165	0.856655	0.566	0.094	3.73407e-161	5	TINAGL1
GUCY1A2	1.82425e-161	0.641224	0.411	0.052	4.13065e-157	5	GUCY1A2
EPAS11	1.45132e-160	1.03023	0.718	0.192	3.28622e-156	5	EPAS1
ESAM1	2.35216e-160	0.587404	0.42	0.052	5.32599e-156	5	ESAM
COL18A11	3.98704e-159	1.43409	0.859	0.405	9.02785e-155	5	COL18A1
IGFBP2	3.87219e-158	0.734016	0.411	0.052	8.7678e-154	5	IGFBP2
PDGFRB1	1.35588e-156	1.18663	0.862	0.345	3.07011e-152	5	PDGFRB
PDGFA1	5.20482e-156	0.741032	0.444	0.063	1.17853e-151	5	PDGFA
TBX2	2.65666e-154	0.679385	0.484	0.075	6.01548e-150	5	TBX2
CSRP21	3.07403e-153	1.17096	0.687	0.17	6.96054e-149	5	CSRP2
MAP3K7CL1	2.47731e-152	0.782892	0.43	0.059	5.60937e-148	5	MAP3K7CL
KCNJ8	1.26895e-150	0.806473	0.473	0.079	2.87328e-146	5	KCNJ8
LPL	1.21586e-147	0.571565	0.234	0.014	2.75307e-143	5	LPL
LZTS1	2.32144e-147	0.339315	0.203	0.009	5.25644e-143	5	LZTS1
PGF1	1.14718e-146	0.854604	0.566	0.119	2.59755e-142	5	PGF
INPP4B	1.5328e-144	0.545682	0.31	0.03	3.47071e-140	5	INPP4B
NR2F21	1.54536e-144	1.02581	0.797	0.309	3.49917e-140	5	NR2F2
HOPX1	9.65302e-143	1.03272	0.403	0.056	2.18573e-138	5	HOPX
PLXDC11	2.87922e-137	0.959073	0.668	0.202	6.51942e-133	5	PLXDC1
CALD12	2.56904e-134	0.975559	0.998	0.963	5.81708e-130	5	CALD1
MYH92	1.87428e-133	0.974694	0.842	0.358	4.24392e-129	5	MYH9
GUCY1B31	3.56433e-133	0.718508	0.537	0.114	8.07072e-129	5	GUCY1B3
GMFG2	1.12297e-132	0.75322	0.578	0.128	2.54274e-128	5	GMFG
ARHGAP15	3.25782e-130	0.796488	0.473	0.091	7.37668e-126	5	ARHGAP15
GPR4	7.46555e-130	0.281229	0.179	0.008	1.69042e-125	5	GPR4
PAG11	1.15491e-129	0.777696	0.518	0.107	2.61507e-125	5	PAG1
TRIB2	8.61088e-129	0.475579	0.313	0.035	1.94976e-124	5	TRIB2
PPP1R14A2	1.08668e-128	0.90752	0.797	0.25	2.46058e-124	5	PPP1R14A
SERPINI11	1.92187e-126	0.765009	0.377	0.055	4.35168e-122	5	SERPINI1
FABP51	3.49426e-126	1.23062	0.537	0.121	7.91206e-122	5	FABP5
LINC00152	1.52032e-124	1.30764	0.733	0.3	3.44246e-120	5	LINC00152
EGFLAM	1.82255e-123	0.420789	0.27	0.026	4.12679e-119	5	EGFLAM
TESC	1.95914e-119	0.483572	0.26	0.025	4.43609e-115	5	TESC
MIR4435-1HG	1.10963e-118	1.09506	0.616	0.195	2.51253e-114	5	MIR4435-1HG
KCNE4	1.66487e-117	0.608249	0.363	0.055	3.76976e-113	5	KCNE4
PTMA2	1.95618e-116	0.712405	1	0.986	4.42939e-112	5	PTMA
UACA	1.65268e-114	1.05303	0.652	0.229	3.74217e-110	5	UACA
LYPD1	5.69529e-114	0.308589	0.15	0.006	1.28959e-109	5	LYPD1
ACAN	1.19062e-111	0.346602	0.193	0.013	2.69592e-107	5	ACAN
RGS161	4.50538e-111	1.05765	0.673	0.218	1.02015e-106	5	RGS16
PTP4A31	5.10781e-109	0.633528	0.439	0.085	1.15656e-104	5	PTP4A3
NREP1	7.31797e-109	0.815016	0.475	0.11	1.65701e-104	5	NREP
LOXL21	4.26867e-108	0.917415	0.499	0.121	9.66555e-104	5	LOXL2
NEURL1B	1.19578e-107	0.474465	0.305	0.042	2.70761e-103	5	NEURL1B
SGIP11	6.11914e-107	0.455382	0.365	0.06	1.38556e-102	5	SGIP1
MYL91	8.15301e-107	0.583681	0.959	0.767	1.84609e-102	5	MYL9
CCDC31	2.60319e-105	0.707198	0.432	0.089	5.89441e-101	5	CCDC3
HES41	5.39389e-105	0.709368	0.63	0.181	1.22134e-100	5	HES4
ARHGEF17	8.12959e-104	0.490196	0.351	0.058	1.84078e-99	5	ARHGEF17
RASGRP21	8.84732e-104	0.465692	0.337	0.052	2.0033e-99	5	RASGRP2
SPARC1	1.68731e-103	0.943397	0.983	0.878	3.82057e-99	5	SPARC
APOLD11	4.7209e-102	0.570692	0.358	0.059	1.06895e-97	5	APOLD1
KRT18	1.10222e-101	0.892323	0.444	0.098	2.49575e-97	5	KRT18
MMP111	2.12606e-99	0.742302	0.415	0.087	4.81403e-95	5	MMP11
HEYL1	3.77767e-99	0.484703	0.356	0.062	8.55378e-95	5	HEYL
LURAP1L	7.84211e-95	0.740705	0.477	0.13	1.77569e-90	5	LURAP1L
JAG11	1.71557e-93	0.745278	0.532	0.158	3.88456e-89	5	JAG1
ISYNA11	4.96277e-91	0.56958	0.403	0.088	1.12372e-86	5	ISYNA1
MARCKSL1	5.35995e-91	0.881165	0.625	0.236	1.21365e-86	5	MARCKSL1
ACTA21	5.61094e-91	0.954072	0.826	0.438	1.27048e-86	5	ACTA2
EPS8L1	1.1345e-90	0.286455	0.169	0.013	2.56884e-86	5	EPS8L1
ASAP1	1.47027e-89	0.581736	0.463	0.121	3.32914e-85	5	ASAP1
BGN2	1.81766e-89	0.942897	0.885	0.565	4.11574e-85	5	BGN
FABP42	4.56159e-89	1.53597	0.387	0.086	1.03288e-84	5	FABP4
PTK21	1.04796e-87	0.653099	0.532	0.164	2.37291e-83	5	PTK2
CRIP21	1.4474e-87	0.721481	0.761	0.347	3.27735e-83	5	CRIP2
NRARP1	8.38456e-87	0.353943	0.191	0.018	1.89851e-82	5	NRARP
MYLK1	2.20767e-86	0.635327	0.673	0.23	4.99883e-82	5	MYLK
SPECC1	2.74508e-86	0.364375	0.229	0.029	6.21569e-82	5	SPECC1
GAPDH1	7.07305e-85	0.701697	0.969	0.95	1.60155e-80	5	GAPDH
KCNS3	8.40998e-83	0.403706	0.356	0.071	1.90427e-78	5	KCNS3
B3GNT2	3.66959e-82	0.440833	0.341	0.069	8.30906e-78	5	B3GNT2
ENPEP	2.21365e-80	0.456392	0.325	0.064	5.01237e-76	5	ENPEP
NES	1.29629e-78	0.407173	0.305	0.057	2.93519e-74	5	NES
PHLDA1	1.66914e-78	0.88946	0.804	0.468	3.77943e-74	5	PHLDA1
CTSC1	2.95925e-78	0.519249	0.785	0.325	6.70063e-74	5	CTSC
COLEC11	2.79199e-77	0.685641	0.251	0.04	6.32191e-73	5	COLEC11
ITGB12	6.74622e-77	0.766694	0.885	0.77	1.52755e-72	5	ITGB1
A2M3	1.58074e-75	0.648865	0.89	0.427	3.57928e-71	5	A2M
ID32	3.69917e-74	1.04022	0.854	0.593	8.37604e-70	5	ID3
LGI4	3.27469e-73	0.448312	0.303	0.06	7.41489e-69	5	LGI4
TPM21	5.45415e-73	0.296944	0.926	0.649	1.23498e-68	5	TPM2
PDE8B	2.7908e-72	0.265776	0.136	0.011	6.31922e-68	5	PDE8B
COL5A3	1.55652e-71	0.449962	0.325	0.071	3.52442e-67	5	COL5A3
EPS81	1.4294e-70	0.700424	0.628	0.285	3.2366e-66	5	EPS8
CENPP	1.58126e-70	0.373941	0.22	0.033	3.58044e-66	5	CENPP
MT-CO22	2.79178e-70	0.640723	1	0.997	6.32142e-66	5	MT-CO2
ETS1	6.06414e-70	0.411032	0.339	0.077	1.3731e-65	5	ETS1
OLFML2A	7.02754e-70	0.718449	0.43	0.129	1.59125e-65	5	OLFML2A
CAV21	1.73627e-69	0.599092	0.613	0.244	3.93145e-65	5	CAV2
CD59	1.8709e-68	0.622413	0.94	0.793	4.23627e-64	5	CD59
CAV11	4.68461e-68	0.682994	0.878	0.592	1.06074e-63	5	CAV1
AGRN	4.79067e-68	0.385067	0.284	0.057	1.08475e-63	5	AGRN
TDO2	1.20583e-67	0.402491	0.16	0.017	2.73036e-63	5	TDO2
PEAK1	2.1415e-67	0.449278	0.337	0.081	4.84899e-63	5	PEAK1
OAZ21	2.39722e-67	0.75577	0.675	0.358	5.42802e-63	5	OAZ2
MYL12A	9.8259e-67	0.744029	0.89	0.816	2.22488e-62	5	MYL12A
STOM	1.22157e-66	0.714342	0.831	0.571	2.76601e-62	5	STOM
REM1	2.0116e-66	0.30345	0.21	0.031	4.55487e-62	5	REM1
RNF1521	2.0351e-66	0.424266	0.267	0.051	4.60808e-62	5	RNF152
CLMN1	4.27716e-66	0.522656	0.31	0.069	9.68478e-62	5	CLMN
ABCC9	1.23192e-64	0.561746	0.36	0.096	2.78945e-60	5	ABCC9
C4orf32	2.16023e-64	0.435716	0.305	0.069	4.89141e-60	5	C4orf32
FBLIM11	3.59322e-64	0.472679	0.403	0.114	8.13613e-60	5	FBLIM1
PTGIR1	4.99658e-64	0.574947	0.401	0.118	1.13138e-59	5	PTGIR
CPM1	3.11808e-63	0.547117	0.482	0.156	7.06027e-59	5	CPM
SEMA5A	8.35814e-63	0.397704	0.356	0.09	1.89253e-58	5	SEMA5A
ADIRF1	2.51345e-62	0.42027	0.881	0.564	5.6912e-58	5	ADIRF
ADAMTS12	4.39568e-62	0.355126	0.26	0.052	9.95315e-58	5	ADAMTS12
LIMD2	1.90819e-61	0.339724	0.26	0.052	4.32072e-57	5	LIMD2
ISG15	2.23556e-61	0.832511	0.773	0.461	5.06198e-57	5	ISG15
KLHL231	2.46081e-61	0.400599	0.234	0.042	5.572e-57	5	KLHL23
CFL11	3.68656e-61	0.590812	0.945	0.882	8.34748e-57	5	CFL1
PFN11	6.52441e-61	0.622423	0.945	0.911	1.47732e-56	5	PFN1
TPM11	2.43526e-60	0.468815	0.931	0.754	5.51416e-56	5	TPM1
ADAMTS42	2.76239e-59	0.680411	0.465	0.161	6.25488e-55	5	ADAMTS4
LRRC32	7.36935e-59	0.45412	0.351	0.098	1.66864e-54	5	LRRC32
COL5A21	4.45793e-58	0.752597	0.74	0.466	1.00941e-53	5	COL5A2
SYTL2	2.96001e-57	0.435144	0.337	0.091	6.70236e-53	5	SYTL2
MIR143HG1	4.30605e-57	0.440848	0.298	0.071	9.75019e-53	5	MIR143HG
GUCY1A32	5.12134e-57	0.46373	0.468	0.156	1.15963e-52	5	GUCY1A3
TNS31	5.14605e-56	0.424745	0.358	0.101	1.16522e-51	5	TNS3
SLCO3A1	5.30405e-56	0.403506	0.344	0.096	1.201e-51	5	SLCO3A1
CCDC74A	1.61204e-55	0.310185	0.222	0.042	3.65014e-51	5	CCDC74A
MYL61	3.81278e-55	0.506751	0.99	0.965	8.63328e-51	5	MYL6
TPM41	4.82908e-55	0.676208	0.8	0.569	1.09345e-50	5	TPM4
RAC1	1.82764e-54	0.545356	0.866	0.736	4.13833e-50	5	RAC1
NID2	4.01389e-54	0.465679	0.348	0.103	9.08866e-50	5	NID2
B2M	2.39688e-53	0.449239	1	0.999	5.42726e-49	5	B2M
C1orf54	4.29406e-53	0.512889	0.513	0.21	9.72304e-49	5	C1orf54
CRIP11	1.02283e-52	0.586132	0.757	0.449	2.316e-48	5	CRIP1
PLXND1	1.05805e-52	0.351273	0.282	0.069	2.39575e-48	5	PLXND1
EPB41L1	1.25742e-52	0.298896	0.215	0.042	2.84717e-48	5	EPB41L1
ENTPD11	2.15586e-52	0.377278	0.375	0.112	4.88151e-48	5	ENTPD1
OLFML2B	2.15912e-52	0.591137	0.394	0.136	4.88888e-48	5	OLFML2B
RAP2A	2.38527e-52	0.372135	0.282	0.07	5.40096e-48	5	RAP2A
ITGA71	3.59243e-52	0.381696	0.26	0.06	8.13434e-48	5	ITGA7
NCKAP5	2.18542e-51	0.266807	0.138	0.017	4.94844e-47	5	NCKAP5
MPRIP	3.35166e-51	0.471598	0.406	0.139	7.58916e-47	5	MPRIP
A1BG1	9.04359e-50	0.3854	0.387	0.121	2.04774e-45	5	A1BG
1971-09-01	1.25535e-49	0.562857	0.905	0.77	2.84248e-45	5	2020-09-07
TGFB1I11	1.38228e-49	0.584884	0.649	0.359	3.12989e-45	5	TGFB1I1
HEY21	1.55752e-49	0.392141	0.26	0.064	3.52669e-45	5	HEY2
SERPINH11	1.82463e-49	0.724305	0.78	0.591	4.1315e-45	5	SERPINH1
WFDC11	2.30866e-49	0.520062	0.401	0.129	5.22751e-45	5	WFDC1
KIAA0040	3.78426e-49	0.468541	0.413	0.144	8.5687e-45	5	KIAA0040
MT-ATP62	5.41188e-48	0.515526	1	0.998	1.22541e-43	5	MT-ATP6
DMD1	6.30187e-48	0.394532	0.301	0.083	1.42693e-43	5	DMD
PPP1R12A1	7.22832e-48	0.512187	0.656	0.357	1.63671e-43	5	PPP1R12A
CALM21	1.3439e-47	0.403338	0.979	0.947	3.04299e-43	5	CALM2
HEY1	1.83081e-47	0.262881	0.16	0.025	4.1455e-43	5	HEY1
FHL51	2.84757e-47	0.330707	0.227	0.049	6.44776e-43	5	FHL5
HIP1	3.54667e-47	0.323727	0.253	0.062	8.03072e-43	5	HIP1
MOCS1	3.80855e-47	0.33819	0.251	0.061	8.6237e-43	5	MOCS1
CLIC1	4.75877e-46	0.575115	0.854	0.737	1.07753e-41	5	CLIC1
COX7B1	1.25291e-45	0.521955	0.838	0.723	2.83696e-41	5	COX7B
MT-CO32	5.14504e-45	0.529217	1	0.999	1.16499e-40	5	MT-CO3
LGALS11	2.54243e-43	0.521551	0.995	0.993	5.75683e-39	5	LGALS1
MAPRE21	2.55199e-43	0.361797	0.391	0.14	5.77847e-39	5	MAPRE2
ARPC5	2.98518e-43	0.57308	0.745	0.565	6.75935e-39	5	ARPC5
MT-CYB2	6.98101e-43	0.443925	0.998	0.998	1.58071e-38	5	MT-CYB
RAB311	7.71167e-43	0.49598	0.547	0.267	1.74615e-38	5	RAB31
PELO	9.42024e-43	0.462288	0.389	0.15	2.13303e-38	5	PELO
NCK2	1.42014e-42	0.341027	0.27	0.075	3.21562e-38	5	NCK2
PAWR	6.27597e-42	0.352099	0.27	0.075	1.42107e-37	5	PAWR
SLC12A2	9.79276e-42	0.449452	0.294	0.091	2.21737e-37	5	SLC12A2
HOXB7	2.15771e-41	0.25137	0.212	0.048	4.8857e-37	5	HOXB7
C20orf27	4.01824e-41	0.569122	0.363	0.139	9.09851e-37	5	C20orf27
LIMS12	5.09721e-41	0.549905	0.635	0.377	1.15416e-36	5	LIMS1
C8orf41	5.4128e-41	0.672349	0.475	0.208	1.22562e-36	5	C8orf4
FRMD3	6.15038e-41	0.331683	0.143	0.024	1.39263e-36	5	FRMD3
ACTB1	1.97179e-40	0.449455	0.993	0.986	4.46473e-36	5	ACTB
ADCY3	2.40027e-39	0.452047	0.344	0.124	5.43494e-35	5	ADCY3
NT5DC2	5.71376e-39	0.267006	0.236	0.063	1.29377e-34	5	NT5DC2
PTMS1	1.87258e-37	0.484129	0.795	0.613	4.24009e-33	5	PTMS
HSPA61	2.35577e-37	0.809899	0.422	0.174	5.33418e-33	5	HSPA6
RP11-332H18.41	3.19256e-37	0.375254	0.248	0.071	7.22891e-33	5	RP11-332H18.4
BCAR1	1.39041e-36	0.329239	0.263	0.081	3.14831e-32	5	BCAR1
KRT82	1.80762e-36	0.309307	0.356	0.125	4.09299e-32	5	KRT8
FILIP1L	1.91489e-36	0.607624	0.695	0.464	4.33589e-32	5	FILIP1L
POMP	3.7853e-36	0.48007	0.828	0.758	8.57105e-32	5	POMP
EHD21	5.31116e-36	0.553241	0.599	0.37	1.20261e-31	5	EHD2
SLC25A5	5.69224e-36	0.523261	0.742	0.552	1.28889e-31	5	SLC25A5
GPR124	2.55725e-35	0.415362	0.408	0.174	5.79038e-31	5	GPR124
THY11	5.63707e-35	0.721912	0.828	0.656	1.2764e-30	5	THY1
USMG51	8.28109e-35	0.388334	0.874	0.765	1.87509e-30	5	USMG5
RSU11	1.18419e-34	0.497457	0.566	0.334	2.68136e-30	5	RSU1
LRRFIP11	1.39966e-34	0.43312	0.465	0.219	3.16925e-30	5	LRRFIP1
FAT1	1.60437e-34	0.305327	0.289	0.098	3.63278e-30	5	FAT1
PMAIP1	2.14493e-34	0.286114	0.229	0.065	4.85676e-30	5	PMAIP1
PRSS231	2.82346e-34	0.623405	0.74	0.533	6.39317e-30	5	PRSS23
ACTN41	4.74515e-34	0.477348	0.542	0.291	1.07445e-29	5	ACTN4
LPHN2	1.13094e-33	0.272099	0.265	0.084	2.56079e-29	5	LPHN2
RHOC	1.23719e-33	0.451243	0.797	0.676	2.80138e-29	5	RHOC
S100A72	3.3192e-33	0.322029	0.253	0.076	7.51568e-29	5	S100A7
ID41	3.49422e-33	0.349396	0.26	0.081	7.91196e-29	5	ID4
RCSD11	6.30288e-33	0.25047	0.279	0.089	1.42716e-28	5	RCSD1
SOX42	1.02358e-32	0.587663	0.666	0.405	2.3177e-28	5	SOX4
DKK31	1.15672e-32	0.487828	0.599	0.338	2.61916e-28	5	DKK3
ADAMTS91	1.31739e-32	0.365133	0.232	0.068	2.98296e-28	5	ADAMTS9
MT-ND42	1.36739e-32	0.410665	1	0.999	3.09618e-28	5	MT-ND4
PRR241	1.38826e-32	0.4596	0.532	0.286	3.14343e-28	5	PRR24
CYGB2	2.80547e-32	0.476529	0.449	0.205	6.35242e-28	5	CYGB
FAM13C	3.5596e-32	0.40065	0.344	0.138	8.06e-28	5	FAM13C
BST22	4.72943e-32	0.418716	0.785	0.493	1.07088e-27	5	BST2
MAP1B2	7.45754e-32	0.546555	0.74	0.543	1.68861e-27	5	MAP1B
PXDN1	9.36148e-32	0.393324	0.446	0.215	2.11972e-27	5	PXDN
RPS7	1.27975e-31	0.299375	0.993	0.978	2.89773e-27	5	RPS7
MT-CO12	1.35472e-31	0.360674	1	0.998	3.06749e-27	5	MT-CO1
DLC1	2.61342e-31	0.436646	0.489	0.263	5.91757e-27	5	DLC1
LHFP	3.52174e-31	0.469637	0.826	0.673	7.97428e-27	5	LHFP
C1QTNF11	4.04653e-31	0.386944	0.346	0.14	9.16255e-27	5	C1QTNF1
ARHGAP29	4.0466e-31	0.506433	0.532	0.3	9.16271e-27	5	ARHGAP29
CYCS1	5.63069e-31	0.424944	0.726	0.539	1.27496e-26	5	CYCS
PKIG2	8.54684e-31	0.449772	0.656	0.426	1.93526e-26	5	PKIG
COX7A11	1.00356e-30	0.462862	0.79	0.648	2.27236e-26	5	COX7A1
COX7A21	1.32979e-30	0.341833	0.909	0.86	3.01104e-26	5	COX7A2
DUSP14	2.05171e-30	0.318083	0.263	0.093	4.64569e-26	5	DUSP14
MARCKS	2.06025e-30	0.467427	0.685	0.468	4.66502e-26	5	MARCKS
ARPC3	3.5082e-30	0.449707	0.768	0.674	7.94362e-26	5	ARPC3
ZEB2	4.45727e-30	0.412671	0.523	0.285	1.00926e-25	5	ZEB2
UBA21	5.77432e-30	0.419266	0.506	0.279	1.30748e-25	5	UBA2
SPATS2L2	7.27982e-30	0.393845	0.532	0.294	1.64837e-25	5	SPATS2L
OSTF1	9.1207e-30	0.35717	0.401	0.189	2.0652e-25	5	OSTF1
LBH1	1.13675e-29	0.389227	0.47	0.235	2.57393e-25	5	LBH
ATP5E	3.11968e-29	0.285927	0.955	0.939	7.0639e-25	5	ATP5E
PLCE1	1.25571e-28	0.332989	0.22	0.071	2.8433e-24	5	PLCE1
ECE1	1.27914e-28	0.303386	0.379	0.165	2.89635e-24	5	ECE1
IL34	1.29093e-28	0.290916	0.239	0.08	2.92305e-24	5	IL34
MALAT12	2.23813e-28	0.344148	1	0.997	5.06779e-24	5	MALAT1
VASP1	2.8078e-28	0.396143	0.387	0.186	6.35771e-24	5	VASP
CCND11	4.11863e-28	0.398938	0.289	0.11	9.32582e-24	5	CCND1
SNRK	5.24154e-28	0.29192	0.217	0.069	1.18684e-23	5	SNRK
SMC4	6.07699e-28	0.300301	0.298	0.117	1.37601e-23	5	SMC4
HIF1A2	7.02209e-28	0.371844	0.451	0.229	1.59001e-23	5	HIF1A
BAMBI	1.23199e-27	0.376946	0.208	0.065	2.78958e-23	5	BAMBI
CALM11	1.85753e-27	0.436868	0.897	0.841	4.206e-23	5	CALM1
HAPLN3	1.96161e-27	0.269155	0.246	0.084	4.44167e-23	5	HAPLN3
YWHAZ1	3.70384e-27	0.391745	0.735	0.571	8.3866e-23	5	YWHAZ
ARPC2	5.15454e-27	0.459208	0.795	0.737	1.16714e-22	5	ARPC2
SSRP1	5.71087e-27	0.451595	0.439	0.232	1.29311e-22	5	SSRP1
FLNA1	7.00636e-27	0.308662	0.659	0.426	1.58645e-22	5	FLNA
ACTN12	9.23899e-27	0.390509	0.532	0.288	2.09199e-22	5	ACTN1
ATP5I	9.70277e-27	0.314299	0.909	0.812	2.197e-22	5	ATP5I
ANXA6	1.03975e-26	0.458517	0.637	0.463	2.35431e-22	5	ANXA6
PTP4A11	1.32576e-26	0.415307	0.394	0.195	3.00192e-22	5	PTP4A1
LAMA41	1.56451e-26	0.41978	0.613	0.414	3.54252e-22	5	LAMA4
KNOP1	1.6367e-26	0.327111	0.372	0.169	3.70599e-22	5	KNOP1
PDE5A2	4.3841e-26	0.269289	0.32	0.131	9.92691e-22	5	PDE5A
C4orf482	7.23961e-26	0.388449	0.523	0.292	1.63926e-21	5	C4orf48
NDUFA1	8.37354e-26	0.351624	0.847	0.72	1.89602e-21	5	NDUFA1
CAP11	8.39215e-26	0.442183	0.656	0.51	1.90023e-21	5	CAP1
PMEPA11	1.8633e-25	0.319178	0.37	0.171	4.21907e-21	5	PMEPA1
F2R2	2.3271e-25	0.325739	0.465	0.226	5.26925e-21	5	F2R
ATP5B	3.04311e-25	0.436145	0.737	0.626	6.89051e-21	5	ATP5B
TPI1	3.53411e-25	0.368473	0.847	0.802	8.00229e-21	5	TPI1
NDUFB1	5.74791e-25	0.329687	0.811	0.713	1.3015e-20	5	NDUFB1
HMOX2	7.46353e-25	0.351466	0.401	0.204	1.68997e-20	5	HMOX2
MTHFD21	1.11261e-24	0.404242	0.48	0.265	2.51928e-20	5	MTHFD2
CNN3	1.45683e-24	0.412504	0.84	0.738	3.2987e-20	5	CNN3
PHLDA21	2.87708e-24	0.342307	0.446	0.238	6.51456e-20	5	PHLDA2
NDUFAF4	6.9186e-24	0.468895	0.377	0.194	1.56658e-19	5	NDUFAF4
HES12	9.55691e-24	0.585364	0.587	0.379	2.16397e-19	5	HES1
CDC42BPA	1.35484e-23	0.345827	0.389	0.198	3.06777e-19	5	CDC42BPA
SYNE21	1.39576e-23	0.324738	0.313	0.137	3.16043e-19	5	SYNE2
KTN12	1.61216e-23	0.380117	0.735	0.578	3.65042e-19	5	KTN1
COX6B1	1.88616e-23	0.293143	0.871	0.833	4.27082e-19	5	COX6B1
ALDOA1	2.91024e-23	0.364724	0.864	0.789	6.58966e-19	5	ALDOA
LDHB	2.99271e-23	0.380004	0.773	0.691	6.77638e-19	5	LDHB
SMARCB1	3.24881e-23	0.301302	0.37	0.185	7.35628e-19	5	SMARCB1
CYBA	4.63834e-23	0.51799	0.776	0.721	1.05026e-18	5	CYBA
FAM213A	4.83515e-23	0.357479	0.346	0.167	1.09482e-18	5	FAM213A
RBX1	5.04997e-23	0.3565	0.745	0.647	1.14347e-18	5	RBX1
FKBP41	7.19028e-23	0.348893	0.334	0.157	1.62809e-18	5	FKBP4
PTEN	1.32585e-22	0.429734	0.551	0.359	3.00211e-18	5	PTEN
PLAU1	1.46847e-22	0.356919	0.399	0.206	3.32506e-18	5	PLAU
IDH2	1.69241e-22	0.253839	0.284	0.12	3.83213e-18	5	IDH2
TCEB2	1.86888e-22	0.282078	0.905	0.868	4.23169e-18	5	TCEB2
NAP1L11	2.57121e-22	0.335847	0.845	0.811	5.822e-18	5	NAP1L1
PACSIN21	2.79631e-22	0.299923	0.294	0.13	6.33168e-18	5	PACSIN2
PDCL31	3.27083e-22	0.282772	0.291	0.127	7.40615e-18	5	PDCL3
PSMA2.1	4.28686e-22	0.355264	0.726	0.602	9.70674e-18	5	PSMA2.1
UQCRH	6.31748e-22	0.323356	0.816	0.733	1.43047e-17	5	UQCRH
ASAH1	6.35105e-22	0.449408	0.661	0.497	1.43807e-17	5	ASAH1
C11orf961	9.64181e-22	0.257859	0.537	0.302	2.1832e-17	5	C11orf96
HLA-A	1.68412e-21	0.356551	0.981	0.952	3.81335e-17	5	HLA-A
SIK11	2.24399e-21	0.388765	0.26	0.111	5.08107e-17	5	SIK1
NDUFB3	3.15246e-21	0.339222	0.621	0.437	7.13812e-17	5	NDUFB3
CCL81	4.73177e-21	0.378821	0.112	0.027	1.07141e-16	5	CCL8
TNS11	4.80033e-21	0.316852	0.446	0.248	1.08694e-16	5	TNS1
PRKCDBP1	6.32319e-21	0.427701	0.776	0.686	1.43176e-16	5	PRKCDBP
PLOD1	8.91137e-21	0.285864	0.375	0.193	2.0178e-16	5	PLOD1
EPHA3	9.12098e-21	0.262828	0.184	0.064	2.06526e-16	5	EPHA3
ATP5C1	9.87852e-21	0.370079	0.695	0.587	2.23679e-16	5	ATP5C1
AP2S1	1.38531e-20	0.467608	0.668	0.564	3.13677e-16	5	AP2S1
NDUFS6	3.59144e-20	0.336157	0.711	0.596	8.13211e-16	5	NDUFS6
SLC25A6	7.5019e-20	0.297892	0.905	0.87	1.69866e-15	5	SLC25A6
S1PR31	7.94618e-20	0.257865	0.279	0.126	1.79925e-15	5	S1PR3
NMD3	1.13474e-19	0.335258	0.327	0.163	2.56939e-15	5	NMD3
ARHGEF12	1.328e-19	0.27922	0.322	0.157	3.00699e-15	5	ARHGEF12
NDUFB10	1.40636e-19	0.286765	0.742	0.624	3.18443e-15	5	NDUFB10
CDC42EP1	1.57546e-19	0.258887	0.341	0.173	3.56731e-15	5	CDC42EP1
UQCR11.11	1.78101e-19	0.274698	0.874	0.826	4.03274e-15	5	UQCR11.1
BAX	2.01659e-19	0.401253	0.52	0.349	4.56617e-15	5	BAX
MRPL321	2.0342e-19	0.314524	0.489	0.303	4.60604e-15	5	MRPL32
EBF11	2.18158e-19	0.381377	0.621	0.434	4.93975e-15	5	EBF1
GNB1	3.99615e-19	0.307066	0.413	0.236	9.04848e-15	5	GNB1
COX6A11	5.53174e-19	0.273307	0.857	0.787	1.25255e-14	5	COX6A1
SYDE1	6.26207e-19	0.254778	0.255	0.113	1.41792e-14	5	SYDE1
ANKRD10	8.30552e-19	0.355041	0.468	0.296	1.88062e-14	5	ANKRD10
MT-ND32	9.87808e-19	0.337241	1	0.997	2.23669e-14	5	MT-ND3
SKA2	1.60383e-18	0.288272	0.387	0.212	3.63156e-14	5	SKA2
JAK1	2.55968e-18	0.341331	0.594	0.429	5.79589e-14	5	JAK1
CAMK2N1	3.20805e-18	0.32811	0.348	0.188	7.26398e-14	5	CAMK2N1
TXNDC171	3.25624e-18	0.330536	0.496	0.331	7.3731e-14	5	TXNDC17
H2AFJ1	4.77371e-18	0.361296	0.773	0.644	1.08091e-13	5	H2AFJ
PSMD6	5.4636e-18	0.257681	0.387	0.213	1.23712e-13	5	PSMD6
PRKAR1A1	5.46957e-18	0.342532	0.632	0.481	1.23847e-13	5	PRKAR1A
MLTK1	6.26444e-18	0.325335	0.573	0.39	1.41846e-13	5	MLTK
RFXANK	6.92223e-18	0.277014	0.32	0.163	1.5674e-13	5	RFXANK
NDUFB2	8.18729e-18	0.321967	0.792	0.723	1.85385e-13	5	NDUFB2
HLA-B	8.25843e-18	0.279339	0.993	0.946	1.86996e-13	5	HLA-B
SH3BGRL1	8.28151e-18	0.255494	0.797	0.699	1.87518e-13	5	SH3BGRL
PDLIM13	8.76547e-18	0.338391	0.754	0.647	1.98476e-13	5	PDLIM1
EIF4A11	1.06167e-17	0.283137	0.864	0.837	2.40393e-13	5	EIF4A1
MYL12B	1.16592e-17	0.270456	0.897	0.877	2.64e-13	5	MYL12B
CSNK1E	1.17328e-17	0.288325	0.325	0.167	2.65667e-13	5	CSNK1E
TLN11	1.18857e-17	0.323312	0.516	0.343	2.69127e-13	5	TLN1
TNFAIP3	1.43059e-17	0.250216	0.353	0.186	3.23929e-13	5	TNFAIP3
[truncated: 3,427 more rows]

## Sheet: positive_marker_genes_endotheli
	p_val	avg_logFC	pct.1	pct.2	p_val_adj	cluster	gene
DARC	0	2.59994	0.982	0.132	0	0	DARC
POSTN	3.46176e-240	1.64885	0.726	0.101	7.83847e-236	0	POSTN
SELP	4.89744e-218	1.1031	0.578	0.052	1.10893e-213	0	SELP
SELE	1.21022e-177	1.64729	0.568	0.074	2.74029e-173	0	SELE
RAB3C	6.88075e-163	0.719085	0.368	0.017	1.55801e-158	0	RAB3C
CLU	1.04011e-151	1.29843	0.765	0.216	2.35512e-147	0	CLU
C7	6.6931e-150	0.951994	0.368	0.023	1.51552e-145	0	C7
NPC2	1.78894e-138	1.17201	0.932	0.658	4.0507e-134	0	NPC2
VCAM1	7.33765e-134	1.14357	0.397	0.041	1.66146e-129	0	VCAM1
NNMT	4.44678e-130	1.16963	0.868	0.412	1.00689e-125	0	NNMT
PRCP	7.998e-127	0.956546	0.807	0.309	1.81099e-122	0	PRCP
CCL14	3.78398e-123	1.10111	0.576	0.138	8.56806e-119	0	CCL14
RPS6	3.11633e-117	0.613052	0.996	0.992	7.05631e-113	0	RPS6
GPR126	3.42096e-108	0.594806	0.282	0.02	7.74609e-104	0	GPR126
HAPLN3	1.77513e-107	0.786571	0.527	0.128	4.01943e-103	0	HAPLN3
IL33	1.8537e-106	0.767308	0.599	0.161	4.19733e-102	0	IL33
CPE	7.65593e-105	1.43279	0.502	0.128	1.73353e-100	0	CPE
RPS18	2.18513e-103	0.515509	1	0.998	4.94779e-99	0	RPS18
ZNF385D	3.08587e-103	0.736839	0.554	0.15	6.98733e-99	0	ZNF385D
DUSP23	8.23565e-102	0.912521	0.798	0.405	1.8648e-97	0	DUSP23
IL1R1	1.04315e-100	0.767656	0.51	0.127	2.36201e-96	0	IL1R1
TPT1	8.49845e-99	0.466947	0.998	0.995	1.9243e-94	0	TPT1
RPLP0	1.3133e-95	0.653079	0.986	0.842	2.9737e-91	0	RPLP0
HLA-DQA2	1.5501e-93	0.679031	0.36	0.054	3.50989e-89	0	HLA-DQA2
RPL13	1.17048e-92	0.449704	1	0.996	2.65031e-88	0	RPL13
EEF1A1	8.65332e-91	0.476961	1	0.996	1.95937e-86	0	EEF1A1
RPL12	1.17067e-90	0.553977	0.998	0.972	2.65076e-86	0	RPL12
RPS2	8.30373e-88	0.592577	0.994	0.966	1.88021e-83	0	RPS2
PDLIM1	2.06769e-87	0.764488	0.905	0.66	4.68187e-83	0	PDLIM1
RPL10	2.06284e-86	0.44457	1	0.998	4.67089e-82	0	RPL10
RPS23	4.56183e-85	0.432347	0.998	0.988	1.03294e-80	0	RPS23
RPL26	2.09278e-84	0.436209	0.998	0.991	4.73869e-80	0	RPL26
RPS8	6.22981e-82	0.481096	0.998	0.984	1.41062e-77	0	RPS8
RPS14	7.77739e-82	0.448716	0.996	0.991	1.76103e-77	0	RPS14
RPL32	4.11477e-81	0.41044	1	0.997	9.31707e-77	0	RPL32
RPS3A	6.94062e-81	0.437544	0.998	0.985	1.57157e-76	0	RPS3A
RPS19	4.79762e-80	0.435972	0.998	0.991	1.08633e-75	0	RPS19
CNKSR3	7.71586e-80	0.765522	0.486	0.145	1.7471e-75	0	CNKSR3
RPL34	1.00663e-79	0.4037	1	0.998	2.27931e-75	0	RPL34
RPS9	1.33204e-79	0.466358	0.996	0.974	3.01614e-75	0	RPS9
RPL41	9.66307e-79	0.376451	1	0.999	2.18801e-74	0	RPL41
ICAM1	1.32437e-75	0.951965	0.73	0.393	2.99877e-71	0	ICAM1
RPL7	6.2287e-75	0.437578	0.994	0.984	1.41037e-70	0	RPL7
RPS3	7.70371e-74	0.468094	0.994	0.975	1.74435e-69	0	RPS3
EPB41L3	8.65579e-73	0.423141	0.259	0.034	1.95993e-68	0	EPB41L3
MMRN1	2.32862e-72	0.339685	0.412	0.087	5.2727e-68	0	MMRN1
NFKBIA	1.47845e-71	0.75868	0.942	0.83	3.34766e-67	0	NFKBIA
NCOA7	6.22959e-71	0.924272	0.788	0.495	1.41057e-66	0	NCOA7
RPL3	6.42988e-71	0.456543	0.996	0.983	1.45592e-66	0	RPL3
SOD2	8.79259e-71	1.1182	0.718	0.412	1.99091e-66	0	SOD2
RPLP1	9.81587e-71	0.380915	1	0.997	2.22261e-66	0	RPLP1
VWF	5.60407e-70	0.724187	0.932	0.718	1.26893e-65	0	VWF
LRRC1	6.56712e-70	0.560699	0.325	0.064	1.48699e-65	0	LRRC1
IL6	1.12673e-69	1.40908	0.34	0.075	2.55126e-65	0	IL6
MADCAM1	4.25654e-69	0.778148	0.245	0.032	9.63808e-65	0	MADCAM1
ADIRF	1.80528e-68	0.832269	0.883	0.56	4.08769e-64	0	ADIRF
RPL29	5.91553e-68	0.425602	0.994	0.967	1.33945e-63	0	RPL29
RPL13A	9.05023e-66	0.361915	1	0.995	2.04924e-61	0	RPL13A
RPL11	1.56498e-64	0.374967	1	0.989	3.54359e-60	0	RPL11
RPL10A	3.03529e-64	0.460242	0.979	0.936	6.8728e-60	0	RPL10A
CPXM2	4.80833e-64	0.491871	0.323	0.069	1.08875e-59	0	CPXM2
RPL31	1.06858e-62	0.419482	0.99	0.972	2.41959e-58	0	RPL31
RPS12	1.96736e-62	0.379391	0.998	0.991	4.45469e-58	0	RPS12
RPS5	8.02203e-62	0.462382	0.982	0.926	1.81643e-57	0	RPS5
CST3	2.05508e-61	0.527366	0.975	0.871	4.65332e-57	0	CST3
RPS15A	9.93917e-61	0.352185	0.994	0.993	2.25053e-56	0	RPS15A
RPS24	1.10823e-60	0.342922	0.996	0.986	2.50935e-56	0	RPS24
RPS4X	1.33704e-60	0.441091	0.998	0.966	3.02745e-56	0	RPS4X
ADAMTS9	1.82544e-60	0.850781	0.611	0.282	4.13335e-56	0	ADAMTS9
TPD52L1	2.72743e-60	0.610767	0.436	0.144	6.17572e-56	0	TPD52L1
RPL7A	4.267e-60	0.429657	0.988	0.932	9.66176e-56	0	RPL7A
RPL35A	6.01422e-60	0.343295	0.986	0.991	1.3618e-55	0	RPL35A
RPL37	2.56539e-59	0.404088	0.994	0.977	5.8088e-55	0	RPL37
CCL23	3.23892e-59	0.504236	0.163	0.013	7.33389e-55	0	CCL23
RPS13	7.75761e-59	0.362163	0.986	0.978	1.75655e-54	0	RPS13
C2CD4B	1.72431e-58	0.529418	0.35	0.091	3.90437e-54	0	C2CD4B
OLFM1	1.51174e-57	0.598911	0.385	0.116	3.42304e-53	0	OLFM1
PLCXD3	2.69366e-57	0.307433	0.126	0.004	6.09926e-53	0	PLCXD3
RPS27A	2.86392e-57	0.327335	1	0.993	6.48477e-53	0	RPS27A
TLL1	2.46588e-56	0.411926	0.232	0.037	5.5835e-52	0	TLL1
CTSC	3.51387e-56	0.755598	0.562	0.257	7.95646e-52	0	CTSC
RPL28	1.06782e-55	0.320306	0.998	0.987	2.41787e-51	0	RPL28
PTGDS	1.57038e-55	0.657527	0.259	0.05	3.55581e-51	0	PTGDS
NFKBIZ	3.3418e-55	0.645106	0.671	0.371	7.56683e-51	0	NFKBIZ
RPL5	4.03323e-55	0.451321	0.971	0.92	9.13245e-51	0	RPL5
CD74	4.66444e-55	0.530684	0.996	0.898	1.05617e-50	0	CD74
RPL15	6.63414e-54	0.369557	0.998	0.98	1.50217e-49	0	RPL15
EEF1B2	1.1771e-52	0.512588	0.912	0.741	2.6653e-48	0	EEF1B2
CYP1B1	1.36912e-52	0.889612	0.395	0.132	3.10009e-48	0	CYP1B1
HLA-DRA	3.30778e-52	0.6029	0.957	0.761	7.4898e-48	0	HLA-DRA
RPL19	3.53117e-52	0.335782	0.996	0.983	7.99562e-48	0	RPL19
TGM2	7.13994e-52	0.630769	0.539	0.227	1.6167e-47	0	TGM2
MAP3K8	8.71282e-52	0.612072	0.506	0.217	1.97284e-47	0	MAP3K8
TGFBR3	3.1505e-51	0.5459	0.43	0.156	7.13367e-47	0	TGFBR3
FBLN2	1.26256e-50	0.456591	0.333	0.087	2.85882e-46	0	FBLN2
RPL6	3.96084e-50	0.374211	0.979	0.948	8.96853e-46	0	RPL6
RPL21	2.90856e-49	0.302995	1	0.995	6.58585e-45	0	RPL21
RPS16	6.06748e-49	0.329231	0.994	0.974	1.37386e-44	0	RPS16
RPL18	3.4267e-48	0.325392	0.992	0.969	7.75908e-44	0	RPL18
FAM155A	3.85039e-48	0.293987	0.175	0.023	8.71845e-44	0	FAM155A
DAAM1	5.23581e-48	0.627667	0.481	0.208	1.18555e-43	0	DAAM1
RPL9	6.84995e-48	0.352886	0.994	0.982	1.55103e-43	0	RPL9
LIPG	6.74811e-47	0.253846	0.109	0.005	1.52797e-42	0	LIPG
ACTN1	6.83692e-47	0.606638	0.66	0.381	1.54808e-42	0	ACTN1
TIMP1	1.04174e-46	0.710357	0.899	0.734	2.35881e-42	0	TIMP1
RPL35	5.19735e-46	0.282535	0.992	0.987	1.17684e-41	0	RPL35
RPL30	8.80066e-46	0.328125	0.994	0.974	1.99273e-41	0	RPL30
CXCL2	9.77261e-46	1.53062	0.519	0.248	2.21281e-41	0	CXCL2
SDCBP	1.08482e-45	0.507189	0.842	0.658	2.45635e-41	0	SDCBP
PABPC1	1.97811e-44	0.500468	0.85	0.674	4.47903e-40	0	PABPC1
GNB2L1	1.98787e-44	0.365621	0.981	0.928	4.50114e-40	0	GNB2L1
CSF2RB	4.3615e-44	0.486865	0.313	0.094	9.87574e-40	0	CSF2RB
UGCG	6.42539e-44	0.567168	0.537	0.255	1.4549e-39	0	UGCG
SNCG	7.21579e-44	0.564657	0.673	0.399	1.63387e-39	0	SNCG
GAPDH	2.74738e-43	0.359856	0.969	0.924	6.22089e-39	0	GAPDH
RPL8	2.78316e-43	0.307767	0.996	0.985	6.30191e-39	0	RPL8
ZFP36	3.71088e-43	0.560811	0.926	0.798	8.40255e-39	0	ZFP36
NR2F2	7.08068e-43	0.562269	0.586	0.303	1.60328e-38	0	NR2F2
EIF1	7.45001e-43	0.317842	0.996	0.986	1.68691e-38	0	EIF1
IER3	2.43298e-42	0.898018	0.718	0.48	5.50899e-38	0	IER3
RPL4	4.60771e-42	0.42392	0.934	0.83	1.04332e-37	0	RPL4
PIM3	3.09147e-41	0.572192	0.619	0.351	7.00001e-37	0	PIM3
NACA	1.17186e-40	0.363375	0.961	0.916	2.65343e-36	0	NACA
RPL24	2.63942e-40	0.313945	0.984	0.961	5.97644e-36	0	RPL24
YBX3	3.46496e-40	0.463932	0.852	0.704	7.8457e-36	0	YBX3
GLTSCR2	6.24289e-40	0.439859	0.868	0.712	1.41358e-35	0	GLTSCR2
SYT15	1.01972e-39	0.322327	0.167	0.027	2.30895e-35	0	SYT15
FAM213A	2.064e-39	0.518372	0.525	0.27	4.67352e-35	0	FAM213A
PTGS2	6.08775e-39	0.456486	0.183	0.035	1.37845e-34	0	PTGS2
RPS7	1.66274e-38	0.288867	0.996	0.967	3.76495e-34	0	RPS7
LEF1	1.66754e-38	0.34757	0.222	0.053	3.7758e-34	0	LEF1
RPS10	1.75915e-38	0.34891	0.975	0.907	3.98324e-34	0	RPS10
RPL39	2.25594e-38	0.26959	1	0.993	5.10813e-34	0	RPL39
SESN3	9.33264e-38	0.382098	0.239	0.063	2.11319e-33	0	SESN3
LITAF	5.33787e-37	0.563463	0.481	0.233	1.20865e-32	0	LITAF
CSF3	6.19355e-37	0.757788	0.195	0.042	1.40241e-32	0	CSF3
COTL1	1.05748e-36	0.540858	0.543	0.289	2.39445e-32	0	COTL1
VIM	1.19785e-36	0.322207	0.992	0.969	2.7123e-32	0	VIM
PDLIM4	1.54904e-36	0.42126	0.383	0.153	3.5075e-32	0	PDLIM4
RPL18A	1.6817e-36	0.287116	0.994	0.986	3.80788e-32	0	RPL18A
TNFAIP3	7.95547e-36	0.61842	0.504	0.258	1.80136e-31	0	TNFAIP3
RPS25	1.45019e-35	0.254514	0.996	0.988	3.28367e-31	0	RPS25
LPCAT4	2.08288e-35	0.437763	0.302	0.105	4.71626e-31	0	LPCAT4
SPHK1	4.07898e-35	0.40874	0.298	0.101	9.23604e-31	0	SPHK1
RPL23A	1.17021e-34	0.262287	0.992	0.98	2.64971e-30	0	RPL23A
TSPAN7	1.59386e-34	0.589824	0.708	0.497	3.60897e-30	0	TSPAN7
HNRNPA1	3.36153e-34	0.355922	0.949	0.885	7.61151e-30	0	HNRNPA1
MEOX2	4.80749e-34	0.257969	0.175	0.035	1.08856e-29	0	MEOX2
PLA1A	1.18354e-33	0.419065	0.259	0.081	2.67988e-29	0	PLA1A
EEF2	4.18322e-33	0.398161	0.874	0.736	9.47207e-29	0	EEF2
CCL2	6.64591e-33	1.26356	0.556	0.318	1.50483e-28	0	CCL2
SOCS3	7.2465e-33	0.518016	0.817	0.645	1.64083e-28	0	SOCS3
SAMD4A	9.81414e-33	0.291509	0.233	0.067	2.22222e-28	0	SAMD4A
VEGFC	1.31672e-32	0.325724	0.241	0.072	2.98145e-28	0	VEGFC
ARRDC3	1.86222e-32	0.521762	0.447	0.218	4.21663e-28	0	ARRDC3
HLA-DQA1	7.12897e-32	0.464364	0.399	0.174	1.61421e-27	0	HLA-DQA1
CXorf36	1.15747e-31	0.471677	0.636	0.415	2.62085e-27	0	CXorf36
TSHZ2	3.37139e-31	0.406657	0.553	0.298	7.63383e-27	0	TSHZ2
NPDC1	3.16759e-30	0.353371	0.885	0.733	7.17236e-26	0	NPDC1
FAM171A1	4.56292e-30	0.34319	0.276	0.098	1.03318e-25	0	FAM171A1
RPL36A	5.52669e-30	0.307287	0.969	0.92	1.25141e-25	0	RPL36A
PERP	6.24585e-30	0.409019	0.267	0.092	1.41425e-25	0	PERP
TESC	1.37802e-29	0.32813	0.265	0.094	3.12025e-25	0	TESC
RND1	2.97415e-29	0.519667	0.549	0.307	6.73436e-25	0	RND1
TM4SF1	3.06936e-29	0.363473	0.94	0.837	6.94996e-25	0	TM4SF1
MYOF	3.36279e-29	0.346393	0.267	0.094	7.61436e-25	0	MYOF
BNC2	4.09877e-29	0.272544	0.16	0.036	9.28085e-25	0	BNC2
EIF3E	6.88813e-29	0.400167	0.831	0.686	1.55968e-24	0	EIF3E
TCN2	9.21686e-29	0.423337	0.428	0.216	2.08697e-24	0	TCN2
FOSL2	9.85606e-28	0.437074	0.576	0.36	2.23171e-23	0	FOSL2
NAMPT	1.62688e-27	0.48976	0.529	0.324	3.68374e-23	0	NAMPT
SLC25A25	1.81074e-27	0.403534	0.311	0.132	4.10006e-23	0	SLC25A25
RPL22	2.07068e-27	0.250702	0.979	0.947	4.68865e-23	0	RPL22
TMEM176B	4.92282e-27	0.358729	0.2	0.06	1.11467e-22	0	TMEM176B
S100A6	5.22515e-27	0.27819	0.992	0.921	1.18313e-22	0	S100A6
RPS21	7.41413e-27	0.26535	0.977	0.927	1.67878e-22	0	RPS21
ICAM4	8.60759e-27	0.351502	0.27	0.102	1.94902e-22	0	ICAM4
RPSA	9.91295e-27	0.293366	0.926	0.819	2.24459e-22	0	RPSA
ATP1A1	2.61448e-26	0.401003	0.665	0.465	5.91996e-22	0	ATP1A1
FKBP1A	2.84796e-26	0.282587	0.971	0.935	6.44863e-22	0	FKBP1A
HLA-DPB1	5.25326e-26	0.431853	0.809	0.662	1.1895e-21	0	HLA-DPB1
PDIA5	1.30826e-25	0.260999	0.206	0.065	2.96229e-21	0	PDIA5
ARL4A	3.62972e-25	0.404444	0.73	0.535	8.21878e-21	0	ARL4A
RPS4Y1	5.66107e-25	0.368654	0.839	0.711	1.28184e-20	0	RPS4Y1
RP11-138A9.1	9.02848e-25	0.348976	0.315	0.136	2.04432e-20	0	RP11-138A9.1
TPM3	9.39796e-25	0.338779	0.811	0.669	2.12798e-20	0	TPM3
FBN1	1.42179e-24	0.378972	0.298	0.128	3.21935e-20	0	FBN1
PTAFR	1.90207e-24	0.25542	0.163	0.044	4.30686e-20	0	PTAFR
TMEM176A	3.11472e-24	0.426603	0.181	0.055	7.05265e-20	0	TMEM176A
ACTG1	3.53723e-24	0.345348	0.975	0.929	8.00934e-20	0	ACTG1
LDHA	3.6991e-24	0.387859	0.827	0.691	8.37586e-20	0	LDHA
PALMD	3.76896e-24	0.357981	0.65	0.427	8.53405e-20	0	PALMD
LYST	6.51616e-24	0.404771	0.339	0.162	1.47545e-19	0	LYST
CCDC68	7.75567e-24	0.276856	0.23	0.083	1.75612e-19	0	CCDC68
ANXA1	3.50619e-23	0.328093	0.796	0.594	7.93907e-19	0	ANXA1
CD55	6.79033e-23	0.422984	0.519	0.327	1.53753e-18	0	CD55
CDKN3	6.93684e-23	0.25806	0.15	0.039	1.57071e-18	0	CDKN3
MAFF	9.43581e-23	0.374822	0.531	0.327	2.13655e-18	0	MAFF
CXCL3	9.90917e-23	0.68351	0.27	0.114	2.24373e-18	0	CXCL3
SLC25A6	1.14673e-22	0.321918	0.846	0.722	2.59655e-18	0	SLC25A6
BTF3	1.198e-22	0.252653	0.947	0.897	2.71263e-18	0	BTF3
LHX6	1.23296e-22	0.28289	0.21	0.074	2.79178e-18	0	LHX6
MDK	1.28727e-22	0.32817	0.444	0.246	2.91477e-18	0	MDK
HLA-DRB1	1.2943e-22	0.359703	0.957	0.834	2.93068e-18	0	HLA-DRB1
STAB1	1.85537e-22	0.315154	0.321	0.147	4.20111e-18	0	STAB1
CCNL1	2.24888e-22	0.35717	0.782	0.635	5.09215e-18	0	CCNL1
ASPH	2.25189e-22	0.366669	0.387	0.208	5.09896e-18	0	ASPH
MARCKSL1	3.57936e-22	0.324996	0.78	0.576	8.10475e-18	0	MARCKSL1
TNFRSF10B	3.95102e-22	0.309507	0.288	0.128	8.94629e-18	0	TNFRSF10B
ENTPD1	8.19332e-22	0.409938	0.591	0.406	1.85521e-17	0	ENTPD1
MEOX1	2.9124e-21	0.252218	0.237	0.092	6.59455e-17	0	MEOX1
ARID5B	3.07713e-21	0.456466	0.562	0.375	6.96754e-17	0	ARID5B
CNTNAP3B	4.516e-21	0.276606	0.179	0.059	1.02256e-16	0	CNTNAP3B
BHLHE40	5.63849e-21	0.426963	0.5	0.316	1.27672e-16	0	BHLHE40
AKAP12	7.01483e-21	0.43782	0.321	0.152	1.58837e-16	0	AKAP12
HIF1A	8.17306e-21	0.359222	0.533	0.344	1.85063e-16	0	HIF1A
ZNF521	1.10221e-20	0.301544	0.3	0.14	2.49574e-16	0	ZNF521
RPL17	1.30353e-20	0.312691	0.85	0.762	2.95159e-16	0	RPL17
CCDC69	3.83996e-20	0.301418	0.418	0.231	8.69481e-16	0	CCDC69
EVA1C	4.21889e-20	0.349291	0.418	0.24	9.55283e-16	0	EVA1C
LY96	4.38858e-20	0.333287	0.533	0.345	9.93706e-16	0	LY96
HLA-DPA1	4.92172e-20	0.416129	0.772	0.625	1.11442e-15	0	HLA-DPA1
ATP8B1	6.79476e-20	0.280399	0.302	0.144	1.53854e-15	0	ATP8B1
HSPB8	6.80589e-20	0.279577	0.169	0.057	1.54106e-15	0	HSPB8
HMGN3	7.25496e-20	0.355963	0.679	0.532	1.64274e-15	0	HMGN3
IRF1	1.09015e-19	0.383397	0.724	0.552	2.46843e-15	0	IRF1
RAMP3	1.46739e-19	0.340017	0.868	0.712	3.32261e-15	0	RAMP3
MBNL1	1.65032e-19	0.324511	0.599	0.412	3.73682e-15	0	MBNL1
CCDC109B	1.70395e-19	0.258753	0.296	0.139	3.85825e-15	0	CCDC109B
TPM4	7.54233e-19	0.329839	0.765	0.621	1.70781e-14	0	TPM4
HIPK3	1.01322e-18	0.330184	0.407	0.241	2.29424e-14	0	HIPK3
KCTD12	1.05398e-18	0.278009	0.527	0.339	2.38654e-14	0	KCTD12
RALGAPA2	1.14724e-18	0.326563	0.3	0.146	2.59769e-14	0	RALGAPA2
FAM84B	2.00566e-18	0.33779	0.304	0.152	4.54142e-14	0	FAM84B
FOXP1	4.66721e-18	0.338576	0.661	0.502	1.0568e-13	0	FOXP1
NPM1	1.06983e-17	0.269958	0.889	0.791	2.42242e-13	0	NPM1
IL8	1.45185e-17	0.785866	0.253	0.119	3.28743e-13	0	IL8
KLF6	1.56047e-17	0.395898	0.794	0.691	3.53337e-13	0	KLF6
SEC11A	2.00447e-17	0.291862	0.714	0.584	4.53872e-13	0	SEC11A
YPEL2	2.31087e-17	0.383843	0.395	0.237	5.2325e-13	0	YPEL2
ZC3H12A	2.47796e-17	0.344156	0.309	0.166	5.61084e-13	0	ZC3H12A
EMP1	2.80365e-17	0.393647	0.733	0.568	6.34831e-13	0	EMP1
THBS1	3.69445e-17	0.546466	0.358	0.207	8.36533e-13	0	THBS1
RASA4	3.97653e-17	0.286532	0.302	0.15	9.00406e-13	0	RASA4
RAB13	1.03322e-16	0.315292	0.761	0.617	2.33952e-12	0	RAB13
CFD	1.36533e-16	0.428847	0.232	0.101	3.09151e-12	0	CFD
YBX1	1.82701e-16	0.26857	0.924	0.863	4.13691e-12	0	YBX1
CTHRC1	2.07622e-16	0.340323	0.352	0.193	4.70118e-12	0	CTHRC1
PLSCR1	2.18642e-16	0.339449	0.591	0.44	4.95071e-12	0	PLSCR1
ENO1	3.42241e-16	0.294085	0.689	0.526	7.74935e-12	0	ENO1
CFI	4.66997e-16	0.367148	0.442	0.293	1.05742e-11	0	CFI
CCNI	4.97109e-16	0.285195	0.768	0.65	1.12561e-11	0	CCNI
EIF4B	5.69651e-16	0.314355	0.584	0.443	1.28986e-11	0	EIF4B
SSH1	5.86152e-16	0.270287	0.261	0.129	1.32722e-11	0	SSH1
NEDD9	6.3418e-16	0.333655	0.665	0.524	1.43597e-11	0	NEDD9
TMEM2	7.91374e-16	0.312661	0.399	0.24	1.79191e-11	0	TMEM2
POLE4	8.67719e-16	0.321016	0.549	0.386	1.96478e-11	0	POLE4
CNIH1	1.18577e-15	0.290435	0.432	0.279	2.68494e-11	0	CNIH1
CYTH1	1.21143e-15	0.305921	0.364	0.214	2.74304e-11	0	CYTH1
EIF4A1	1.47935e-15	0.266723	0.87	0.776	3.34969e-11	0	EIF4A1
AQP1	1.84999e-15	0.340809	0.768	0.635	4.18892e-11	0	AQP1
PTMS	2.05711e-15	0.27777	0.805	0.66	4.65792e-11	0	PTMS
HHEX	3.14932e-15	0.38535	0.444	0.295	7.13101e-11	0	HHEX
INSIG1	3.52289e-15	0.431034	0.42	0.272	7.97688e-11	0	INSIG1
PMAIP1	4.84064e-15	0.2549	0.29	0.153	1.09607e-10	0	PMAIP1
TPST2	5.90919e-15	0.273365	0.319	0.179	1.33802e-10	0	TPST2
CDKN1A	7.76434e-15	0.39373	0.685	0.535	1.75808e-10	0	CDKN1A
NBEAL1	1.24933e-14	0.274815	0.553	0.4	2.82885e-10	0	NBEAL1
HLA-DMA	1.31797e-14	0.302666	0.607	0.453	2.98428e-10	0	HLA-DMA
ATF3	1.37982e-14	0.349481	0.56	0.392	3.12433e-10	0	ATF3
UBE2D3	1.85061e-14	0.263428	0.761	0.668	4.19033e-10	0	UBE2D3
NDRG1	1.87459e-14	0.375672	0.634	0.518	4.24464e-10	0	NDRG1
FOXC1	1.99977e-14	0.32877	0.267	0.141	4.52808e-10	0	FOXC1
PDLIM5	2.02952e-14	0.282134	0.535	0.379	4.59544e-10	0	PDLIM5
ARPC1B	2.35257e-14	0.252122	0.776	0.647	5.32694e-10	0	ARPC1B
SERPINB1	2.8296e-14	0.35063	0.387	0.246	6.40707e-10	0	SERPINB1
PPP1R15A	6.83611e-14	0.251623	0.815	0.689	1.5479e-09	0	PPP1R15A
GNS	8.38413e-14	0.27019	0.302	0.173	1.89842e-09	0	GNS
TNFRSF1A	8.82452e-14	0.309947	0.553	0.414	1.99814e-09	0	TNFRSF1A
CTGF	8.85648e-14	0.728701	0.56	0.435	2.00537e-09	0	CTGF
CLEC2B	1.30891e-13	0.332667	0.679	0.555	2.96375e-09	0	CLEC2B
BIRC3	1.95319e-13	0.330909	0.317	0.183	4.4226e-09	0	BIRC3
LEPR	2.01482e-13	0.259967	0.253	0.13	4.56216e-09	0	LEPR
PKM	2.54304e-13	0.296073	0.607	0.464	5.7582e-09	0	PKM
TRIB1	3.09755e-13	0.293496	0.397	0.254	7.01378e-09	0	TRIB1
CHIC2	3.17184e-13	0.28515	0.424	0.281	7.182e-09	0	CHIC2
CEBPD	3.98032e-13	0.388643	0.626	0.486	9.01265e-09	0	CEBPD
PVRL2	6.1882e-13	0.267837	0.57	0.427	1.40119e-08	0	PVRL2
RPGR	8.52985e-13	0.288551	0.37	0.232	1.93141e-08	0	RPGR
IMPDH2	1.19986e-12	0.268366	0.315	0.192	2.71684e-08	0	IMPDH2
APLNR	1.39562e-12	0.307519	0.391	0.248	3.1601e-08	0	APLNR
TXN	1.81546e-12	0.290429	0.823	0.71	4.11076e-08	0	TXN
TIFA	2.88972e-12	0.286408	0.319	0.193	6.54318e-08	0	TIFA
BMPR2	2.91947e-12	0.27108	0.523	0.384	6.61056e-08	0	BMPR2
ZFAND5	4.43324e-12	0.366258	0.636	0.529	1.00382e-07	0	ZFAND5
PRDX6	5.37859e-12	0.26585	0.642	0.524	1.21787e-07	0	PRDX6
LMCD1	7.53238e-12	0.281642	0.49	0.362	1.70556e-07	0	LMCD1
MKL2	1.08335e-11	0.311944	0.447	0.317	2.45303e-07	0	MKL2
MPZL2	1.50193e-11	0.266505	0.416	0.279	3.40081e-07	0	MPZL2
ABLIM1	1.5455e-11	0.327827	0.422	0.303	3.49948e-07	0	ABLIM1
TSPAN6	2.36877e-11	0.253346	0.305	0.188	5.3636e-07	0	TSPAN6
CKS2	5.78981e-11	0.265266	0.375	0.249	1.31099e-06	0	CKS2
CTSS	8.17033e-11	0.260965	0.391	0.268	1.85001e-06	0	CTSS
NFE2L1	8.5927e-11	0.259812	0.399	0.276	1.94565e-06	0	NFE2L1
ITPKC	1.18091e-10	0.273494	0.22	0.121	2.67393e-06	0	ITPKC
ASRGL1	1.9535e-10	0.256466	0.284	0.175	4.4233e-06	0	ASRGL1
RNASE1	2.02103e-10	0.259256	0.879	0.796	4.57622e-06	0	RNASE1
UPP1	2.76755e-10	0.270424	0.502	0.374	6.26657e-06	0	UPP1
SLC2A3	8.4036e-10	0.271849	0.728	0.586	1.90283e-05	0	SLC2A3
RAI14	1.59443e-09	0.284989	0.424	0.312	3.61026e-05	0	RAI14
PPP3CA	1.86678e-09	0.272986	0.436	0.32	4.22694e-05	0	PPP3CA
SERPINE1	8.40549e-09	0.387311	0.34	0.236	0.000190326	0	SERPINE1
VMP1	1.02151e-08	0.316102	0.531	0.424	0.000231302	0	VMP1
ADM5	1.05535e-08	0.302922	0.257	0.164	0.000238964	0	ADM5
CDC42EP3	1.41665e-08	0.258999	0.494	0.393	0.000320771	0	CDC42EP3
LDLR	2.92456e-08	0.264205	0.335	0.231	0.000662208	0	LDLR
ERRFI1	3.21703e-08	0.2997	0.206	0.123	0.000728431	0	ERRFI1
RCAN1	3.87011e-08	0.467146	0.422	0.331	0.000876308	0	RCAN1
RPS26	4.93747e-08	0.319841	0.852	0.833	0.00111799	0	RPS26
NRN1	7.44761e-08	0.253972	0.461	0.357	0.00168636	0	NRN1
CYR61	9.0594e-07	0.334743	0.541	0.438	0.0205132	0	CYR61
EDN1	1.11882e-06	0.670574	0.307	0.216	0.0253334	0	EDN1
ARID5A	1.60802e-06	0.257008	0.352	0.268	0.0364104	0	ARID5A
COL6A2	0.000980901	0.296626	0.319	0.268	1	0	COL6A2
MT-ND4	1.11721e-168	1.12548	0.998	0.999	2.5297e-164	1	MT-ND4
MT-ND3	2.1848e-161	1.21662	1	0.995	4.94705e-157	1	MT-ND3
MT-CO2	1.44559e-160	1.06499	1	0.998	3.27326e-156	1	MT-CO2
MT-ND2	1.07785e-159	1.02187	1	0.998	2.44058e-155	1	MT-ND2
MT-ATP6	1.88182e-159	1.04095	0.998	0.999	4.26101e-155	1	MT-ATP6
MT-CO3	8.29114e-154	1.09751	1	0.999	1.87736e-149	1	MT-CO3
MT-CYB	6.25984e-152	0.989629	0.998	0.998	1.41742e-147	1	MT-CYB
MT-ND5	6.17385e-145	0.990894	0.993	0.971	1.39795e-140	1	MT-ND5
MT-CO1	2.78842e-134	0.815457	1	0.998	6.31383e-130	1	MT-CO1
FABP5	5.94956e-127	1.10352	0.995	0.85	1.34716e-122	1	FABP5
MT-ND1	1.72662e-124	0.800925	0.998	0.994	3.90959e-120	1	MT-ND1
MT-ND4L	1.72343e-108	0.979773	0.959	0.768	3.90236e-104	1	MT-ND4L
CA4	1.72259e-102	1.07282	0.762	0.256	3.90046e-98	1	CA4
CD320	1.06942e-97	0.951079	0.971	0.71	2.4215e-93	1	CD320
CD36	4.07145e-91	0.829264	0.929	0.475	9.21899e-87	1	CD36
PLVAP	1.08934e-78	0.680375	0.988	0.824	2.46659e-74	1	PLVAP
B2M	2.89242e-73	0.355986	1	1	6.5493e-69	1	B2M
RBP7	6.52816e-69	0.685691	0.895	0.522	1.47817e-64	1	RBP7
SDPR	1.13039e-68	0.714866	0.917	0.726	2.55953e-64	1	SDPR
BTNL9	7.68537e-68	0.794533	0.662	0.28	1.7402e-63	1	BTNL9
EPAS1	4.05754e-67	0.667254	0.934	0.815	9.1875e-63	1	EPAS1
TXNIP	3.59498e-64	0.597518	0.988	0.834	8.14011e-60	1	TXNIP
GSN	7.56619e-64	0.611838	0.981	0.86	1.71321e-59	1	GSN
SLC14A1	1.40276e-60	0.724805	0.608	0.249	3.17626e-56	1	SLC14A1
IFI27	1.53459e-58	0.50444	0.993	0.94	3.47478e-54	1	IFI27
RGCC	2.23296e-58	0.785178	0.934	0.672	5.05609e-54	1	RGCC
ITM2B	9.07803e-56	0.446051	0.993	0.985	2.05554e-51	1	ITM2B
SLC9A3R2	5.20089e-55	0.695109	0.893	0.648	1.17764e-50	1	SLC9A3R2
PPAP2A	7.94362e-54	0.715356	0.878	0.65	1.79867e-49	1	PPAP2A
IFI6	1.62831e-52	0.682033	0.881	0.69	3.68698e-48	1	IFI6
DDIT4	6.17479e-52	0.658681	0.839	0.582	1.39816e-47	1	DDIT4
LIFR	9.70766e-46	0.673564	0.73	0.468	2.19811e-41	1	LIFR
ATOH8	3.47819e-45	0.680886	0.54	0.254	7.87567e-41	1	ATOH8
TIMP3	6.32909e-45	0.5622	0.9	0.743	1.4331e-40	1	TIMP3
SORBS2	1.61699e-41	0.715508	0.628	0.373	3.66136e-37	1	SORBS2
TACC1	2.06243e-41	0.578025	0.818	0.678	4.66997e-37	1	TACC1
IGLL5	2.8919e-41	0.641286	0.691	0.424	6.54814e-37	1	IGLL5
PRX	2.10672e-40	0.646188	0.336	0.11	4.77025e-36	1	PRX
GNG11	5.32447e-39	0.358417	0.983	0.956	1.20562e-34	1	GNG11
TMEM88	6.59019e-35	0.551449	0.788	0.597	1.49222e-30	1	TMEM88
LCN6.1	8.66975e-35	0.682038	0.521	0.283	1.96309e-30	1	LCN6.1
PRSS23	9.86387e-35	0.47936	0.871	0.682	2.23348e-30	1	PRSS23
NQO1	1.13118e-33	0.630876	0.642	0.428	2.56132e-29	1	NQO1
ITM2A	2.05743e-33	0.552317	0.815	0.686	4.65865e-29	1	ITM2A
TMEM204	1.13156e-32	0.575042	0.655	0.453	2.56219e-28	1	TMEM204
TSC22D3	1.24314e-30	0.412445	0.854	0.701	2.81483e-26	1	TSC22D3
CABP1	1.44214e-29	0.496525	0.294	0.107	3.26543e-25	1	CABP1
PDGFD	3.11499e-28	0.565844	0.406	0.199	7.05328e-24	1	PDGFD
F2RL3	3.94334e-28	0.597064	0.56	0.347	8.9289e-24	1	F2RL3
VAMP5	4.40704e-28	0.379704	0.888	0.783	9.97885e-24	1	VAMP5
CYP4B1	1.79722e-27	0.379526	0.202	0.055	4.06943e-23	1	CYP4B1
LY6E	2.12533e-27	0.452917	0.822	0.715	4.81238e-23	1	LY6E
GIMAP7	2.55645e-27	0.477228	0.796	0.683	5.78856e-23	1	GIMAP7
HIF3A	7.19152e-27	0.537515	0.384	0.185	1.62838e-22	1	HIF3A
TGFBR2	3.07396e-26	0.389124	0.871	0.795	6.96037e-22	1	TGFBR2
ISLR	3.72699e-26	0.489871	0.231	0.074	8.43903e-22	1	ISLR
TSC22D1	2.48913e-25	0.401678	0.871	0.773	5.63614e-21	1	TSC22D1
BST2	2.52459e-25	0.423564	0.813	0.702	5.71643e-21	1	BST2
PLAC9	5.0485e-25	0.46357	0.606	0.388	1.14313e-20	1	PLAC9
ID2	7.5594e-25	0.445836	0.808	0.644	1.71168e-20	1	ID2
PDE1C	9.10906e-25	0.44263	0.297	0.121	2.06256e-20	1	PDE1C
SPTBN1	5.53537e-24	0.365467	0.83	0.758	1.25337e-19	1	SPTBN1
NOV	4.66378e-23	0.576555	0.409	0.209	1.05602e-18	1	NOV
SEPP1	5.65985e-23	0.48627	0.725	0.593	1.28156e-18	1	SEPP1
HSPA1B	1.84912e-22	0.404413	0.873	0.726	4.18696e-18	1	HSPA1B
ISG15	2.85417e-22	0.432181	0.776	0.648	6.46269e-18	1	ISG15
NOSTRIN	1.20578e-21	0.483138	0.569	0.403	2.73025e-17	1	NOSTRIN
CTSH	4.64523e-21	0.479111	0.601	0.445	1.05182e-16	1	CTSH
SH3BGRL2	7.23388e-21	0.507512	0.448	0.278	1.63797e-16	1	SH3BGRL2
IFI44L	2.88786e-20	0.506793	0.523	0.348	6.53899e-16	1	IFI44L
SRGN	5.22545e-20	0.286425	0.922	0.867	1.1832e-15	1	SRGN
LNX1	7.38388e-20	0.438171	0.297	0.139	1.67193e-15	1	LNX1
SLCO2A1	7.99059e-20	0.412085	0.715	0.549	1.80931e-15	1	SLCO2A1
HERPUD1	8.35145e-20	0.423443	0.732	0.656	1.89102e-15	1	HERPUD1
FLT1	1.18519e-19	0.437122	0.606	0.456	2.68363e-15	1	FLT1
GIMAP4	3.23444e-19	0.349788	0.762	0.66	7.32374e-15	1	GIMAP4
SEC14L1	3.09153e-18	0.405297	0.676	0.587	7.00015e-14	1	SEC14L1
FAM107A	5.58297e-18	0.438278	0.538	0.374	1.26415e-13	1	FAM107A
FKBP5	8.2141e-18	0.474643	0.474	0.322	1.85992e-13	1	FKBP5
GPR116	1.54563e-17	0.464994	0.613	0.483	3.49976e-13	1	GPR116
XAF1	1.72261e-17	0.450592	0.538	0.389	3.90051e-13	1	XAF1
OSBPL1A	1.84362e-17	0.439241	0.418	0.257	4.17451e-13	1	OSBPL1A
OLFML2A	7.02691e-17	0.432596	0.372	0.216	1.5911e-12	1	OLFML2A
HLA-DRB11	1.43738e-16	0.296331	0.917	0.845	3.25465e-12	1	HLA-DRB1
PDK4	1.7126e-16	0.369159	0.645	0.512	3.87785e-12	1	PDK4
DHRS3	2.6651e-16	0.446793	0.414	0.264	6.03459e-12	1	DHRS3
RAMP31	2.18503e-15	0.307437	0.83	0.724	4.94756e-11	1	RAMP3
STC1	2.93216e-15	0.285507	0.55	0.361	6.63929e-11	1	STC1
LDB2	1.96939e-14	0.417813	0.645	0.58	4.45929e-10	1	LDB2
NOTCH4	6.90328e-14	0.357641	0.591	0.473	1.56311e-09	1	NOTCH4
EMP3	8.35039e-14	0.423605	0.511	0.381	1.89078e-09	1	EMP3
APP	8.55903e-14	0.281597	0.827	0.822	1.93802e-09	1	APP
EMCN	1.2225e-13	0.303917	0.725	0.686	2.7681e-09	1	EMCN
WDR60	2.04461e-13	0.414731	0.406	0.282	4.62961e-09	1	WDR60
ITIH5	2.77033e-13	0.422823	0.302	0.172	6.27285e-09	1	ITIH5
ETS1	2.81892e-13	0.37886	0.582	0.499	6.38287e-09	1	ETS1
S100A4	3.429e-13	0.379467	0.528	0.388	7.76428e-09	1	S100A4
AIF1L	3.82479e-13	0.405439	0.336	0.205	8.66046e-09	1	AIF1L
PPA1	4.97725e-13	0.305778	0.703	0.635	1.127e-08	1	PPA1
NDUFA12	9.16845e-13	0.33694	0.696	0.646	2.07601e-08	1	NDUFA12
EHD4	9.29688e-13	0.327776	0.574	0.478	2.10509e-08	1	EHD4
APOLD1	1.97739e-12	0.368366	0.596	0.489	4.47741e-08	1	APOLD1
VAMP8	2.13615e-12	0.384138	0.331	0.202	4.83688e-08	1	VAMP8
OFD1	4.42191e-12	0.43335	0.418	0.3	1.00125e-07	1	OFD1
S1PR1	1.01511e-11	0.360823	0.63	0.581	2.29851e-07	1	S1PR1
PPAP2B	3.27812e-11	0.309155	0.594	0.498	7.42264e-07	1	PPAP2B
CYB5A	3.27819e-11	0.298652	0.628	0.577	7.4228e-07	1	CYB5A
HEY1	6.81195e-11	0.340976	0.445	0.317	1.54243e-06	1	HEY1
NFIB	6.81475e-11	0.273335	0.769	0.75	1.54306e-06	1	NFIB
CYYR1	8.16649e-11	0.343441	0.613	0.558	1.84914e-06	1	CYYR1
TMEM150C	1.30833e-10	0.37411	0.287	0.18	2.96245e-06	1	TMEM150C
ARHGAP29	1.31702e-10	0.268468	0.74	0.714	2.98212e-06	1	ARHGAP29
FAM167B	1.64736e-10	0.292463	0.659	0.553	3.73013e-06	1	FAM167B
ARRDC2	1.87527e-10	0.403171	0.35	0.246	4.24617e-06	1	ARRDC2
S100A13	2.07486e-10	0.263375	0.781	0.787	4.69811e-06	1	S100A13
ZNF704	3.30568e-10	0.311361	0.251	0.143	7.48505e-06	1	ZNF704
MGLL	8.34333e-10	0.287587	0.591	0.503	1.88918e-05	1	MGLL
ITGA1	1.04162e-09	0.308061	0.467	0.36	2.35853e-05	1	ITGA1
SYP	2.50688e-09	0.410137	0.119	0.048	5.67633e-05	1	SYP
FXYD6	4.47412e-09	0.286339	0.438	0.332	0.000101307	1	FXYD6
RAPGEF2	4.64831e-09	0.351759	0.316	0.218	0.000105252	1	RAPGEF2
ZBTB16	4.80096e-09	0.346873	0.409	0.32	0.000108708	1	ZBTB16
RNF115	5.64408e-09	0.350067	0.399	0.316	0.000127799	1	RNF115
EMP2	6.20379e-09	0.301414	0.628	0.622	0.000140472	1	EMP2
ASS1	1.34267e-08	0.3105	0.406	0.299	0.000304021	1	ASS1
IFNGR1	2.57599e-08	0.375222	0.491	0.444	0.000583281	1	IFNGR1
SYNPO	2.92982e-08	0.3307	0.518	0.452	0.000663399	1	SYNPO
TPM1	4.54909e-08	0.257554	0.535	0.464	0.00103005	1	TPM1
HLA-DQB1	5.9479e-08	0.327172	0.467	0.385	0.00134678	1	HLA-DQB1
IFIT3	6.49166e-08	0.275013	0.314	0.217	0.00146991	1	IFIT3
TMEM243	9.08298e-08	0.353685	0.389	0.317	0.00205666	1	TMEM243
GIMAP6	1.39252e-07	0.32375	0.426	0.355	0.00315308	1	GIMAP6
KDR	1.53371e-07	0.285721	0.472	0.399	0.00347277	1	KDR
INSR	2.0837e-07	0.362576	0.567	0.496	0.00471813	1	INSR
PTPRB	2.11503e-07	0.267184	0.579	0.537	0.00478907	1	PTPRB
PLAU	2.19044e-07	0.323768	0.297	0.209	0.00495982	1	PLAU
FCN3	2.21511e-07	0.290185	0.248	0.16	0.00501567	1	FCN3
HIPK2	2.85878e-07	0.34401	0.273	0.191	0.00647314	1	HIPK2
CYSTM1	5.34755e-07	0.270165	0.562	0.525	0.0121085	1	CYSTM1
PLAT	1.53937e-06	0.290159	0.436	0.345	0.0348561	1	PLAT
SOCS2	3.4006e-06	0.303361	0.448	0.393	0.0769998	1	SOCS2
VAMP2	7.61928e-06	0.25486	0.579	0.597	0.172523	1	VAMP2
MCF2L	7.63771e-06	0.265975	0.389	0.321	0.172941	1	MCF2L
GRB10	1.34045e-05	0.333674	0.363	0.311	0.303518	1	GRB10
HPCAL1	2.5544e-05	0.271361	0.428	0.388	0.578394	1	HPCAL1
RP11-536O18.2	5.57867e-05	0.353372	0.185	0.125	1	1	RP11-536O18.2
IGFBP2	5.775e-05	0.287425	0.345	0.285	1	1	IGFBP2
NCK1	6.24417e-05	0.264513	0.372	0.319	1	1	NCK1
FAM177A1	7.9735e-05	0.274069	0.516	0.516	1	1	FAM177A1
RBP5	0.000119207	0.265234	0.358	0.294	1	1	RBP5
HBA2	0.000205707	1.51383	0.112	0.065	1	1	HBA2
INMT	0.000218321	0.258707	0.182	0.127	1	1	INMT
PML	0.0002702	0.287021	0.331	0.288	1	1	PML
COMMD2	0.000656769	0.273195	0.275	0.228	1	1	COMMD2
NCOA3	0.000707815	0.269412	0.294	0.251	1	1	NCOA3
FBXO31	0.000735585	0.254017	0.217	0.168	1	1	FBXO31
ERAP2	0.00133703	0.278518	0.297	0.262	1	1	ERAP2
FOXO3	0.00331827	0.271914	0.316	0.29	1	1	FOXO3
SOCS31	3.06976e-53	0.912349	0.881	0.649	6.95085e-49	2	SOCS3
ZFP361	1.94893e-51	0.75957	0.963	0.802	4.41296e-47	2	ZFP36
FOSB	1.38072e-39	0.763282	0.887	0.69	3.12637e-35	2	FOSB
SLC2A31	3.53196e-39	0.687829	0.799	0.587	7.99742e-35	2	SLC2A3
SPRY1	2.94834e-37	0.755909	0.866	0.66	6.67592e-33	2	SPRY1
NEAT1	1.28891e-36	0.500716	0.982	0.97	2.91847e-32	2	NEAT1
FOS	2.44991e-34	0.62384	0.948	0.842	5.54733e-30	2	FOS
PTMA	1.24748e-33	0.3111	1	1	2.82467e-29	2	PTMA
JUNB	1.10585e-30	0.561241	0.97	0.867	2.50397e-26	2	JUNB
MUC5AC	1.29442e-28	0.98202	0.18	0.037	2.93095e-24	2	MUC5AC
RPL371	1.15523e-27	0.374267	0.991	0.979	2.61578e-23	2	RPL37
MIDN	1.89871e-27	0.636398	0.692	0.489	4.29925e-23	2	MIDN
RPS15A1	6.63505e-25	0.339523	0.991	0.993	1.50237e-20	2	RPS15A
LMNA	1.11315e-24	0.459604	0.878	0.721	2.5205e-20	2	LMNA
THBD	1.64663e-24	0.707222	0.64	0.445	3.72847e-20	2	THBD
TRIB11	6.3141e-24	0.562867	0.479	0.254	1.4297e-19	2	TRIB1
COL15A1	1.67897e-23	0.447283	0.823	0.63	3.80169e-19	2	COL15A1
BHLHE401	1.25529e-22	0.591404	0.537	0.325	2.84236e-18	2	BHLHE40
RPL121	1.48405e-22	0.364981	0.979	0.976	3.36034e-18	2	RPL12
RPLP11	2.25229e-22	0.305673	1	0.997	5.09985e-18	2	RPLP1
SGK1	2.65215e-22	0.654732	0.695	0.511	6.00527e-18	2	SGK1
EGR1	1.07344e-21	0.558284	0.787	0.594	2.43059e-17	2	EGR1
EMP11	1.92573e-21	0.504784	0.756	0.577	4.36042e-17	2	EMP1
AQP11	2.0171e-21	0.514375	0.82	0.638	4.56732e-17	2	AQP1
RPL321	6.21934e-20	0.270784	0.997	0.998	1.40824e-15	2	RPL32
GAST	3.63377e-19	0.258725	0.11	0.02	8.22794e-15	2	GAST
RPS121	2.50326e-18	0.29799	0.997	0.991	5.66813e-14	2	RPS12
XIST	3.71522e-18	0.412104	0.107	0.02	8.41238e-14	2	XIST
RPS161	1.70777e-17	0.251007	0.985	0.977	3.86689e-13	2	RPS16
RPL391	2.19288e-17	0.303073	0.991	0.994	4.96533e-13	2	RPL39
RPL91	7.5329e-17	0.260875	0.991	0.983	1.70567e-12	2	RPL9
RPS81	1.00306e-16	0.272131	0.988	0.986	2.27123e-12	2	RPS8
EDNRB	1.09764e-16	0.656237	0.259	0.111	2.48539e-12	2	EDNRB
MCL1	1.38988e-16	0.443004	0.744	0.644	3.1471e-12	2	MCL1
ATF4	1.52645e-16	0.441979	0.713	0.585	3.45635e-12	2	ATF4
RPS22	1.96204e-16	0.255351	0.994	0.968	4.44265e-12	2	RPS2
SERTAD1	3.0464e-16	0.476423	0.686	0.525	6.89796e-12	2	SERTAD1
H3F3B	8.42098e-16	0.318288	0.985	0.978	1.90676e-11	2	H3F3B
JUND	2.02873e-15	0.451838	0.777	0.676	4.59366e-11	2	JUND
VMP11	2.44566e-15	0.500421	0.579	0.426	5.53772e-11	2	VMP1
RPL281	2.54731e-15	0.255433	0.997	0.988	5.76787e-11	2	RPL28
HSP90AB1	3.3378e-14	0.276239	0.957	0.885	7.55777e-10	2	HSP90AB1
PHGR1	2.27405e-13	0.517423	0.11	0.029	5.14912e-09	2	PHGR1
MYC	3.85742e-13	0.440494	0.433	0.27	8.73437e-09	2	MYC
IRF11	5.03197e-13	0.433836	0.698	0.567	1.13939e-08	2	IRF1
TNFRSF10D	1.44718e-12	0.438148	0.378	0.231	3.27686e-08	2	TNFRSF10D
DUSP231	1.47946e-12	0.467827	0.591	0.458	3.34993e-08	2	DUSP23
ARGLU1	1.50218e-12	0.311325	0.738	0.66	3.40139e-08	2	ARGLU1
IGFBP7	1.81597e-12	0.31905	0.985	0.968	4.1119e-08	2	IGFBP7
LUZP1	2.03335e-12	0.384763	0.591	0.463	4.6041e-08	2	LUZP1
CCNL11	2.69289e-12	0.42352	0.741	0.65	6.09752e-08	2	CCNL1
IER2	4.98547e-12	0.368851	0.884	0.764	1.12886e-07	2	IER2
SPARC	5.00984e-12	0.329169	0.918	0.82	1.13438e-07	2	SPARC
ABL2	5.40781e-12	0.476772	0.46	0.313	1.22449e-07	2	ABL2
ANKRD28	5.5885e-12	0.447261	0.348	0.201	1.2654e-07	2	ANKRD28
RPL36A1	5.82536e-12	0.258514	0.93	0.928	1.31904e-07	2	RPL36A
CDKN1A1	1.12661e-11	0.387926	0.668	0.548	2.55098e-07	2	CDKN1A
C1orf54	3.80702e-11	0.36695	0.576	0.439	8.62024e-07	2	C1orf54
KLF4	5.94871e-11	0.400543	0.71	0.614	1.34697e-06	2	KLF4
YBX31	9.24345e-11	0.332892	0.826	0.718	2.09299e-06	2	YBX3
TSHZ21	1.04905e-10	0.363379	0.476	0.326	2.37536e-06	2	TSHZ2
KLF10	3.95509e-10	0.480892	0.512	0.392	8.9555e-06	2	KLF10
STAT3	4.34256e-10	0.406099	0.601	0.517	9.83285e-06	2	STAT3
CD34	5.33432e-10	0.318444	0.683	0.562	1.20785e-05	2	CD34
RPL171	6.6573e-10	0.277686	0.817	0.772	1.50741e-05	2	RPL17
RP6-99M1.2	8.67715e-10	0.272547	0.207	0.1	1.96477e-05	2	RP6-99M1.2
SNAI1	1.17026e-09	0.328494	0.372	0.241	2.64982e-05	2	SNAI1
IGFBP4	1.94018e-09	0.253478	0.878	0.851	4.39315e-05	2	IGFBP4
IFITM1	2.34974e-09	0.274187	0.765	0.679	5.32051e-05	2	IFITM1
MT2A	2.97374e-09	0.362833	0.823	0.773	6.73343e-05	2	MT2A
A2M	3.05809e-09	0.252241	0.881	0.895	6.92443e-05	2	A2M
ZFAS1	5.25532e-09	0.339366	0.689	0.598	0.000118996	2	ZFAS1
BCL3	5.7588e-09	0.286675	0.296	0.178	0.000130397	2	BCL3
HBEGF	7.48267e-09	0.361729	0.476	0.355	0.00016943	2	HBEGF
SNHG7	8.94715e-09	0.302099	0.68	0.604	0.00020259	2	SNHG7
UPP11	9.78e-09	0.333167	0.506	0.382	0.000221449	2	UPP1
KLF2	1.03468e-08	0.348471	0.726	0.631	0.000234283	2	KLF2
C11orf96	1.38601e-08	0.328245	0.299	0.183	0.000313833	2	C11orf96
HLA-DPB11	1.51574e-08	0.284	0.768	0.677	0.000343208	2	HLA-DPB1
ZC3HAV1	1.69452e-08	0.346687	0.503	0.373	0.00038369	2	ZC3HAV1
TFF1	2.20271e-08	1.88921	0.244	0.135	0.00049876	2	TFF1
SPP1	2.64531e-08	0.306159	0.192	0.092	0.000598977	2	SPP1
SDE2	2.71129e-08	0.300381	0.253	0.148	0.000613918	2	SDE2
PNRC1	2.80713e-08	0.303335	0.78	0.727	0.000635619	2	PNRC1
MAP1LC3B	3.14979e-08	0.304086	0.683	0.625	0.000713207	2	MAP1LC3B
C1orf63	3.77743e-08	0.350594	0.665	0.575	0.000855324	2	C1orf63
JMJD1C	5.26601e-08	0.418421	0.543	0.448	0.00119238	2	JMJD1C
ATF31	5.29527e-08	0.283723	0.543	0.406	0.00119901	2	ATF3
TSC22D2	5.64252e-08	0.343837	0.354	0.241	0.00127764	2	TSC22D2
CCDC85B	6.25176e-08	0.251871	0.814	0.774	0.00141559	2	CCDC85B
SLC38A2	6.84942e-08	0.297748	0.634	0.53	0.00155091	2	SLC38A2
ZFP36L1	8.87959e-08	0.298719	0.851	0.79	0.00201061	2	ZFP36L1
MUC1	9.3755e-08	0.416778	0.11	0.043	0.0021229	2	MUC1
TMEM21	1.062e-07	0.252286	0.375	0.254	0.00240468	2	TMEM2
C4orf32	1.34924e-07	0.363629	0.479	0.381	0.00305509	2	C4orf32
MCF2L1	1.49302e-07	0.280523	0.436	0.317	0.00338064	2	MCF2L
DDX21	2.55598e-07	0.324076	0.555	0.454	0.00578751	2	DDX21
HYAL2	2.76967e-07	0.294679	0.765	0.685	0.00627137	2	HYAL2
DNAJA1	3.08896e-07	0.250908	0.787	0.74	0.00699433	2	DNAJA1
ARL5B	3.48124e-07	0.321842	0.265	0.167	0.00788258	2	ARL5B
ADCY4	3.52804e-07	0.320301	0.527	0.436	0.00798855	2	ADCY4
MYLIP	3.84812e-07	0.276744	0.463	0.361	0.00871331	2	MYLIP
RDX	4.49567e-07	0.26238	0.753	0.711	0.0101795	2	RDX
FOSL21	5.19795e-07	0.295704	0.485	0.387	0.0117697	2	FOSL2
SOX7	9.27149e-07	0.33059	0.409	0.314	0.0209934	2	SOX7
ELF2	9.68066e-07	0.278794	0.396	0.296	0.0219199	2	ELF2
DDX3X	1.22412e-06	0.316859	0.546	0.483	0.0277177	2	DDX3X
FAM133B	1.38544e-06	0.329029	0.521	0.448	0.0313705	2	FAM133B
WNK1	1.57822e-06	0.280197	0.5	0.409	0.0357356	2	WNK1
PITPNC1	1.7159e-06	0.25409	0.36	0.257	0.0388531	2	PITPNC1
SEC14L11	1.95703e-06	0.274924	0.662	0.592	0.044313	2	SEC14L1
AFF4	1.97096e-06	0.302199	0.396	0.302	0.0446283	2	AFF4
CKS21	2.19918e-06	0.401026	0.351	0.261	0.0497961	2	CKS2
PVRL21	2.25357e-06	0.283298	0.515	0.444	0.0510276	2	PVRL2
LMCD11	2.31367e-06	0.283626	0.466	0.374	0.0523884	2	LMCD1
UGCG1	2.98344e-06	0.259805	0.39	0.293	0.0675541	2	UGCG
GPR56	3.131e-06	0.274112	0.338	0.24	0.0708952	2	GPR56
PALMD1	3.73846e-06	0.282544	0.537	0.457	0.08465	2	PALMD
SOX17	3.9715e-06	0.33499	0.466	0.361	0.0899267	2	SOX17
NEDD91	5.19441e-06	0.256296	0.601	0.542	0.117617	2	NEDD9
KRT19	7.4595e-06	0.29077	0.116	0.054	0.168905	2	KRT19
GKN1	8.52134e-06	1.72796	0.155	0.082	0.192949	2	GKN1
HNRNPU	8.8355e-06	0.267091	0.585	0.522	0.200062	2	HNRNPU
NBEAL11	9.80282e-06	0.276689	0.497	0.418	0.221965	2	NBEAL1
ATP1A11	1.00861e-05	0.308946	0.57	0.491	0.228381	2	ATP1A1
DUSP5	1.57905e-05	0.287065	0.341	0.252	0.357544	2	DUSP5
IL6ST	1.6156e-05	0.275684	0.595	0.556	0.365819	2	IL6ST
PTBP1	1.72859e-05	0.341249	0.451	0.377	0.391404	2	PTBP1
UBE2S	1.89109e-05	0.363223	0.363	0.284	0.4282	2	UBE2S
FUS	1.91912e-05	0.281306	0.732	0.677	0.434545	2	FUS
SNHG15	2.50918e-05	0.263756	0.247	0.167	0.568154	2	SNHG15
ADM51	3.22342e-05	0.317307	0.256	0.171	0.729879	2	ADM5
TFF2	3.32947e-05	0.936871	0.125	0.064	0.753891	2	TFF2
VWA1	4.95608e-05	0.285433	0.567	0.471	1	2	VWA1
ETS2	5.43987e-05	0.258048	0.631	0.596	1	2	ETS2
CFH	7.73895e-05	0.311154	0.409	0.336	1	2	CFH
RPL22L1	8.87184e-05	0.301392	0.445	0.386	1	2	RPL22L1
TSPAN13	0.000164543	0.252975	0.445	0.378	1	2	TSPAN13
AGR2	0.0001924	0.553629	0.14	0.081	1	2	AGR2
PNP	0.000199127	0.272421	0.409	0.347	1	2	PNP
MLEC	0.000246799	0.260096	0.46	0.4	1	2	MLEC
KDM6B	0.000363562	0.274104	0.384	0.32	1	2	KDM6B
MIR24-2	0.00138153	0.283496	0.213	0.153	1	2	MIR24-2
C16orf72	0.00148253	0.263677	0.241	0.188	1	2	C16orf72
S100P	0.00898616	0.443634	0.101	0.064	1	2	S100P
LIPF	1.4964e-287	3.37706	1	0.173	3.3883e-283	3	LIPF
GHRL	5.28441e-241	1.58182	0.655	0.048	1.19655e-236	3	GHRL
PGC	2.52648e-240	2.66033	0.97	0.207	5.72071e-236	3	PGC
PGA3	1.61337e-174	1.15566	0.48	0.03	3.65316e-170	3	PGA3
HLA-DRB5	3.47929e-170	1.48319	0.678	0.093	7.87816e-166	3	HLA-DRB5
MT1G	5.38824e-156	1.43627	0.523	0.052	1.22006e-151	3	MT1G
SNORD3A	2.71704e-114	1.28072	0.497	0.077	6.15219e-110	3	SNORD3A
REG1A	1.54642e-98	1.2239	0.362	0.04	3.50157e-94	3	REG1A
PLVAP1	6.47162e-86	0.893986	0.99	0.831	1.46537e-81	3	PLVAP
CD361	1.03875e-82	1.03674	0.921	0.495	2.35205e-78	3	CD36
ATP4A	1.76962e-81	0.758111	0.164	0.003	4.00695e-77	3	ATP4A
C8orf4	3.19861e-80	1.20064	0.845	0.502	7.24262e-76	3	C8orf4
CD3201	3.27117e-79	1.09663	0.961	0.721	7.40691e-75	3	CD320
CA41	3.66531e-79	1.27794	0.747	0.278	8.29936e-75	3	CA4
NKX2-3	3.82254e-79	1.05821	0.47	0.106	8.65537e-75	3	NKX2-3
WDR74	2.46902e-76	1.12515	0.556	0.169	5.5906e-72	3	WDR74
ATP4B	5.28378e-74	0.714898	0.188	0.009	1.19641e-69	3	ATP4B
TXNIP1	7.11898e-62	0.761327	0.987	0.84	1.61195e-57	3	TXNIP
FABP51	7.22775e-59	0.787866	0.993	0.856	1.63658e-54	3	FABP5
RBP71	6.9041e-55	0.904369	0.872	0.54	1.5633e-50	3	RBP7
ITM2B1	2.07577e-54	0.531777	0.984	0.986	4.70018e-50	3	ITM2B
SLC9A3R21	2.06039e-47	0.723428	0.924	0.654	4.66534e-43	3	SLC9A3R2
TNFSF10	7.68006e-47	0.948924	0.747	0.542	1.739e-42	3	TNFSF10
MALAT1	1.41298e-46	0.386407	1	0.999	3.1994e-42	3	MALAT1
TM4SF18	1.85543e-42	0.881944	0.727	0.516	4.20125e-38	3	TM4SF18
B2M1	1.98787e-42	0.294667	1	1	4.50114e-38	3	B2M
LRRC17	2.60261e-40	0.492858	0.191	0.028	5.89309e-36	3	LRRC17
MEF2C	1.36367e-39	0.73974	0.766	0.606	3.08775e-35	3	MEF2C
SLC14A11	9.66225e-39	0.840861	0.566	0.268	2.18782e-34	3	SLC14A1
GSN1	1.50392e-38	0.524597	0.974	0.865	3.40533e-34	3	GSN
TMEM881	2.6972e-38	0.676699	0.826	0.6	6.10727e-34	3	TMEM88
VAMP51	4.17896e-38	0.655697	0.901	0.786	9.46242e-34	3	VAMP5
CXCL17	4.64281e-37	0.555523	0.132	0.013	1.05127e-32	3	CXCL17
PPAP2B1	4.7686e-37	0.902518	0.704	0.49	1.07975e-32	3	PPAP2B
EGFL7	3.29361e-36	0.608911	0.845	0.752	7.45772e-32	3	EGFL7
HMGB1	8.87752e-36	0.434294	0.941	0.943	2.01014e-31	3	HMGB1
EHD41	1.55752e-35	0.82927	0.658	0.472	3.52669e-31	3	EHD4
FLT11	4.68923e-35	0.795139	0.678	0.454	1.06178e-30	3	FLT1
GIMAP41	5.66252e-35	0.623231	0.803	0.659	1.28217e-30	3	GIMAP4
SPTBN11	1.02354e-34	0.611807	0.829	0.761	2.31759e-30	3	SPTBN1
RDX1	1.6805e-34	0.663333	0.803	0.706	3.80516e-30	3	RDX
KANK3	5.36791e-34	0.835549	0.546	0.314	1.21546e-29	3	KANK3
CAV1	1.36563e-33	0.462404	0.947	0.887	3.0922e-29	3	CAV1
HLA-A	1.9784e-33	0.393176	0.993	0.99	4.47969e-29	3	HLA-A
IGFBP41	1.16808e-32	0.509566	0.905	0.848	2.64488e-28	3	IGFBP4
HLA-C	3.48933e-32	0.385468	0.99	0.977	7.9009e-28	3	HLA-C
SPARCL1	6.62954e-32	0.410971	0.99	0.924	1.50113e-27	3	SPARCL1
HLA-E	7.55054e-31	0.397376	0.987	0.972	1.70967e-26	3	HLA-E
GIF	3.03603e-30	0.5613	0.158	0.026	6.87449e-26	3	GIF
HES1	8.80666e-29	0.885595	0.832	0.735	1.99409e-24	3	HES1
ARHGAP291	8.96756e-29	0.635667	0.789	0.71	2.03052e-24	3	ARHGAP29
SEPP11	1.45122e-27	0.649026	0.727	0.598	3.286e-23	3	SEPP1
GNG111	4.78785e-27	0.396697	0.97	0.959	1.08411e-22	3	GNG11
MT-CO31	1.12841e-26	0.311499	1	0.999	2.55505e-22	3	MT-CO3
LIMCH1	1.1846e-25	0.76825	0.562	0.378	2.68228e-21	3	LIMCH1
GSTT1	8.59772e-25	0.296403	0.138	0.024	1.94678e-20	3	GSTT1
RNU12	1.95135e-22	0.50867	0.145	0.03	4.41843e-18	3	RNU12
TSC22D11	4.18921e-22	0.419589	0.862	0.778	9.48563e-18	3	TSC22D1
SYNE2	1.07532e-21	0.673014	0.618	0.501	2.43484e-17	3	SYNE2
RGCC1	1.11411e-21	0.694253	0.822	0.695	2.52269e-17	3	RGCC
RBP51	1.935e-21	0.726019	0.474	0.283	4.38142e-17	3	RBP5
KCNE2	2.50715e-19	0.304326	0.102	0.017	5.67693e-15	3	KCNE2
GAS6	4.90794e-19	0.723287	0.487	0.331	1.1113e-14	3	GAS6
ALDH1A1	7.4152e-19	0.557748	0.28	0.117	1.67902e-14	3	ALDH1A1
BTNL91	1.4007e-18	0.578574	0.51	0.312	3.1716e-14	3	BTNL9
EPHX1	7.09228e-18	0.617298	0.536	0.391	1.60591e-13	3	EPHX1
LIFR1	7.72085e-18	0.561219	0.638	0.489	1.74823e-13	3	LIFR
N4BP2L2	1.08373e-17	0.527235	0.684	0.624	2.4539e-13	3	N4BP2L2
SOS1	1.01255e-16	0.593101	0.355	0.194	2.29271e-12	3	SOS1
EXOC3L2	2.38541e-16	0.579435	0.27	0.121	5.40128e-12	3	EXOC3L2
CKB	5.17742e-16	0.567433	0.178	0.058	1.17232e-11	3	CKB
PSMB9	7.29192e-16	0.543581	0.655	0.622	1.65111e-11	3	PSMB9
TFF21	1.28397e-15	0.337847	0.178	0.058	2.9073e-11	3	TFF2
CDC37	1.6472e-15	0.481948	0.711	0.692	3.72976e-11	3	CDC37
ITM2A1	1.65686e-15	0.462773	0.743	0.7	3.75163e-11	3	ITM2A
CCDC85B1	3.39009e-15	0.382018	0.812	0.774	7.67618e-11	3	CCDC85B
KDR1	5.36269e-15	0.669943	0.516	0.397	1.21427e-10	3	KDR
CALCRL	2.33472e-14	0.582584	0.618	0.574	5.2865e-10	3	CALCRL
EMCN1	3.60243e-14	0.464209	0.717	0.688	8.15699e-10	3	EMCN
SNX3	5.72838e-14	0.334491	0.826	0.834	1.29708e-09	3	SNX3
RAMP32	1.19296e-13	0.349306	0.809	0.731	2.70122e-09	3	RAMP3
CAV2	1.32243e-13	0.457951	0.648	0.584	2.99438e-09	3	CAV2
DUSP6	1.44804e-13	0.590092	0.569	0.492	3.27879e-09	3	DUSP6
TGFBR21	1.65754e-13	0.350565	0.822	0.803	3.75317e-09	3	TGFBR2
FOXF1	1.68557e-13	0.48139	0.276	0.139	3.81663e-09	3	FOXF1
NQO11	2.29931e-13	0.463379	0.569	0.445	5.20632e-09	3	NQO1
MT-ND4L1	5.71089e-13	0.358553	0.852	0.788	1.29312e-08	3	MT-ND4L
CD741	1.1352e-12	0.282235	0.957	0.91	2.57044e-08	3	CD74
SEC62	1.81889e-12	0.322026	0.789	0.842	4.11851e-08	3	SEC62
CYSLTR1	1.95704e-12	0.528142	0.322	0.187	4.43134e-08	3	CYSLTR1
ITGA6	2.22875e-12	0.476417	0.641	0.583	5.04655e-08	3	ITGA6
CYB5A1	2.95686e-12	0.442132	0.609	0.581	6.69523e-08	3	CYB5A
SORBS21	5.05145e-12	0.460855	0.51	0.397	1.1438e-07	3	SORBS2
PPA11	6.1758e-12	0.387581	0.697	0.638	1.39839e-07	3	PPA1
ICAM2	8.82453e-12	0.3381	0.668	0.626	1.99814e-07	3	ICAM2
SYPL1	9.64379e-12	0.511477	0.562	0.514	2.18364e-07	3	SYPL1
CIRBP	1.16594e-11	0.385428	0.75	0.77	2.64004e-07	3	CIRBP
TMEM47	1.49911e-11	0.513993	0.385	0.261	3.39444e-07	3	TMEM47
ZNF7041	1.91935e-11	0.434845	0.273	0.145	4.34598e-07	3	ZNF704
DGKE	3.39159e-11	0.453689	0.283	0.158	7.67959e-07	3	DGKE
CLEC14A	4.22937e-11	0.361356	0.724	0.695	9.57657e-07	3	CLEC14A
SOX18	8.71071e-11	0.581855	0.441	0.333	1.97237e-06	3	SOX18
NFIB1	9.18421e-11	0.363939	0.734	0.755	2.07958e-06	3	NFIB
NOSTRIN1	3.10045e-10	0.448663	0.52	0.415	7.02035e-06	3	NOSTRIN
TPGS1	5.50506e-10	0.388549	0.204	0.099	1.24651e-05	3	TPGS1
2020-11-01	6.27463e-10	0.600229	0.345	0.224	1.42076e-05	3	NOV
EMP21	1.07547e-09	0.383082	0.622	0.623	2.43518e-05	3	EMP2
SNRK	1.80974e-09	0.525258	0.385	0.287	4.09779e-05	3	SNRK
GMFG	2.37959e-09	0.38735	0.625	0.598	5.38811e-05	3	GMFG
RPL36AL	2.66476e-09	0.285998	0.773	0.791	6.03381e-05	3	RPL36AL
KIAA1671	2.84375e-09	0.49418	0.283	0.173	6.43911e-05	3	KIAA1671
PLAT1	3.13868e-09	0.484262	0.444	0.348	7.10692e-05	3	PLAT
ABI3	3.52444e-09	0.48454	0.411	0.329	7.9804e-05	3	ABI3
NRP1	6.86953e-09	0.453151	0.49	0.429	0.000155547	3	NRP1
TSPAN12	8.46774e-09	0.524594	0.352	0.253	0.000191735	3	TSPAN12
HLX	9.34625e-09	0.44286	0.197	0.103	0.000211627	3	HLX
GPRC5B	1.51454e-08	0.514251	0.362	0.266	0.000342938	3	GPRC5B
CDC42EP1	1.66723e-08	0.499382	0.342	0.247	0.00037751	3	CDC42EP1
HLA-DMA1	1.9731e-08	0.448023	0.526	0.475	0.000446768	3	HLA-DMA
RASA41	3.30588e-08	0.453256	0.27	0.165	0.000748549	3	RASA4
EFCAB4A	3.81764e-08	0.402304	0.243	0.143	0.000864428	3	EFCAB4A
LRRC32	4.82037e-08	0.455642	0.372	0.278	0.00109148	3	LRRC32
FAM110D	5.56895e-08	0.436897	0.329	0.232	0.00126098	3	FAM110D
APP1	6.47435e-08	0.301105	0.796	0.826	0.00146599	3	APP
PCMTD1	6.87492e-08	0.449707	0.451	0.394	0.00155669	3	PCMTD1
PCDH12	7.41441e-08	0.435333	0.26	0.162	0.00167884	3	PCDH12
LEPROT	8.20322e-08	0.426569	0.582	0.605	0.00185746	3	LEPROT
OFD11	1.31892e-07	0.440476	0.398	0.307	0.00298644	3	OFD1
HLA-DPB12	1.76646e-07	0.297819	0.701	0.686	0.0039998	3	HLA-DPB1
SH3BP5	1.93841e-07	0.39982	0.503	0.463	0.00438914	3	SH3BP5
APOL3	3.25063e-07	0.5105	0.349	0.269	0.00736039	3	APOL3
FAM13C	4.3078e-07	0.475494	0.296	0.206	0.00975415	3	FAM13C
KTN1	4.45915e-07	0.281047	0.753	0.796	0.0100968	3	KTN1
PCDH17	4.62043e-07	0.458217	0.51	0.46	0.010462	3	PCDH17
SON	4.8926e-07	0.272759	0.701	0.743	0.0110783	3	SON
CARD16	5.03162e-07	0.365813	0.546	0.528	0.0113931	3	CARD16
ACVRL1	5.45343e-07	0.387721	0.484	0.449	0.0123482	3	ACVRL1
ATP5I	5.94413e-07	0.267815	0.74	0.801	0.0134593	3	ATP5I
C10orf54	7.93942e-07	0.406783	0.444	0.39	0.0179772	3	C10orf54
2020-09-07	1.04483e-06	0.303819	0.622	0.634	0.0236582	3	2020-09-07
JAM2	1.09904e-06	0.357468	0.602	0.588	0.0248855	3	JAM2
ITGA11	1.13248e-06	0.410285	0.428	0.369	0.0256428	3	ITGA1
HECW2	1.16657e-06	0.437107	0.289	0.202	0.0264148	3	HECW2
MORF4L1	1.34425e-06	0.266105	0.743	0.801	0.0304378	3	MORF4L1
GCC2	1.46437e-06	0.434234	0.414	0.36	0.0331577	3	GCC2
GPX4	1.83373e-06	0.290316	0.625	0.64	0.0415211	3	GPX4
CX3CL1	3.02581e-06	0.43948	0.372	0.292	0.0685133	3	CX3CL1
HIST2H2BE	3.38205e-06	0.270302	0.118	0.055	0.0765797	3	HIST2H2BE
TCEAL8	3.64725e-06	0.413573	0.464	0.45	0.0825848	3	TCEAL8
CNBP	5.17555e-06	0.307933	0.605	0.657	0.11719	3	CNBP
LDB21	5.17824e-06	0.336146	0.582	0.59	0.117251	3	LDB2
NOTCH41	5.22441e-06	0.295205	0.533	0.484	0.118296	3	NOTCH4
CHURC1	5.63993e-06	0.429229	0.526	0.544	0.127705	3	CHURC1
BRI3	6.19219e-06	0.473461	0.385	0.329	0.14021	3	BRI3
LINC01116	7.01547e-06	0.381832	0.286	0.208	0.158851	3	LINC01116
SERGEF	1.08823e-05	0.31209	0.155	0.086	0.246407	3	SERGEF
ENG	1.49741e-05	0.262447	0.714	0.717	0.339059	3	ENG
GBP3	1.70649e-05	0.341082	0.168	0.099	0.3864	3	GBP3
GIMAP71	1.80416e-05	0.320108	0.681	0.701	0.408517	3	GIMAP7
GNAI1	1.97893e-05	0.359332	0.204	0.132	0.448089	3	GNAI1
LMO2	2.47731e-05	0.392937	0.359	0.302	0.560938	3	LMO2
IQCK	2.52441e-05	0.476506	0.22	0.15	0.571602	3	IQCK
RNF13	2.81781e-05	0.420547	0.375	0.328	0.638036	3	RNF13
CYSTM11	2.99068e-05	0.464538	0.51	0.533	0.677181	3	CYSTM1
NDUFA121	3.57626e-05	0.25228	0.632	0.655	0.809772	3	NDUFA12
PODXL	3.62874e-05	0.323778	0.53	0.509	0.821655	3	PODXL
MGLL1	3.96291e-05	0.322129	0.539	0.512	0.897321	3	MGLL
CARD10	4.79814e-05	0.326441	0.181	0.114	1	3	CARD10
SYF2	5.44015e-05	0.3633	0.549	0.599	1	3	SYF2
COL4A3BP	6.05046e-05	0.348049	0.227	0.159	1	3	COL4A3BP
LPAR6	6.56851e-05	0.405733	0.444	0.411	1	3	LPAR6
KMT2E-AS1	6.66384e-05	0.298645	0.138	0.078	1	3	KMT2E-AS1
XRRA1	6.84362e-05	0.338644	0.194	0.127	1	3	XRRA1
AL592183.1	7.37735e-05	0.372373	0.336	0.279	1	3	AL592183.1
SERINC3	7.45832e-05	0.331019	0.503	0.516	1	3	SERINC3
HSD17B11	9.3397e-05	0.428244	0.444	0.436	1	3	HSD17B11
MYCT1	0.000134739	0.375472	0.464	0.465	1	3	MYCT1
SPINK1	0.000148322	0.508662	0.151	0.093	1	3	SPINK1
CTNNAL1	0.000254526	0.427567	0.375	0.343	1	3	CTNNAL1
FAM212A	0.000270466	0.272356	0.135	0.081	1	3	FAM212A
CCPG1	0.000286832	0.385468	0.385	0.362	1	3	CCPG1
LIPA	0.000298045	0.357508	0.349	0.306	1	3	LIPA
MYO1C	0.000358967	0.351616	0.359	0.318	1	3	MYO1C
NHLRC3	0.000385362	0.268019	0.168	0.109	1	3	NHLRC3
NSRP1	0.000393414	0.363399	0.398	0.383	1	3	NSRP1
RASIP1	0.000401026	0.340008	0.362	0.329	1	3	RASIP1
HLA-F	0.000416527	0.287256	0.513	0.538	1	3	HLA-F
SMAD5	0.000545595	0.348239	0.263	0.209	1	3	SMAD5
CYYR11	0.000551248	0.289371	0.549	0.568	1	3	CYYR1
ANXA11	0.000554022	0.29785	0.411	0.39	1	3	ANXA11
TAPSAR1	0.000554374	0.38254	0.286	0.241	1	3	TAPSAR1
ATP6V1G1	0.000589611	0.25789	0.605	0.675	1	3	ATP6V1G1
NDRG2	0.000607655	0.382868	0.266	0.216	1	3	NDRG2
ARHGAP18	0.000709345	0.393269	0.312	0.272	1	3	ARHGAP18
PDGFD1	0.000739503	0.333256	0.276	0.222	1	3	PDGFD
ACE	0.000760473	0.34924	0.184	0.129	1	3	ACE
TJP1	0.000760741	0.308505	0.431	0.43	1	3	TJP1
CCDC88C	0.000820051	0.258917	0.135	0.084	1	3	CCDC88C
OLFML2A1	0.000959214	0.358556	0.283	0.232	1	3	OLFML2A
MMRN2	0.000984862	0.253329	0.516	0.54	1	3	MMRN2
LSMD1	0.00109878	0.288083	0.612	0.669	1	3	LSMD1
ADARB1	0.00112976	0.300631	0.174	0.123	1	3	ADARB1
APLNR1	0.0011502	0.284699	0.322	0.267	1	3	APLNR
HHEX1	0.00122417	0.393465	0.352	0.317	1	3	HHEX
SIPA1L2	0.00140702	0.337562	0.204	0.154	1	3	SIPA1L2
GBP4	0.00142483	0.370195	0.368	0.338	1	3	GBP4
MED4	0.00142644	0.336676	0.368	0.351	1	3	MED4
CA2	0.00178351	0.255705	0.194	0.141	1	3	CA2
GIMAP1	0.00182093	0.337153	0.411	0.412	1	3	GIMAP1
UACA	0.00202595	0.296865	0.444	0.443	1	3	UACA
KLHDC8B	0.0020661	0.311178	0.148	0.101	1	3	KLHDC8B
SNORA76	0.00213072	0.356244	0.243	0.197	1	3	SNORA76
ADCY41	0.00227914	0.318182	0.444	0.446	1	3	ADCY4
IMP3	0.00228151	0.345899	0.375	0.364	1	3	IMP3
HIST1H2AC	0.00257258	0.35968	0.188	0.14	1	3	HIST1H2AC
ATRX	0.00269087	0.318426	0.493	0.532	1	3	ATRX
MIER2	0.00270438	0.284267	0.168	0.12	1	3	MIER2
MGAT1	0.00282113	0.358923	0.352	0.343	1	3	MGAT1
LNX11	0.00293687	0.251565	0.207	0.155	1	3	LNX1
H1FX	0.00300266	0.360162	0.365	0.346	1	3	H1FX
ADD3	0.00308023	0.290703	0.352	0.324	1	3	ADD3
IGFBP6	0.0031551	0.413311	0.276	0.238	1	3	IGFBP6
OAZ2	0.00326324	0.326945	0.424	0.427	1	3	OAZ2
IGFBP21	0.00400389	0.299492	0.322	0.29	1	3	IGFBP2
EFNA1	0.00436473	0.255806	0.48	0.475	1	3	EFNA1
PDE1C1	0.00477868	0.285116	0.188	0.14	1	3	PDE1C
YIPF6	0.00492602	0.333312	0.24	0.204	1	3	YIPF6
KIF5B	0.00522897	0.30293	0.454	0.492	1	3	KIF5B
SLFN5	0.00625328	0.340569	0.299	0.271	1	3	SLFN5
ITGB5	0.00632286	0.269711	0.155	0.112	1	3	ITGB5
DLL4	0.00652475	0.319471	0.27	0.235	1	3	DLL4
ASH1L	0.00724043	0.329678	0.296	0.271	1	3	ASH1L
EBF1	0.00786273	0.311048	0.309	0.284	1	3	EBF1
KIAA1462	0.00795606	0.2936	0.24	0.204	1	3	KIAA1462
RP11-251M1.1	0.00837616	0.280829	0.145	0.105	1	3	RP11-251M1.1
PCMTD2	0.0088896	0.267286	0.194	0.154	1	3	PCMTD2
CTNNB1	0.00922	0.283222	0.559	0.622	1	3	CTNNB1
RUNX1T1	0.00955568	0.378008	0.25	0.218	1	3	RUNX1T1
NDUFA4L2	0	2.04012	0.907	0.03	0	4	NDUFA4L2
HIGD1B	0	1.43755	0.792	0.03	0	4	HIGD1B
FRZB	0	1.33498	0.684	0.013	0	4	FRZB
COX4I2	0	1.278	0.825	0.014	0	4	COX4I2
NOTCH3	0	1.20697	0.788	0.013	0	4	NOTCH3
PDGFRB	0	1.16141	0.814	0.021	0	4	PDGFRB
SOD3	0	1.12717	0.695	0.019	0	4	SOD3
STEAP4	0	0.891593	0.602	0.01	0	4	STEAP4
RGS5	3.23189e-284	3.2627	0.959	0.127	7.31797e-280	4	RGS5
COL3A1	2.04475e-274	1.64531	0.799	0.062	4.62992e-270	4	COL3A1
FAM162B	1.75673e-273	0.887155	0.606	0.02	3.97776e-269	4	FAM162B
CRISPLD2	6.64937e-254	0.800451	0.572	0.02	1.50562e-249	4	CRISPLD2
ACTA2	2.50387e-250	1.61865	0.684	0.043	5.66951e-246	4	ACTA2
KCNJ8	5.44583e-245	0.609545	0.454	0.006	1.2331e-240	4	KCNJ8
ABCC9	2.06909e-241	0.441232	0.416	0.002	4.68505e-237	4	ABCC9
SYNPO2	1.20548e-233	0.600419	0.502	0.014	2.72956e-229	4	SYNPO2
ASPN	1.30605e-233	0.979293	0.487	0.012	2.95728e-229	4	ASPN
COL1A2	2.48648e-233	1.49358	0.732	0.062	5.63013e-229	4	COL1A2
COL6A3	1.42145e-232	0.758208	0.517	0.016	3.21859e-228	4	COL6A3
EFHD1	1.63866e-231	0.49099	0.439	0.006	3.71042e-227	4	EFHD1
AXL	1.20116e-226	0.467154	0.435	0.007	2.71979e-222	4	AXL
COLEC11	7.68383e-224	0.675008	0.454	0.01	1.73985e-219	4	COLEC11
TBX2	1.91336e-202	0.432548	0.405	0.008	4.33242e-198	4	TBX2
TPM2	7.62551e-200	1.11421	0.799	0.099	1.72664e-195	4	TPM2
LURAP1L	4.84129e-199	0.412748	0.394	0.007	1.09621e-194	4	LURAP1L
GUCY1A2	5.15201e-198	0.422021	0.379	0.006	1.16657e-193	4	GUCY1A2
EDNRA	6.0033e-197	0.375427	0.353	0.003	1.35933e-192	4	EDNRA
CLMN	3.04845e-189	0.411272	0.428	0.013	6.90261e-185	4	CLMN
LGALS3BP	9.6354e-187	0.748223	0.613	0.05	2.18174e-182	4	LGALS3BP
GUCY1B3	5.22175e-185	0.433184	0.442	0.017	1.18236e-180	4	GUCY1B3
ADCY3	4.29064e-180	0.44413	0.465	0.022	9.7153e-176	4	ADCY3
ARHGAP15	2.36242e-179	0.46783	0.465	0.021	5.34922e-175	4	ARHGAP15
KCNE4	2.83672e-177	0.53659	0.428	0.017	6.42319e-173	4	KCNE4
C1S	2.24585e-174	0.869698	0.658	0.07	5.08527e-170	4	C1S
RP11-332H18.4	1.30121e-173	0.350735	0.349	0.007	2.94632e-169	4	RP11-332H18.4
RERG	1.90259e-168	0.311276	0.331	0.006	4.30803e-164	4	RERG
CAMK2N1	3.88398e-167	0.366233	0.353	0.009	8.79449e-163	4	CAMK2N1
CRYAB	2.48974e-165	0.687946	0.387	0.014	5.63753e-161	4	CRYAB
COL1A1	2.67509e-164	1.14314	0.532	0.043	6.05721e-160	4	COL1A1
TCF21	3.04104e-164	0.334681	0.331	0.006	6.88583e-160	4	TCF21
MFGE8	5.34784e-163	0.916301	0.747	0.111	1.21091e-158	4	MFGE8
SMOC2	1.45129e-162	0.387926	0.312	0.004	3.28615e-158	4	SMOC2
ITGA7	1.7311e-162	0.335851	0.323	0.006	3.91973e-158	4	ITGA7
CCDC102B	3.79012e-158	0.434375	0.468	0.029	8.58197e-154	4	CCDC102B
ANGPT1	1.99965e-155	0.280919	0.279	0.002	4.52781e-151	4	ANGPT1
RARRES2	9.26394e-154	0.747766	0.599	0.063	2.09763e-149	4	RARRES2
SEMA5A	4.05794e-153	0.253157	0.271	0.002	9.18839e-149	4	SEMA5A
ECM2	5.50552e-153	0.306304	0.312	0.006	1.24662e-148	4	ECM2
MIR143HG	1.283e-151	0.28074	0.29	0.004	2.90511e-147	4	MIR143HG
COL14A1	5.56574e-150	0.342677	0.323	0.009	1.26025e-145	4	COL14A1
SLIT3	7.98362e-149	0.314305	0.275	0.003	1.80773e-144	4	SLIT3
2020-09-04	2.47368e-148	0.605528	0.587	0.062	5.60114e-144	4	2020-09-04
NEXN	6.83998e-148	0.51262	0.472	0.035	1.54878e-143	4	NEXN
LPL	3.25696e-146	0.355802	0.297	0.006	7.37473e-142	4	LPL
FOXS1	5.7435e-145	0.299461	0.283	0.004	1.3005e-140	4	FOXS1
MRVI1	2.55844e-143	0.270633	0.312	0.009	5.79308e-139	4	MRVI1
MYL9	1.11563e-142	1.42211	0.959	0.326	2.52613e-138	4	MYL9
LGI4	8.60899e-141	0.30777	0.279	0.005	1.94933e-136	4	LGI4
DMD	1.05622e-140	0.285085	0.32	0.01	2.3916e-136	4	DMD
CSPG4	1.61002e-139	0.299597	0.249	0.002	3.64556e-135	4	CSPG4
ZEB2	9.40039e-139	0.473882	0.498	0.044	2.12853e-134	4	ZEB2
KLHL23	2.42577e-138	0.34135	0.323	0.011	5.49267e-134	4	KLHL23
GEM	4.74567e-138	0.609698	0.435	0.031	1.07456e-133	4	GEM
CPM	5.37225e-131	0.584455	0.543	0.061	1.21644e-126	4	CPM
CDH6	1.17243e-130	0.286863	0.242	0.003	2.65473e-126	4	CDH6
TPPP3	1.69188e-129	0.406693	0.535	0.057	3.83093e-125	4	TPPP3
BGN	1.96956e-129	1.03585	0.77	0.145	4.45968e-125	4	BGN
SLC7A2	5.76614e-128	0.252981	0.238	0.003	1.30563e-123	4	SLC7A2
SDC2	1.54643e-127	0.319407	0.323	0.014	3.50157e-123	4	SDC2
HNMT	5.4142e-127	0.276075	0.316	0.013	1.22594e-122	4	HNMT
ANTXR1	2.61736e-126	0.278803	0.275	0.007	5.9265e-122	4	ANTXR1
VASN	1.93216e-125	0.287121	0.279	0.008	4.375e-121	4	VASN
ENPEP	6.37057e-124	0.258774	0.23	0.003	1.44249e-119	4	ENPEP
FRMD3	2.54934e-123	0.3276	0.361	0.021	5.77246e-119	4	FRMD3
PCOLCE	2.16352e-122	0.481401	0.409	0.033	4.89886e-118	4	PCOLCE
DDR2	1.04204e-116	0.357002	0.405	0.034	2.35949e-112	4	DDR2
CYGB	1.43523e-116	0.53804	0.498	0.057	3.2498e-112	4	CYGB
CLEC11A	1.37155e-115	0.308012	0.335	0.02	3.1056e-111	4	CLEC11A
COL5A2	2.90045e-115	0.54637	0.454	0.047	6.5675e-111	4	COL5A2
PTN	8.07581e-115	0.32105	0.253	0.007	1.8286e-110	4	PTN
ARHGEF17	2.08894e-114	0.328629	0.372	0.027	4.72999e-110	4	ARHGEF17
THY1	9.04828e-113	0.851346	0.654	0.115	2.0488e-108	4	THY1
TAGLN	1.44244e-112	1.30616	0.699	0.142	3.26611e-108	4	TAGLN
CALD1	5.86939e-110	1.17111	0.996	0.746	1.32901e-105	4	CALD1
PLXDC1	3.24824e-109	0.380561	0.331	0.021	7.35499e-105	4	PLXDC1
MXRA8	2.75486e-107	0.272541	0.279	0.013	6.23782e-103	4	MXRA8
GJA4	1.41431e-104	0.654655	0.71	0.141	3.20243e-100	4	GJA4
FXYD1	1.05674e-100	0.279486	0.297	0.018	2.39277e-96	4	FXYD1
MYLK	3.79424e-98	0.624285	0.673	0.139	8.5913e-94	4	MYLK
DCN	4.7194e-98	0.88107	0.636	0.124	1.06861e-93	4	DCN
ITM2C	2.14055e-95	0.341316	0.42	0.048	4.84685e-91	4	ITM2C
GPX3	5.18329e-95	0.896098	0.803	0.223	1.17365e-90	4	GPX3
ID4	1.03787e-93	0.306808	0.242	0.011	2.35005e-89	4	ID4
HOPX	2.39705e-93	0.55504	0.353	0.034	5.42764e-89	4	HOPX
PAG1	7.89095e-93	0.379261	0.442	0.056	1.78675e-88	4	PAG1
CSRP2	8.83619e-91	0.857093	0.766	0.221	2.00078e-86	4	CSRP2
GUCY1A3	7.36596e-87	0.331483	0.428	0.055	1.66787e-82	4	GUCY1A3
RND3	1.23375e-85	0.354049	0.405	0.052	2.79358e-81	4	RND3
HOXB-AS1	1.8215e-84	0.278914	0.312	0.028	4.12442e-80	4	HOXB-AS1
PPP1R14A	8.19564e-84	0.73017	0.747	0.194	1.85574e-79	4	PPP1R14A
WFDC1	3.49291e-83	0.426343	0.346	0.038	7.90899e-79	4	WFDC1
C11orf961	1.16309e-80	0.72608	0.639	0.152	2.63358e-76	4	C11orf96
HES4	2.66686e-80	0.747997	0.74	0.205	6.03856e-76	4	HES4
C1R	3.74369e-80	0.635841	0.662	0.16	8.47684e-76	4	C1R
FABP4	5.09867e-80	1.11753	0.799	0.236	1.15449e-75	4	FABP4
LHFP	2.857e-79	0.698398	0.851	0.286	6.46911e-75	4	LHFP
APOE	1.19252e-78	1.10479	0.416	0.065	2.70021e-74	4	APOE
INPP4B	1.27669e-78	0.264743	0.257	0.019	2.89081e-74	4	INPP4B
RCAN2	1.07003e-77	0.448472	0.558	0.111	2.42287e-73	4	RCAN2
SGCE	3.36256e-77	0.283472	0.442	0.068	7.61385e-73	4	SGCE
EPS8	5.39618e-77	0.523925	0.732	0.192	1.22186e-72	4	EPS8
PHLDA1	9.20978e-77	0.823658	0.796	0.271	2.08537e-72	4	PHLDA1
RRAD	1.45151e-75	0.318326	0.309	0.033	3.28664e-71	4	RRAD
IGFBP5	6.33727e-75	0.575844	0.513	0.101	1.43495e-70	4	IGFBP5
C20orf27	1.38654e-74	0.331144	0.454	0.077	3.13955e-70	4	C20orf27
FAM46A	5.45518e-74	0.354484	0.416	0.064	1.23522e-69	4	FAM46A
PRR24	8.83504e-73	0.314788	0.454	0.077	2.00052e-68	4	PRR24
2020-09-11	1.38459e-72	0.441	0.602	0.136	3.13512e-68	4	2020-09-11
MYO1B	2.39077e-72	0.510457	0.717	0.194	5.41343e-68	4	MYO1B
MAP1B	2.94774e-72	0.643389	0.743	0.221	6.67456e-68	4	MAP1B
GJC1	5.53519e-72	0.300887	0.364	0.05	1.25333e-67	4	GJC1
MTHFD2	1.71837e-71	0.419617	0.502	0.099	3.89091e-67	4	MTHFD2
MLTK	5.22286e-71	0.418006	0.509	0.102	1.18261e-66	4	MLTK
TNFRSF21	6.50791e-70	0.251217	0.26	0.024	1.47359e-65	4	TNFRSF21
TPM11	4.82085e-67	0.768009	0.911	0.431	1.09158e-62	4	TPM1
SPON2	1.78632e-66	0.423255	0.253	0.024	4.04477e-62	4	SPON2
KANK2	3.57474e-66	0.298969	0.442	0.08	8.09428e-62	4	KANK2
NR2F21	6.34051e-65	0.570263	0.859	0.301	1.43568e-60	4	NR2F2
PTEN	1.67796e-64	0.456733	0.599	0.153	3.79942e-60	4	PTEN
ISYNA1	5.42762e-64	0.31152	0.48	0.096	1.22898e-59	4	ISYNA1
NDN	6.41186e-63	0.270641	0.387	0.064	1.45184e-58	4	NDN
KIAA0040	2.46081e-62	0.368008	0.576	0.139	5.572e-58	4	KIAA0040
C1QTNF1	4.65147e-62	0.279705	0.323	0.045	1.05323e-57	4	C1QTNF1
CD44	4.11932e-61	0.265662	0.428	0.078	9.32737e-57	4	CD44
TNS3	4.12125e-61	0.280269	0.368	0.061	9.33175e-57	4	TNS3
NUPR1	1.33174e-60	0.281036	0.509	0.108	3.01546e-56	4	NUPR1
COL6A1	5.70175e-60	0.514472	0.569	0.146	1.29105e-55	4	COL6A1
FHL2	2.08572e-58	0.357156	0.387	0.071	4.72269e-54	4	FHL2
ADIRF1	4.19128e-57	0.857457	0.959	0.582	9.49032e-53	4	ADIRF
CHCHD10	1.98435e-56	0.481112	0.673	0.208	4.49316e-52	4	CHCHD10
NID1	1.66851e-55	0.412448	0.591	0.162	3.778e-51	4	NID1
EBF11	1.75944e-55	0.434723	0.74	0.241	3.98391e-51	4	EBF1
JADE1	1.70347e-53	0.254055	0.405	0.081	3.85717e-49	4	JADE1
GRK5	3.62694e-53	0.34999	0.55	0.145	8.21249e-49	4	GRK5
COL6A21	3.68561e-53	0.504193	0.714	0.233	8.34534e-49	4	COL6A2
RASD1	7.41082e-53	0.476378	0.509	0.132	1.67803e-48	4	RASD1
MT1A	7.65437e-53	0.539784	0.238	0.029	1.73318e-48	4	MT1A
LGALS1	1.19757e-52	0.561079	1	0.718	2.71166e-48	4	LGALS1
SERPINF1	3.22074e-52	0.427209	0.257	0.035	7.29273e-48	4	SERPINF1
RAB31	7.14672e-51	0.297301	0.457	0.108	1.61823e-46	4	RAB31
CCL8	6.36683e-50	0.312241	0.134	0.007	1.44164e-45	4	CCL8
FILIP1L	6.91449e-50	0.341109	0.532	0.143	1.56565e-45	4	FILIP1L
H2AFJ	1.85346e-49	0.45884	0.714	0.249	4.19679e-45	4	H2AFJ
CTSC1	7.59617e-49	0.467567	0.74	0.267	1.72e-44	4	CTSC
UBA2	1.11671e-46	0.326052	0.554	0.161	2.52856e-42	4	UBA2
NDUFAF4	2.77791e-46	0.314241	0.509	0.137	6.29002e-42	4	NDUFAF4
MT1M	3.78094e-43	0.459706	0.472	0.13	8.56118e-39	4	MT1M
PGF	2.44106e-42	0.280354	0.509	0.148	5.52728e-38	4	PGF
COL18A1	4.56278e-42	0.60993	0.773	0.337	1.03315e-37	4	COL18A1
ADAMTS4	2.31928e-41	0.485749	0.58	0.199	5.25155e-37	4	ADAMTS4
CEBPB	3.33682e-41	0.360266	0.639	0.221	7.55556e-37	4	CEBPB
ANGPT2	3.44632e-41	0.308602	0.535	0.159	7.8035e-37	4	ANGPT2
RGS16	1.28677e-40	0.658847	0.714	0.292	2.91363e-36	4	RGS16
ID3	8.34935e-40	0.746325	0.952	0.695	1.89054e-35	4	ID3
NBL1	9.23782e-40	0.299828	0.602	0.199	2.09172e-35	4	NBL1
GGT5	3.42999e-39	0.268342	0.498	0.147	7.76653e-35	4	GGT5
EPB41L2	5.05746e-39	0.272985	0.595	0.193	1.14516e-34	4	EPB41L2
TNS1	9.84333e-39	0.295638	0.606	0.207	2.22882e-34	4	TNS1
ZNF503	1.71817e-38	0.314641	0.58	0.193	3.89046e-34	4	ZNF503
SERPING1	2.45442e-38	0.4708	0.855	0.408	5.55754e-34	4	SERPING1
ASAH1	6.76444e-38	0.398568	0.729	0.295	1.53167e-33	4	ASAH1
NDRG21	7.60198e-38	0.276949	0.572	0.186	1.72132e-33	4	NDRG2
TGFB1I1	1.28119e-37	0.30879	0.554	0.183	2.90101e-33	4	TGFB1I1
ADAMTS1	1.9353e-37	0.495417	0.807	0.384	4.3821e-33	4	ADAMTS1
NR4A1	3.13431e-37	0.623368	0.829	0.47	7.09703e-33	4	NR4A1
MCAM	4.22138e-37	0.400467	0.74	0.307	9.55847e-33	4	MCAM
IGFBP71	1.23347e-36	0.483406	0.996	0.967	2.79295e-32	4	IGFBP7
SPATS2L	1.39574e-35	0.265342	0.528	0.172	3.16036e-31	4	SPATS2L
PTK2	1.13965e-34	0.288599	0.569	0.198	2.5805e-30	4	PTK2
RBMS3	1.161e-33	0.259995	0.543	0.184	2.62884e-29	4	RBMS3
EHD2	3.69681e-33	0.325822	0.699	0.284	8.37068e-29	4	EHD2
DNAJB1	9.64556e-33	0.654454	0.97	0.682	2.18404e-28	4	DNAJB1
TINAGL1	2.52245e-32	0.430228	0.814	0.404	5.71159e-28	4	TINAGL1
ITGA12	3.61466e-32	0.410971	0.743	0.338	8.18467e-28	4	ITGA1
PDLIM2	2.19486e-31	0.291991	0.561	0.21	4.96981e-27	4	PDLIM2
PHLDA2	1.15832e-30	0.267386	0.361	0.104	2.62278e-26	4	PHLDA2
SOX4	1.46965e-30	0.449583	0.851	0.464	3.32773e-26	4	SOX4
HCFC1R1	2.31461e-30	0.25065	0.621	0.241	5.24098e-26	4	HCFC1R1
IGFBP22	7.8774e-30	0.285161	0.654	0.258	1.78368e-25	4	IGFBP2
PLAC91	2.17257e-29	0.350453	0.829	0.377	4.91934e-25	4	PLAC9
CCL21	6.14205e-28	0.286648	0.699	0.326	1.39074e-23	4	CCL2
IFI27L2	2.83889e-27	0.296458	0.751	0.334	6.42809e-23	4	IFI27L2
RGS2	6.40772e-26	0.339927	0.576	0.24	1.4509e-21	4	RGS2
ARHGDIB	6.94961e-26	0.415441	0.926	0.632	1.5736e-21	4	ARHGDIB
GPR1161	7.06592e-26	0.325236	0.87	0.464	1.59994e-21	4	GPR116
RBPMS	8.05518e-26	0.268315	0.729	0.328	1.82393e-21	4	RBPMS
INHBB	8.63579e-26	0.339898	0.491	0.19	1.9554e-21	4	INHBB
HSPA6	5.55843e-25	0.456231	0.461	0.183	1.2586e-20	4	HSPA6
BAG3	6.35538e-25	0.410026	0.747	0.387	1.43905e-20	4	BAG3
EGR11	1.1532e-24	0.418538	0.926	0.584	2.61119e-20	4	EGR1
CEBPD1	3.32499e-24	0.458346	0.84	0.478	7.52877e-20	4	CEBPD
HSPA1A	6.36312e-24	0.487804	1	0.835	1.4408e-19	4	HSPA1A
FTL	1.01008e-23	0.302451	0.996	0.985	2.28712e-19	4	FTL
SPARC1	1.75317e-23	0.422752	0.993	0.814	3.96971e-19	4	SPARC
OAZ21	2.28682e-23	0.33283	0.766	0.393	5.17805e-19	4	OAZ2
IGFBP3	2.68774e-23	0.271619	0.569	0.246	6.08586e-19	4	IGFBP3
PEBP1	2.78941e-23	0.300882	0.874	0.478	6.31605e-19	4	PEBP1
GADD45G	6.32881e-22	0.264253	0.368	0.131	1.43303e-17	4	GADD45G
IER5	8.764e-22	0.332568	0.699	0.351	1.98443e-17	4	IER5
CYR611	1.15579e-21	0.345665	0.784	0.423	2.61706e-17	4	CYR61
ATF32	2.96586e-21	0.306716	0.743	0.389	6.71561e-17	4	ATF3
PKIG	3.58964e-21	0.26245	0.747	0.382	8.12803e-17	4	PKIG
COL4A2	3.90636e-21	0.286232	0.907	0.562	8.84518e-17	4	COL4A2
FOS1	1.17065e-20	0.360171	0.985	0.841	2.65071e-16	4	FOS
CD362	1.37836e-20	0.284686	0.9	0.502	3.12103e-16	4	CD36
FSTL1	1.45112e-20	0.305493	0.651	0.314	3.28578e-16	4	FSTL1
ATP5G3	2.31774e-20	0.294098	0.87	0.51	5.24807e-16	4	ATP5G3
GADD45B	3.2678e-20	0.315742	0.922	0.654	7.39928e-16	4	GADD45B
LINC00152	3.34153e-20	0.342245	0.658	0.332	7.56622e-16	4	LINC00152
MIR4435-1HG	5.06381e-20	0.315565	0.554	0.254	1.1466e-15	4	MIR4435-1HG
MRPL18	6.50045e-20	0.26223	0.699	0.353	1.4719e-15	4	MRPL18
S100A41	1.08462e-19	0.313178	0.714	0.377	2.45591e-15	4	S100A4
NR4A2	2.32479e-19	0.272883	0.658	0.326	5.26403e-15	4	NR4A2
COX7A1	2.53997e-19	0.337106	0.922	0.597	5.75124e-15	4	COX7A1
MT2A1	1.18324e-18	0.355096	0.963	0.76	2.6792e-14	4	MT2A
ISG151	1.20147e-18	0.347748	0.9	0.643	2.72049e-14	4	ISG15
ITGB1	1.65035e-18	0.303604	0.937	0.696	3.73688e-14	4	ITGB1
MYC1	1.92387e-18	0.255159	0.561	0.26	4.35622e-14	4	MYC
FOSB1	3.15575e-18	0.323369	0.937	0.689	7.14557e-14	4	FOSB
HSP90AA1	5.11803e-18	0.39984	0.996	0.956	1.15888e-13	4	HSP90AA1
ENPP2	1.31308e-17	0.333377	0.48	0.222	2.97322e-13	4	ENPP2
CXCL14	1.65969e-17	0.643832	0.108	0.019	3.75803e-13	4	CXCL14
C12orf57	2.04375e-17	0.275869	0.933	0.667	4.62767e-13	4	C12orf57
HSPH1	2.55415e-17	0.350396	0.788	0.474	5.78336e-13	4	HSPH1
HSPA1B1	3.93641e-17	0.376579	0.933	0.728	8.91321e-13	4	HSPA1B
RHOB	4.53072e-17	0.254043	0.941	0.69	1.02589e-12	4	RHOB
HSPE1	9.27462e-16	0.460576	0.918	0.666	2.10005e-11	4	HSPE1
MIDN1	1.09319e-15	0.251384	0.781	0.484	2.47531e-11	4	MIDN
JUNB1	1.10549e-15	0.345369	0.981	0.868	2.50317e-11	4	JUNB
ATP5J	7.65304e-15	0.275177	0.933	0.74	1.73288e-10	4	ATP5J
TIMP11	1.66365e-14	0.402157	0.952	0.744	3.76701e-10	4	TIMP1
YWHAB	3.45493e-14	0.2502	0.937	0.728	7.82299e-10	4	YWHAB
SERPINH1	1.48954e-13	0.284336	0.803	0.514	3.37275e-09	4	SERPINH1
1971-09-01	1.80086e-13	0.261926	0.888	0.607	4.07768e-09	4	2020-09-07
PASK	1.08711e-12	0.254744	0.264	0.108	2.46154e-08	4	PASK
HSPB1	2.74762e-12	0.378045	0.996	0.947	6.22144e-08	4	HSPB1
HSPD1	5.86383e-12	0.289139	0.784	0.516	1.32775e-07	4	HSPD1
USMG5	1.21374e-11	0.252575	0.952	0.722	2.74827e-07	4	USMG5
JUN	1.98545e-09	0.261485	0.952	0.878	4.49566e-05	4	JUN
LUM	5.51294e-07	0.330545	0.16	0.071	0.012483	4	LUM
ESM1	2.60622e-194	2.12732	0.562	0.037	5.90126e-190	5	ESM1
APLN	1.11822e-139	1.19261	0.355	0.016	2.53199e-135	5	APLN
COL4A21	7.65353e-126	1.49203	0.989	0.555	1.73299e-121	5	COL4A2
COL4A1	5.07469e-119	1.49203	0.989	0.615	1.14906e-114	5	COL4A1
S100A7	8.90766e-119	0.854861	0.332	0.019	2.01696e-114	5	S100A7
LAMA4	8.83796e-98	0.994449	0.811	0.256	2.00118e-93	5	LAMA4
SPARC2	1.87858e-97	1.00476	0.996	0.814	4.25367e-93	5	SPARC
LGALS11	6.97457e-96	1.41695	0.992	0.719	1.57925e-91	5	LGALS1
ANGPTL2	1.97757e-91	0.743078	0.521	0.094	4.47781e-87	5	ANGPTL2
PGF1	4.66705e-88	1.31869	0.596	0.14	1.05676e-83	5	PGF
HSPG2	1.79305e-82	0.944372	0.985	0.78	4.06e-78	5	HSPG2
RGS3	6.46848e-82	1.06565	0.758	0.261	1.46466e-77	5	RGS3
CTHRC11	4.84811e-78	0.832504	0.664	0.177	1.09776e-73	5	CTHRC1
COL18A11	1.58651e-77	0.904998	0.834	0.332	3.59233e-73	5	COL18A1
PFN1	6.29142e-76	0.772775	1	0.899	1.42457e-71	5	PFN1
MMP2	2.10334e-74	0.847572	0.657	0.182	4.76259e-70	5	MMP2
VWA11	1.55463e-72	0.920274	0.898	0.441	3.52016e-68	5	VWA1
PDGFB	3.01379e-72	0.768449	0.581	0.15	6.82413e-68	5	PDGFB
MCAM1	6.68432e-70	0.912998	0.785	0.303	1.51353e-65	5	MCAM
ACTB	1.65728e-69	0.754811	1	0.991	3.75257e-65	5	ACTB
PXDN	1.89795e-69	0.968604	0.668	0.23	4.29754e-65	5	PXDN
HTRA1	5.86105e-69	0.841138	0.815	0.339	1.32712e-64	5	HTRA1
THBS11	7.02168e-69	0.813635	0.653	0.192	1.58992e-64	5	THBS1
TP53I11	7.02886e-69	0.710561	0.502	0.114	1.59155e-64	5	TP53I11
ACTG11	2.78018e-66	0.706376	1	0.931	6.29516e-62	5	ACTG1
PLEKHO1	2.39231e-65	0.550935	0.494	0.113	5.4169e-61	5	PLEKHO1
CD276	9.58079e-61	0.460013	0.317	0.048	2.16938e-56	5	CD276
CALM1	1.15598e-60	0.881366	0.989	0.912	2.61748e-56	5	CALM1
C4orf48	1.29623e-58	0.766273	0.694	0.25	2.93506e-54	5	C4orf48
ANGPT21	4.0802e-58	1.00374	0.543	0.159	9.2388e-54	5	ANGPT2
COL12A1	6.54577e-57	0.668663	0.287	0.043	1.48216e-52	5	COL12A1
COL27A1	1.13344e-56	0.319188	0.211	0.02	2.56644e-52	5	COL27A1
NID2	1.29093e-56	0.534243	0.37	0.072	2.92306e-52	5	NID2
PMEPA1	2.16723e-56	0.659807	0.543	0.164	4.90726e-52	5	PMEPA1
CFL1	4.35767e-56	0.568298	0.996	0.923	9.86708e-52	5	CFL1
MYL6	1.02815e-55	0.588607	0.996	0.966	2.32804e-51	5	MYL6
BGN1	2.2621e-54	0.585655	0.57	0.166	5.12208e-50	5	BGN
SERF2	4.85672e-54	0.4691	1	0.975	1.09971e-49	5	SERF2
LINC001521	5.79881e-54	0.922707	0.747	0.324	1.31302e-49	5	LINC00152
ADAMTS7	2.51168e-53	0.33441	0.249	0.032	5.6872e-49	5	ADAMTS7
CHST1	2.50236e-52	0.501898	0.332	0.061	5.66608e-48	5	CHST1
C1orf541	3.55062e-52	0.754946	0.804	0.42	8.03966e-48	5	C1orf54
CSTB	1.16504e-50	0.72371	0.925	0.64	2.63799e-46	5	CSTB
MARCKSL11	2.42789e-50	0.66889	0.921	0.581	5.49748e-46	5	MARCKSL1
FSTL11	2.95991e-49	0.745253	0.713	0.309	6.70213e-45	5	FSTL1
IL32	1.18163e-48	0.842885	0.902	0.571	2.67557e-44	5	IL32
DYSF	2.29748e-48	0.555216	0.543	0.174	5.20219e-44	5	DYSF
MYL12B	3.35949e-48	0.513858	0.992	0.9	7.6069e-44	5	MYL12B
CDH13	4.65933e-48	0.544655	0.498	0.142	1.05501e-43	5	CDH13
MIR4435-1HG1	1.15351e-47	0.773895	0.638	0.246	2.6119e-43	5	MIR4435-1HG
GNG2	4.01551e-47	0.390924	0.328	0.065	9.09231e-43	5	GNG2
GRPEL2	1.2657e-46	0.473341	0.404	0.101	2.86592e-42	5	GRPEL2
COL15A11	4.55251e-46	0.740868	0.913	0.626	1.03083e-41	5	COL15A1
LXN	4.85237e-46	0.667369	0.581	0.22	1.09872e-41	5	LXN
FSCN1	1.81315e-45	0.678275	0.709	0.315	4.10552e-41	5	FSCN1
INSR1	2.8062e-45	0.922587	0.875	0.47	6.35407e-41	5	INSR
SERPINE11	6.62969e-45	0.735202	0.596	0.22	1.50116e-40	5	SERPINE1
S100A11	4.87924e-44	0.58497	0.977	0.847	1.10481e-39	5	S100A11
SERPINH11	3.78355e-43	0.655599	0.864	0.508	8.56709e-39	5	SERPINH1
LAMB1	1.21956e-42	0.522154	0.592	0.223	2.76146e-38	5	LAMB1
IGFBP31	1.25501e-42	0.814846	0.626	0.241	2.84172e-38	5	IGFBP3
LAMC1	1.30871e-42	0.613285	0.642	0.273	2.96332e-38	5	LAMC1
LBH	1.93648e-42	0.679507	0.54	0.199	4.38478e-38	5	LBH
EIF4EBP1	2.85587e-42	0.54954	0.494	0.162	6.46654e-38	5	EIF4EBP1
CYR612	3.04642e-42	0.644815	0.804	0.422	6.89802e-38	5	CYR61
VASH1	3.20692e-42	0.408373	0.362	0.088	7.26142e-38	5	VASH1
CD93	5.64155e-42	0.636919	0.906	0.61	1.27742e-37	5	CD93
ENG1	5.92211e-42	0.674971	0.909	0.698	1.34094e-37	5	ENG
IGFBP72	9.9378e-42	0.516185	1	0.967	2.25022e-37	5	IGFBP7
FKBP1A1	1.41755e-41	0.488133	0.992	0.936	3.20976e-37	5	FKBP1A
MYL91	1.46264e-41	0.632134	0.758	0.346	3.31185e-37	5	MYL9
MYO1B1	9.38198e-41	0.516026	0.57	0.209	2.12436e-36	5	MYO1B
MMP14	1.00951e-40	0.611576	0.464	0.152	2.28583e-36	5	MMP14
CCDC85B2	1.13872e-40	0.527103	0.951	0.761	2.57841e-36	5	CCDC85B
ZYX	1.39115e-40	0.540233	0.581	0.228	3.14998e-36	5	ZYX
P2RY6	3.48941e-40	0.522311	0.309	0.069	7.90108e-36	5	P2RY6
GRAP	6.08458e-40	0.354202	0.309	0.067	1.37773e-35	5	GRAP
S100A61	6.48922e-40	0.726554	0.992	0.928	1.46936e-35	5	S100A6
FAM101B	1.19017e-39	0.481766	0.558	0.206	2.69489e-35	5	FAM101B
VWF1	3.68287e-39	0.779879	0.936	0.737	8.33912e-35	5	VWF
MMP1	4.3036e-39	0.282437	0.14	0.012	9.74463e-35	5	MMP1
PDGFA	1.20455e-38	0.382253	0.291	0.062	2.72746e-34	5	PDGFA
FHOD1	1.26985e-38	0.330975	0.355	0.089	2.87532e-34	5	FHOD1
TNFRSF4	1.48971e-38	0.718345	0.615	0.262	3.37315e-34	5	TNFRSF4
TMSB10	1.80065e-38	0.359815	1	0.999	4.0772e-34	5	TMSB10
TNFAIP8L1	4.9143e-38	0.501695	0.498	0.177	1.11275e-33	5	TNFAIP8L1
FLNA	6.61632e-38	0.567812	0.683	0.322	1.49813e-33	5	FLNA
COLGALT1	1.19209e-37	0.456272	0.396	0.115	2.69924e-33	5	COLGALT1
ITGB11	7.29462e-37	0.538683	0.94	0.696	1.65172e-32	5	ITGB1
CASC15	3.0743e-36	0.38386	0.294	0.068	6.96113e-32	5	CASC15
GADD45G1	7.15037e-36	0.53905	0.411	0.127	1.61906e-31	5	GADD45G
SOX41	2.66421e-35	0.717333	0.815	0.468	6.03256e-31	5	SOX4
COTL11	3.38105e-35	0.617383	0.657	0.301	7.65571e-31	5	COTL1
PLOD1	1.78898e-34	0.423114	0.449	0.153	4.05079e-30	5	PLOD1
LOX	5.10453e-34	0.420042	0.287	0.068	1.15582e-29	5	LOX
ABRACL	5.77821e-34	0.488594	0.558	0.229	1.30836e-29	5	ABRACL
SVIL	1.16391e-33	0.441224	0.468	0.165	2.63545e-29	5	SVIL
GABRD	2.08695e-33	0.284375	0.185	0.029	4.72548e-29	5	GABRD
ITGA5	2.51239e-33	0.558125	0.743	0.389	5.6888e-29	5	ITGA5
S100A3	4.00929e-33	0.326678	0.242	0.05	9.07824e-29	5	S100A3
PLXND1	5.78297e-33	0.487543	0.668	0.32	1.30944e-28	5	PLXND1
COL6A22	9.37455e-33	0.711452	0.558	0.249	2.12268e-28	5	COL6A2
TXNDC17	1.12823e-32	0.483332	0.687	0.352	2.55464e-28	5	TXNDC17
PALD1	2.98348e-32	0.265546	0.272	0.063	6.75549e-28	5	PALD1
RPS261	6.26498e-32	0.435276	0.97	0.823	1.41858e-27	5	RPS26
RALA	9.2539e-32	0.472603	0.585	0.268	2.09536e-27	5	RALA
CDK2AP1	9.55313e-32	0.428571	0.468	0.173	2.16312e-27	5	CDK2AP1
PGM2L1	1.18583e-31	0.371249	0.408	0.134	2.68508e-27	5	PGM2L1
LOXL2	1.96202e-31	0.391248	0.374	0.117	4.44259e-27	5	LOXL2
ARPC3	2.01559e-31	0.423908	0.928	0.682	4.56389e-27	5	ARPC3
ATP5J2	2.50531e-31	0.478026	0.826	0.509	5.67278e-27	5	ATP5J2
SH3BGRL3	5.73991e-31	0.472296	0.958	0.788	1.29969e-26	5	SH3BGRL3
GPX1	5.96561e-31	0.485033	0.928	0.766	1.35079e-26	5	GPX1
PDLIM7	6.81475e-31	0.412784	0.487	0.188	1.54306e-26	5	PDLIM7
MAP1B1	1.39879e-30	0.49577	0.562	0.239	3.16727e-26	5	MAP1B
CLIC1	2.02877e-30	0.484828	0.936	0.739	4.59373e-26	5	CLIC1
FAM129B	3.18244e-30	0.396867	0.491	0.187	7.20599e-26	5	FAM129B
GAPDH1	5.49298e-30	0.424964	0.985	0.927	1.24378e-25	5	GAPDH
OAF	5.63033e-30	0.367859	0.442	0.161	1.27488e-25	5	OAF
UPP12	5.64086e-30	0.481676	0.698	0.366	1.27726e-25	5	UPP1
C15orf48	7.28365e-30	0.388234	0.2	0.038	1.64924e-25	5	C15orf48
NOP10	1.04387e-29	0.461997	0.921	0.655	2.36363e-25	5	NOP10
GNAI2	1.90309e-29	0.499409	0.879	0.606	4.30916e-25	5	GNAI2
WDR1	3.40891e-29	0.477789	0.634	0.325	7.71879e-25	5	WDR1
ELTD1	4.39934e-29	0.467841	0.913	0.626	9.96143e-25	5	ELTD1
DPYSL3	4.46564e-29	0.425641	0.551	0.238	1.01116e-24	5	DPYSL3
FHL3	4.66142e-29	0.311557	0.272	0.069	1.05549e-24	5	FHL3
ENO11	1.07233e-28	0.474663	0.819	0.528	2.42807e-24	5	ENO1
SEC61G	1.10373e-28	0.481793	0.909	0.723	2.49918e-24	5	SEC61G
ATP5E	1.37376e-28	0.332643	0.989	0.944	3.11061e-24	5	ATP5E
UBL5	2.13784e-28	0.403354	0.932	0.795	4.84071e-24	5	UBL5
TSPAN15	2.59295e-28	0.470543	0.415	0.154	5.87121e-24	5	TSPAN15
AP2S1	2.88223e-28	0.509071	0.815	0.528	6.52624e-24	5	AP2S1
ATP1B3	3.6428e-28	0.583777	0.819	0.542	8.24839e-24	5	ATP1B3
C7orf73	7.48654e-28	0.449626	0.562	0.258	1.69518e-23	5	C7orf73
S100A9	1.02206e-27	0.319563	0.219	0.048	2.31424e-23	5	S100A9
MYO10	1.50009e-27	0.337356	0.419	0.15	3.39665e-23	5	MYO10
KIAA1147	2.02838e-27	0.302293	0.306	0.088	4.59286e-23	5	KIAA1147
PRKCDBP	3.79107e-27	0.592982	0.815	0.548	8.58412e-23	5	PRKCDBP
F2R	4.16771e-27	0.438952	0.57	0.257	9.43694e-23	5	F2R
CTSB	7.76044e-27	0.451454	0.706	0.41	1.7572e-22	5	CTSB
SNRPG	1.09871e-26	0.462905	0.879	0.634	2.4878e-22	5	SNRPG
DGKD	1.23165e-26	0.252049	0.249	0.063	2.78881e-22	5	DGKD
SYCE1L	1.31124e-26	0.341083	0.37	0.126	2.96904e-22	5	SYCE1L
APLNR2	1.31655e-26	0.686257	0.528	0.248	2.98106e-22	5	APLNR
PNP1	1.32599e-26	0.449313	0.63	0.326	3.00244e-22	5	PNP
C19orf10	1.59997e-26	0.439797	0.717	0.416	3.62281e-22	5	C19orf10
TRIM47	2.14755e-26	0.380302	0.483	0.2	4.86271e-22	5	TRIM47
CD63	2.24717e-26	0.411703	0.985	0.915	5.08827e-22	5	CD63
TTYH3	3.72919e-26	0.303036	0.268	0.074	8.44401e-22	5	TTYH3
IVNS1ABP	3.80127e-26	0.509164	0.589	0.299	8.60721e-22	5	IVNS1ABP
MAP4K4	4.39257e-26	0.342619	0.483	0.196	9.9461e-22	5	MAP4K4
NME1	6.4483e-26	0.418609	0.521	0.236	1.46009e-21	5	NME1
PKIG1	7.46708e-26	0.516506	0.694	0.388	1.69077e-21	5	PKIG
MRPL33	8.25113e-26	0.479644	0.879	0.646	1.8683e-21	5	MRPL33
RASGRP3	1.44842e-25	0.406778	0.494	0.208	3.27966e-21	5	RASGRP3
PLS3	5.0048e-25	0.429207	0.675	0.366	1.13324e-20	5	PLS3
ARPC5L	5.38015e-25	0.406052	0.653	0.349	1.21823e-20	5	ARPC5L
ATOX1	5.78332e-25	0.438476	0.868	0.61	1.30952e-20	5	ATOX1
TMSB4X	6.80739e-25	0.358765	1	1	1.5414e-20	5	TMSB4X
SEC61A1	7.25225e-25	0.333164	0.453	0.183	1.64213e-20	5	SEC61A1
ANXA2	1.13557e-24	0.360545	0.955	0.785	2.57126e-20	5	ANXA2
CMTM7	1.22812e-24	0.266936	0.245	0.065	2.78082e-20	5	CMTM7
UBE2J1	1.39118e-24	0.410605	0.57	0.278	3.15006e-20	5	UBE2J1
POMP	1.68313e-24	0.40521	0.947	0.814	3.81111e-20	5	POMP
TCEB2	2.45991e-24	0.374775	0.962	0.809	5.56997e-20	5	TCEB2
ARPC5	3.02826e-24	0.434264	0.774	0.486	6.8569e-20	5	ARPC5
JUP	3.63502e-24	0.357516	0.509	0.222	8.23077e-20	5	JUP
ARHGAP181	3.73863e-24	0.425947	0.532	0.251	8.46538e-20	5	ARHGAP18
PASK1	4.75657e-24	0.721212	0.309	0.104	1.07703e-19	5	PASK
RAI141	6.4792e-24	0.397892	0.608	0.304	1.46708e-19	5	RAI14
TGFB1I11	7.45924e-24	0.347158	0.457	0.194	1.689e-19	5	TGFB1I1
PON2	7.48531e-24	0.346221	0.574	0.28	1.6949e-19	5	PON2
PHLDA21	8.06371e-24	0.376989	0.321	0.108	1.82586e-19	5	PHLDA2
MARCKS	1.06349e-23	0.407486	0.725	0.414	2.40807e-19	5	MARCKS
PPIA	1.16069e-23	0.333112	0.989	0.912	2.62814e-19	5	PPIA
FAM198B	1.18411e-23	0.404496	0.664	0.347	2.68119e-19	5	FAM198B
BCL6B	1.73372e-23	0.319176	0.408	0.158	3.92566e-19	5	BCL6B
POLR2L	2.06226e-23	0.398493	0.932	0.78	4.66957e-19	5	POLR2L
PLEKHA1	2.12651e-23	0.346794	0.472	0.203	4.81505e-19	5	PLEKHA1
COX7A2	2.36671e-23	0.39246	0.94	0.788	5.35894e-19	5	COX7A2
EIF2S2	4.60347e-23	0.398636	0.823	0.526	1.04236e-18	5	EIF2S2
RNF145	5.10403e-23	0.445491	0.623	0.338	1.15571e-18	5	RNF145
CD99	5.66446e-23	0.396082	0.94	0.744	1.2826e-18	5	CD99
STAB11	7.52232e-23	0.322641	0.404	0.155	1.70328e-18	5	STAB1
DBI	1.11601e-22	0.374636	0.868	0.606	2.52697e-18	5	DBI
APLP2	1.1336e-22	0.423428	0.8	0.546	2.5668e-18	5	APLP2
DAPK3	1.24126e-22	0.336144	0.411	0.166	2.81058e-18	5	DAPK3
NREP	1.53725e-22	0.358045	0.362	0.138	3.4808e-18	5	NREP
BACE2	1.80004e-22	0.429944	0.479	0.225	4.07582e-18	5	BACE2
NRP2	1.87547e-22	0.358696	0.506	0.228	4.24663e-18	5	NRP2
OST4	1.91603e-22	0.368127	0.955	0.823	4.33846e-18	5	OST4
NDUFS5	2.10597e-22	0.408899	0.894	0.699	4.76854e-18	5	NDUFS5
ARHGDIB1	2.41811e-22	0.439385	0.887	0.636	5.47532e-18	5	ARHGDIB
NDUFB2	2.47661e-22	0.411113	0.887	0.657	5.60779e-18	5	NDUFB2
CD81	2.5941e-22	0.436243	0.86	0.606	5.87383e-18	5	CD81
COX6A1	3.30865e-22	0.382117	0.913	0.739	7.49178e-18	5	COX6A1
CLIC4	3.71139e-22	0.417051	0.796	0.501	8.40371e-18	5	CLIC4
LPHN2	4.13739e-22	0.291472	0.479	0.206	9.36829e-18	5	LPHN2
RCC2	4.18101e-22	0.264794	0.309	0.105	9.46705e-18	5	RCC2
USMG51	4.6803e-22	0.399478	0.913	0.726	1.05976e-17	5	USMG5
TIMM8B	4.75007e-22	0.394666	0.66	0.371	1.07556e-17	5	TIMM8B
TWF2	4.88981e-22	0.310743	0.4	0.161	1.1072e-17	5	TWF2
PTP4A3	4.93031e-22	0.388098	0.442	0.19	1.11637e-17	5	PTP4A3
EOGT	5.85173e-22	0.252425	0.291	0.093	1.32501e-17	5	EOGT
FKBP10	8.1815e-22	0.304466	0.366	0.141	1.85254e-17	5	FKBP10
NDST1	9.06913e-22	0.274413	0.34	0.124	2.05352e-17	5	NDST1
PLAUR	1.15015e-21	0.333121	0.313	0.111	2.60428e-17	5	PLAUR
DBN1	1.21949e-21	0.286933	0.347	0.128	2.76129e-17	5	DBN1
MAGED2	1.40351e-21	0.398612	0.581	0.301	3.17797e-17	5	MAGED2
MRPL36	1.49263e-21	0.326813	0.464	0.207	3.37977e-17	5	MRPL36
ROBO4	1.65558e-21	0.410595	0.626	0.358	3.74872e-17	5	ROBO4
SPRY4	1.67552e-21	0.328731	0.328	0.121	3.79388e-17	5	SPRY4
CALD11	1.9813e-21	0.340044	0.947	0.751	4.48625e-17	5	CALD1
ACOT7	2.04338e-21	0.255226	0.249	0.075	4.62683e-17	5	ACOT7
SHFM1	2.31717e-21	0.382696	0.898	0.686	5.24678e-17	5	SHFM1
TMA7	2.57107e-21	0.327413	0.981	0.853	5.82167e-17	5	TMA7
GALNT1	3.2738e-21	0.302559	0.385	0.151	7.41286e-17	5	GALNT1
SOX181	3.40595e-21	0.374703	0.596	0.319	7.71209e-17	5	SOX18
RAB131	3.74334e-21	0.478311	0.83	0.623	8.47605e-17	5	RAB13
RPL23	4.36038e-21	0.305591	0.996	0.945	9.8732e-17	5	RPL23
COL6A11	4.55574e-21	0.337606	0.4	0.164	1.03156e-16	5	COL6A1
SEMA3F	5.88652e-21	0.369876	0.415	0.175	1.33289e-16	5	SEMA3F
RNF7	8.12464e-21	0.439071	0.691	0.434	1.83966e-16	5	RNF7
MRPL17	8.41793e-21	0.393504	0.525	0.27	1.90607e-16	5	MRPL17
UBE2L3	9.77366e-21	0.354895	0.709	0.429	2.21305e-16	5	UBE2L3
CALU	1.02479e-20	0.337363	0.619	0.327	2.32043e-16	5	CALU
CTGF1	1.23403e-20	0.55208	0.691	0.434	2.79422e-16	5	CTGF
RGCC2	1.23766e-20	0.281165	0.974	0.682	2.80244e-16	5	RGCC
NDUFA4	1.29505e-20	0.362785	0.932	0.821	2.93239e-16	5	NDUFA4
SH2B3	1.31647e-20	0.30637	0.4	0.167	2.98087e-16	5	SH2B3
RHOC	2.03289e-20	0.381263	0.906	0.752	4.60308e-16	5	RHOC
LDHB	2.72709e-20	0.446363	0.781	0.562	6.17495e-16	5	LDHB
DYNLT1	3.06792e-20	0.397481	0.694	0.429	6.9467e-16	5	DYNLT1
MSN	3.98664e-20	0.414543	0.857	0.623	9.02694e-16	5	MSN
TMED9	5.71039e-20	0.396863	0.687	0.434	1.293e-15	5	TMED9
HSPA61	6.99038e-20	0.771026	0.411	0.188	1.58283e-15	5	HSPA6
BMP4	7.16576e-20	0.32583	0.204	0.057	1.62254e-15	5	BMP4
WBP5	8.28477e-20	0.341787	0.842	0.58	1.87592e-15	5	WBP5
PPM1F	1.27101e-19	0.325344	0.408	0.174	2.87794e-15	5	PPM1F
MBOAT7	1.46398e-19	0.260664	0.294	0.105	3.3149e-15	5	MBOAT7
SNRPD1	1.67003e-19	0.416041	0.694	0.442	3.78146e-15	5	SNRPD1
NDUFA6	1.85576e-19	0.338064	0.694	0.398	4.202e-15	5	NDUFA6
MACF1	2.19391e-19	0.348107	0.675	0.391	4.96767e-15	5	MACF1
NID11	2.58838e-19	0.292375	0.411	0.18	5.86086e-15	5	NID1
MRPL41	2.63397e-19	0.317676	0.691	0.412	5.9641e-15	5	MRPL41
GTF3C6	4.32594e-19	0.32144	0.574	0.305	9.79522e-15	5	GTF3C6
TCF4	6.41119e-19	0.310561	0.932	0.784	1.45169e-14	5	TCF4
TAGLN1	7.62287e-19	0.6014	0.389	0.173	1.72605e-14	5	TAGLN
OCIAD2	7.93666e-19	0.402456	0.592	0.328	1.7971e-14	5	OCIAD2
PLP2	9.00964e-19	0.42055	0.487	0.248	2.04005e-14	5	PLP2
GRN	9.85426e-19	0.337665	0.811	0.55	2.2313e-14	5	GRN
HSPA5	1.285e-18	0.408586	0.77	0.522	2.90963e-14	5	HSPA5
FBLIM1	1.32633e-18	0.256822	0.26	0.088	3.00321e-14	5	FBLIM1
SEMA6B	1.76637e-18	0.293014	0.358	0.148	3.9996e-14	5	SEMA6B
IGF2	2.26628e-18	0.460705	0.426	0.192	5.13154e-14	5	IGF2
MYEOV2	2.41495e-18	0.37778	0.815	0.598	5.46816e-14	5	MYEOV2
TAX1BP3	2.4247e-18	0.379613	0.675	0.421	5.49025e-14	5	TAX1BP3
ACTR3	2.74231e-18	0.340746	0.634	0.376	6.20942e-14	5	ACTR3
HMOX2	2.74956e-18	0.274908	0.411	0.187	6.22583e-14	5	HMOX2
RHOB1	2.812e-18	0.34243	0.909	0.693	6.36721e-14	5	RHOB
ADAMTS5	3.16555e-18	0.289405	0.177	0.048	7.16775e-14	5	ADAMTS5
YWHAH	3.46375e-18	0.428956	0.815	0.61	7.84297e-14	5	YWHAH
TMED3	4.52232e-18	0.250088	0.306	0.115	1.02399e-13	5	TMED3
UQCRQ	5.22738e-18	0.359658	0.909	0.709	1.18363e-13	5	UQCRQ
AGRN	6.09239e-18	0.350539	0.438	0.21	1.3795e-13	5	AGRN
CAP1	7.7899e-18	0.315753	0.766	0.481	1.76387e-13	5	CAP1
SLC4A7	7.95837e-18	0.3039	0.287	0.107	1.80201e-13	5	SLC4A7
PDCD5	1.92989e-17	0.323016	0.551	0.303	4.36984e-13	5	PDCD5
THY11	1.97203e-17	0.397675	0.343	0.146	4.46527e-13	5	THY1
PFDN4	2.30556e-17	0.342858	0.615	0.359	5.22049e-13	5	PFDN4
GMFG1	2.97271e-17	0.360524	0.826	0.579	6.7311e-13	5	GMFG
LAPTM4B	3.09142e-17	0.34062	0.536	0.285	6.99991e-13	5	LAPTM4B
CYTL1	3.26229e-17	0.337888	0.249	0.086	7.3868e-13	5	CYTL1
COX5A	3.50539e-17	0.330981	0.774	0.517	7.93725e-13	5	COX5A
LAMTOR5	4.08574e-17	0.341259	0.823	0.579	9.25133e-13	5	LAMTOR5
MLEC1	4.19211e-17	0.315544	0.657	0.382	9.4922e-13	5	MLEC
VASP	4.4545e-17	0.335068	0.574	0.318	1.00863e-12	5	VASP
MRPL52	4.89767e-17	0.34276	0.702	0.455	1.10898e-12	5	MRPL52
MYL12A	6.39411e-17	0.323605	0.977	0.928	1.44782e-12	5	MYL12A
SLIRP	6.86896e-17	0.366772	0.766	0.526	1.55534e-12	5	SLIRP
MIF	7.05363e-17	0.355612	0.808	0.554	1.59715e-12	5	MIF
HSPB11	9.6507e-17	0.334111	0.996	0.947	2.18521e-12	5	HSPB1
ECE1	1.02695e-16	0.273721	0.672	0.389	2.32532e-12	5	ECE1
DSTN	1.11697e-16	0.299471	0.936	0.79	2.52916e-12	5	DSTN
PTPRE	1.49078e-16	0.292941	0.479	0.24	3.37557e-12	5	PTPRE
MZT2A	1.93181e-16	0.313853	0.57	0.316	4.37419e-12	5	MZT2A
PIM31	2.06302e-16	0.349051	0.623	0.375	4.6713e-12	5	PIM3
TMEM255B	2.25728e-16	0.250781	0.468	0.232	5.11115e-12	5	TMEM255B
TIMM13	2.81194e-16	0.361801	0.623	0.386	6.36709e-12	5	TIMM13
GRAMD1A	3.88664e-16	0.288904	0.517	0.274	8.80053e-12	5	GRAMD1A
PSMB6	4.95088e-16	0.328936	0.721	0.472	1.12103e-11	5	PSMB6
CCT2	5.07477e-16	0.312263	0.547	0.312	1.14908e-11	5	CCT2
PAPSS1	6.76855e-16	0.254931	0.321	0.134	1.5326e-11	5	PAPSS1
NME4	6.78855e-16	0.295818	0.457	0.236	1.53713e-11	5	NME4
VDAC1	7.3947e-16	0.334409	0.555	0.318	1.67438e-11	5	VDAC1
PODXL1	7.48835e-16	0.416356	0.743	0.489	1.69559e-11	5	PODXL
COX6C	7.68853e-16	0.309107	0.966	0.843	1.74091e-11	5	COX6C
PLXNA2	9.97565e-16	0.349943	0.404	0.196	2.25879e-11	5	PLXNA2
SVIP	1.01888e-15	0.358166	0.6	0.371	2.30706e-11	5	SVIP
UQCR11.1	1.1708e-15	0.316029	0.932	0.773	2.65104e-11	5	UQCR11.1
MPG	1.52659e-15	0.280125	0.506	0.276	3.45665e-11	5	MPG
PKM1	1.6085e-15	0.360274	0.702	0.468	3.64212e-11	5	PKM
MYH9	1.75513e-15	0.324503	0.906	0.708	3.97413e-11	5	MYH9
VCL	1.85438e-15	0.267507	0.4	0.189	4.19888e-11	5	VCL
EDN11	2.12542e-15	0.359017	0.419	0.214	4.8126e-11	5	EDN1
BDKRB2	2.15872e-15	0.275492	0.223	0.078	4.88799e-11	5	BDKRB2
AK1	2.4905e-15	0.286229	0.483	0.257	5.63924e-11	5	AK1
TBC1D1	2.84165e-15	0.272787	0.415	0.204	6.43435e-11	5	TBC1D1
HIF1A1	2.91891e-15	0.346341	0.604	0.354	6.60929e-11	5	HIF1A
DOCK6	3.07497e-15	0.262637	0.464	0.236	6.96265e-11	5	DOCK6
ALDOA	3.99944e-15	0.314136	0.845	0.628	9.05594e-11	5	ALDOA
EIF3J	4.22287e-15	0.286675	0.668	0.419	9.56184e-11	5	EIF3J
NUTF2	4.42243e-15	0.294471	0.54	0.301	1.00137e-10	5	NUTF2
PSMB1	4.47071e-15	0.332604	0.815	0.606	1.0123e-10	5	PSMB1
PSMC1	4.8861e-15	0.250221	0.551	0.301	1.10636e-10	5	PSMC1
FADS3	5.74603e-15	0.278961	0.321	0.142	1.30107e-10	5	FADS3
FAM43A	5.88074e-15	0.327846	0.555	0.326	1.33158e-10	5	FAM43A
RPLP01	6.33266e-15	0.279621	0.947	0.859	1.4339e-10	5	RPLP0
ANKRD281	6.34528e-15	0.305802	0.408	0.198	1.43676e-10	5	ANKRD28
GNAS	7.03872e-15	0.292817	0.936	0.766	1.59378e-10	5	GNAS
TSPO	9.10122e-15	0.318494	0.845	0.688	2.06079e-10	5	TSPO
VCP	9.16552e-15	0.284345	0.536	0.302	2.07535e-10	5	VCP
CDH5	1.00126e-14	0.333501	0.774	0.534	2.26714e-10	5	CDH5
LSMD11	1.02012e-14	0.331525	0.826	0.647	2.30986e-10	5	LSMD1
PRDX5	1.12881e-14	0.320692	0.792	0.576	2.55595e-10	5	PRDX5
RRBP1	1.23589e-14	0.350334	0.706	0.475	2.79842e-10	5	RRBP1
GNB1	1.45918e-14	0.29344	0.657	0.405	3.30402e-10	5	GNB1
TMEM258	1.65152e-14	0.310162	0.894	0.698	3.73954e-10	5	TMEM258
PPM1G	1.73333e-14	0.263272	0.494	0.266	3.92477e-10	5	PPM1G
ROMO1	2.24675e-14	0.352219	0.785	0.56	5.08732e-10	5	ROMO1
PPIB	2.3655e-14	0.311592	0.891	0.699	5.3562e-10	5	PPIB
NDUFB4	2.38941e-14	0.308428	0.845	0.651	5.41035e-10	5	NDUFB4
NEDD8	2.40751e-14	0.301157	0.872	0.687	5.45133e-10	5	NEDD8
BAX	2.97512e-14	0.298848	0.634	0.392	6.73657e-10	5	BAX
TRAPPC1	3.24085e-14	0.289896	0.694	0.446	7.33826e-10	5	TRAPPC1
LCN2	3.39712e-14	0.339928	0.136	0.035	7.69209e-10	5	LCN2
APCDD1	3.61378e-14	0.250973	0.2	0.068	8.18268e-10	5	APCDD1
SPP11	3.68241e-14	1.44592	0.23	0.091	8.33809e-10	5	SPP1
MANF	3.93796e-14	0.299248	0.551	0.325	8.91672e-10	5	MANF
PTMS1	4.02227e-14	0.318255	0.849	0.669	9.10763e-10	5	PTMS
TPM41	4.47041e-14	0.363487	0.83	0.628	1.01224e-09	5	TPM4
EIF5A	5.53748e-14	0.447212	0.574	0.342	1.25385e-09	5	EIF5A
PPP4C	6.22444e-14	0.286359	0.596	0.36	1.4094e-09	5	PPP4C
PSMA7	7.72874e-14	0.30534	0.913	0.761	1.75002e-09	5	PSMA7
PFDN2	8.53619e-14	0.323421	0.694	0.46	1.93285e-09	5	PFDN2
NDUFB3	9.44732e-14	0.310958	0.683	0.458	2.13916e-09	5	NDUFB3
COX7B	1.00803e-13	0.303047	0.857	0.684	2.28247e-09	5	COX7B
PHACTR2	1.2561e-13	0.256954	0.562	0.327	2.8442e-09	5	PHACTR2
PDIA4	1.49902e-13	0.254723	0.562	0.326	3.39422e-09	5	PDIA4
OSTC	1.54581e-13	0.318693	0.668	0.438	3.50017e-09	5	OSTC
HDAC1	1.60909e-13	0.250299	0.468	0.258	3.64346e-09	5	HDAC1
PSMB7	1.71398e-13	0.273275	0.653	0.419	3.88097e-09	5	PSMB7
PRELID1	2.17696e-13	0.283047	0.668	0.433	4.92929e-09	5	PRELID1
ID31	2.30606e-13	0.380319	0.853	0.705	5.22162e-09	5	ID3
NGFRAP1	2.42762e-13	0.291417	0.777	0.575	5.49687e-09	5	NGFRAP1
JAK1	3.17615e-13	0.310355	0.687	0.465	7.19176e-09	5	JAK1
PSMB5	3.23043e-13	0.331154	0.698	0.488	7.31467e-09	5	PSMB5
GJA1	3.33689e-13	0.270251	0.634	0.381	7.55572e-09	5	GJA1
PTRF	3.51617e-13	0.271031	0.94	0.809	7.96166e-09	5	PTRF
ATP5L	4.26767e-13	0.300106	0.925	0.785	9.66329e-09	5	ATP5L
HSBP1	4.59604e-13	0.290856	0.804	0.595	1.04068e-08	5	HSBP1
RAN	4.75817e-13	0.300653	0.781	0.569	1.07739e-08	5	RAN
TXN1	4.81612e-13	0.312915	0.875	0.715	1.09052e-08	5	TXN
GADD45GIP1	5.12232e-13	0.298165	0.751	0.541	1.15985e-08	5	GADD45GIP1
LSM7	6.36528e-13	0.290758	0.642	0.418	1.44129e-08	5	LSM7
SSR3	6.72034e-13	0.327169	0.626	0.41	1.52169e-08	5	SSR3
HSP90B1	7.86423e-13	0.293204	0.887	0.733	1.7807e-08	5	HSP90B1
SEC61B	1.03487e-12	0.292964	0.875	0.717	2.34325e-08	5	SEC61B
LMNA1	1.05775e-12	0.338446	0.898	0.723	2.39505e-08	5	LMNA
ACTN4	1.21682e-12	0.321372	0.838	0.612	2.75525e-08	5	ACTN4
ARHGDIA	1.32746e-12	0.269253	0.63	0.393	3.00577e-08	5	ARHGDIA
COX6B1	1.52721e-12	0.252008	0.887	0.736	3.45805e-08	5	COX6B1
COX16	1.54315e-12	0.252793	0.691	0.459	3.49416e-08	5	COX16
MGST3	1.76381e-12	0.311852	0.838	0.658	3.99379e-08	5	MGST3
NDUFAB1	1.7934e-12	0.292353	0.642	0.44	4.06081e-08	5	NDUFAB1
NDUFA1	2.4831e-12	0.271437	0.857	0.668	5.62248e-08	5	NDUFA1
AP2M1	2.53123e-12	0.273121	0.698	0.472	5.73146e-08	5	AP2M1
RSU1	2.70498e-12	0.267136	0.585	0.368	6.12488e-08	5	RSU1
PPP1CA	3.08658e-12	0.260816	0.608	0.379	6.98895e-08	5	PPP1CA
YWHAQ	3.52763e-12	0.304673	0.74	0.532	7.98762e-08	5	YWHAQ
ZNF428	3.64169e-12	0.267726	0.54	0.325	8.24589e-08	5	ZNF428
ITGAV	3.84037e-12	0.261378	0.34	0.168	8.69574e-08	5	ITGAV
PSMD8	4.46202e-12	0.256576	0.611	0.394	1.01034e-07	5	PSMD8
SCAND1	4.85816e-12	0.267957	0.702	0.502	1.10003e-07	5	SCAND1
TPI1	6.13562e-12	0.300285	0.853	0.695	1.38929e-07	5	TPI1
AURKAIP1	6.8703e-12	0.251063	0.687	0.459	1.55564e-07	5	AURKAIP1
MZT2B	1.11485e-11	0.274152	0.792	0.565	2.52435e-07	5	MZT2B
PDLIM51	1.25088e-11	0.271068	0.615	0.386	2.83237e-07	5	PDLIM5
C11orf31	1.51646e-11	0.269806	0.785	0.594	3.43373e-07	5	C11orf31
EEF21	1.7335e-11	0.258575	0.887	0.748	3.92517e-07	5	EEF2
ARPC1B1	2.23967e-11	0.272177	0.834	0.654	5.07128e-07	5	ARPC1B
SNRPB	2.35043e-11	0.270522	0.751	0.523	5.32209e-07	5	SNRPB
HDAC7	3.03391e-11	0.266338	0.543	0.333	6.86968e-07	5	HDAC7
S100A42	4.80512e-11	0.423899	0.611	0.388	1.08802e-06	5	S100A4
PCDH171	4.89203e-11	0.281477	0.672	0.445	1.1077e-06	5	PCDH17
NES	5.02897e-11	0.263576	0.506	0.302	1.13871e-06	5	NES
ARF1	5.19717e-11	0.278814	0.777	0.585	1.1768e-06	5	ARF1
UACA1	6.22011e-11	0.276265	0.642	0.424	1.40842e-06	5	UACA
SNRPD2	6.75952e-11	0.26166	0.811	0.636	1.53056e-06	5	SNRPD2
C19orf53	7.94604e-11	0.255337	0.815	0.586	1.79922e-06	5	C19orf53
LAMTOR2	1.23699e-10	0.250981	0.623	0.419	2.80092e-06	5	LAMTOR2
TUBA1A	2.73941e-10	0.282027	0.728	0.535	6.20284e-06	5	TUBA1A
S100A131	2.74724e-10	0.254788	0.887	0.776	6.22058e-06	5	S100A13
PSMB3	3.47552e-10	0.286674	0.781	0.585	7.86961e-06	5	PSMB3
C14orf2	4.28433e-10	0.251032	0.872	0.718	9.701e-06	5	C14orf2
CALR	6.54302e-10	0.250112	0.842	0.698	1.48154e-05	5	CALR
CCND1	7.42797e-10	0.28256	0.4	0.237	1.68192e-05	5	CCND1
ADM	1.36999e-09	0.500352	0.464	0.307	3.10207e-05	5	ADM
ANXA5	2.03911e-09	0.257041	0.766	0.579	4.61715e-05	5	ANXA5
COPE	3.17555e-09	0.259951	0.675	0.489	7.19041e-05	5	COPE
PSMA4	3.90546e-09	0.260017	0.758	0.575	8.84312e-05	5	PSMA4
ODC1	4.28568e-09	0.264251	0.328	0.181	9.70406e-05	5	ODC1
APRT	5.33091e-09	0.261271	0.675	0.483	0.000120708	5	APRT
EIF4G2	9.44423e-09	0.259455	0.77	0.64	0.000213846	5	EIF4G2
PGK1	1.16931e-08	0.254139	0.679	0.507	0.000264768	5	PGK1
RPS27L	4.71789e-08	0.254318	0.845	0.699	0.00106827	5	RPS27L
GSTO1	1.11975e-07	0.251879	0.668	0.487	0.00253544	5	GSTO1
PRCP1	2.2634e-05	0.311273	0.498	0.385	0.512502	5	PRCP
HSPA1A1	2.51292e-109	1.41731	1	0.837	5.69e-105	6	HSPA1A
DNAJB11	2.62458e-108	1.47787	1	0.684	5.94283e-104	6	DNAJB1
HSPA1B2	1.37116e-107	1.46097	1	0.725	3.10471e-103	6	HSPA1B
C16orf80	8.46606e-93	1.63836	0.909	0.43	1.91697e-88	6	C16orf80
HSP90AA11	6.52949e-88	1.12919	1	0.956	1.47847e-83	6	HSP90AA1
DNAJA4	1.31445e-78	0.949367	0.659	0.172	2.97631e-74	6	DNAJA4
ZFAND2A	4.54242e-67	1.17126	0.75	0.286	1.02854e-62	6	ZFAND2A
DNAJB4	8.70897e-67	1.0887	0.836	0.4	1.97197e-62	6	DNAJB4
TRA2B	6.46833e-65	0.961585	0.957	0.665	1.46462e-60	6	TRA2B
HSPB12	3.92381e-63	0.797369	1	0.947	8.88469e-59	6	HSPB1
CACYBP	1.13913e-62	1.03241	0.828	0.399	2.57932e-58	6	CACYBP
HSPD11	2.07823e-57	0.983953	0.875	0.512	4.70573e-53	6	HSPD1
HSPE11	5.07357e-57	1.05228	0.944	0.667	1.14881e-52	6	HSPE1
FOS2	2.35863e-55	0.820446	1	0.841	5.34064e-51	6	FOS
FABP52	1.0929e-54	0.837225	1	0.859	2.47466e-50	6	FABP5
HSPH11	2.48925e-53	1.01375	0.853	0.473	5.6364e-49	6	HSPH1
HSPA8	1.23253e-49	0.831324	0.953	0.765	2.79082e-45	6	HSPA8
FOSB2	2.12828e-49	0.796929	0.974	0.69	4.81905e-45	6	FOSB
DNAJA11	2.99474e-48	0.86436	0.948	0.727	6.78099e-44	6	DNAJA1
GADD45B1	4.08806e-48	0.789865	0.957	0.655	9.25659e-44	6	GADD45B
NR4A11	3.71488e-46	0.712418	0.888	0.47	8.4116e-42	6	NR4A1
PPP1R15A1	3.74621e-46	0.691298	0.961	0.69	8.48254e-42	6	PPP1R15A
RND11	6.73106e-44	0.833512	0.716	0.318	1.52411e-39	6	RND1
UBB	1.03523e-41	0.570781	0.996	0.939	2.34407e-37	6	UBB
EGR12	1.20767e-41	0.851391	0.931	0.588	2.73452e-37	6	EGR1
JUNB2	7.95847e-41	0.63223	0.987	0.869	1.80204e-36	6	JUNB
DDIT3	2.79705e-40	0.660127	0.556	0.201	6.33335e-36	6	DDIT3
PLVAP2	4.87177e-40	0.57193	1	0.834	1.10312e-35	6	PLVAP
SRSF3	7.638e-40	0.642282	0.931	0.708	1.72947e-35	6	SRSF3
MRPL181	1.04068e-38	0.780434	0.698	0.358	2.35642e-34	6	MRPL18
BAG31	3.56901e-38	0.767762	0.737	0.393	8.0813e-34	6	BAG3
2020-06-01	9.18561e-37	0.701279	0.961	0.879	2.0799e-32	6	JUN
CD3202	1.94062e-36	0.569818	0.974	0.726	4.39415e-32	6	CD320
PPAP2A1	2.31711e-35	0.629594	0.935	0.66	5.24662e-31	6	PPAP2A
IER21	3.65913e-35	0.66262	0.953	0.762	8.28537e-31	6	IER2
MT-ATP61	1.32714e-34	0.416938	1	0.999	3.00504e-30	6	MT-ATP6
ID21	2.22487e-34	0.720626	0.888	0.648	5.03778e-30	6	ID2
MT-ND41	3.41578e-34	0.420933	1	0.999	7.73434e-30	6	MT-ND4
UBC	3.87861e-34	0.483657	1	0.961	8.78234e-30	6	UBC
IFI61	5.99263e-34	0.532764	0.957	0.696	1.35691e-29	6	IFI6
CD363	2.91897e-33	0.433322	0.957	0.503	6.60942e-29	6	CD36
MT-CO21	5.48416e-33	0.386349	1	0.999	1.24178e-28	6	MT-CO2
DDIT41	3.05412e-32	0.650737	0.888	0.595	6.91544e-28	6	DDIT4
CLK1	4.52959e-32	0.643454	0.793	0.499	1.02564e-27	6	CLK1
IER51	1.414e-31	0.677298	0.694	0.356	3.20171e-27	6	IER5
CDKN1A2	2.7609e-30	0.584387	0.853	0.536	6.2515e-26	6	CDKN1A
JUND1	5.80822e-30	0.512845	0.905	0.669	1.31516e-25	6	JUND
IFI271	1.21569e-29	0.419962	1	0.942	2.75268e-25	6	IFI27
MT-CYB1	1.71192e-29	0.377515	1	0.997	3.8763e-25	6	MT-CYB
SRGN1	1.77855e-29	0.498281	0.991	0.865	4.02717e-25	6	SRGN
HERPUD11	6.12732e-29	0.569833	0.897	0.647	1.38741e-24	6	HERPUD1
CA42	6.19515e-29	0.48793	0.69	0.295	1.40277e-24	6	CA4
ATOH81	4.07317e-28	0.435894	0.616	0.266	9.22287e-24	6	ATOH8
MT-ND21	1.3338e-27	0.356716	1	0.998	3.02013e-23	6	MT-ND2
HBEGF1	1.73222e-27	0.619601	0.651	0.344	3.92226e-23	6	HBEGF
EGR3	2.69752e-27	0.532356	0.427	0.158	6.108e-23	6	EGR3
IRF12	1.04623e-26	0.559143	0.884	0.556	2.36899e-22	6	IRF1
DUSP1	2.2435e-26	0.517457	0.966	0.869	5.07995e-22	6	DUSP1
MT-ND31	5.85699e-26	0.378079	1	0.995	1.3262e-21	6	MT-ND3
GSN2	1.41944e-25	0.442837	0.983	0.868	3.21403e-21	6	GSN
TSC22D12	3.08084e-25	0.573468	0.927	0.775	6.97595e-21	6	TSC22D1
MT-ND11	3.10371e-25	0.311062	1	0.994	7.02774e-21	6	MT-ND1
SLC14A12	8.5803e-25	0.412484	0.612	0.272	1.94284e-20	6	SLC14A1
CABP11	2.82533e-24	0.287347	0.358	0.113	6.39739e-20	6	CABP1
PLK2	5.14122e-24	0.492731	0.707	0.391	1.16413e-19	6	PLK2
TXNIP2	5.60497e-24	0.393214	0.991	0.844	1.26913e-19	6	TXNIP
RBP72	6.93654e-24	0.317335	0.888	0.547	1.57064e-19	6	RBP7
HEXIM1	8.54413e-24	0.555114	0.677	0.375	1.93465e-19	6	HEXIM1
ZC3HAV11	1.15747e-23	0.557582	0.659	0.364	2.62086e-19	6	ZC3HAV1
MT-CO32	1.18863e-23	0.339754	1	0.999	2.69141e-19	6	MT-CO3
DNTTIP2	1.29966e-23	0.488776	0.552	0.266	2.94283e-19	6	DNTTIP2
BTG2	1.5732e-23	0.571361	0.776	0.481	3.5622e-19	6	BTG2
MT-ND51	3.54478e-23	0.323289	1	0.972	8.02644e-19	6	MT-ND5
IDI1	5.5414e-23	0.544468	0.582	0.308	1.25474e-18	6	IDI1
ADRB2	6.67724e-23	0.433968	0.435	0.17	1.51193e-18	6	ADRB2
H3F3B1	1.71665e-22	0.34088	1	0.977	3.887e-18	6	H3F3B
SGK11	3.17888e-22	0.457291	0.784	0.51	7.19793e-18	6	SGK1
ZBTB161	3.71653e-22	0.404339	0.616	0.309	8.41534e-18	6	ZBTB16
HLA-DRB12	8.60832e-22	0.392276	0.957	0.846	1.94918e-17	6	HLA-DRB1
HEY11	1.24989e-21	0.502683	0.608	0.312	2.83014e-17	6	HEY1
HOXA5	1.33183e-21	0.445467	0.384	0.146	3.01567e-17	6	HOXA5
KCNQ1OT1	1.36786e-21	0.726717	0.586	0.316	3.09724e-17	6	KCNQ1OT1
DNAJB6	1.68402e-21	0.523911	0.815	0.588	3.81312e-17	6	DNAJB6
HSPA62	1.96313e-21	0.592101	0.453	0.187	4.44512e-17	6	HSPA6
FTL1	2.03767e-21	0.297465	0.996	0.985	4.61389e-17	6	FTL
RGS21	2.05919e-21	0.454821	0.53	0.248	4.66263e-17	6	RGS2
SEPP12	2.11661e-21	0.393429	0.858	0.591	4.79265e-17	6	SEPP1
BTG1	2.15383e-21	0.391637	0.961	0.858	4.87691e-17	6	BTG1
HLA-DQB11	2.52799e-21	0.364176	0.698	0.371	5.72412e-17	6	HLA-DQB1
SNAI11	3.57812e-21	0.463833	0.5	0.235	8.10193e-17	6	SNAI1
ANKRD37	3.83342e-21	0.403134	0.384	0.151	8.68002e-17	6	ANKRD37
CHORDC1	4.15545e-21	0.514112	0.453	0.208	9.40919e-17	6	CHORDC1
SMYD4	6.75178e-21	0.341561	0.315	0.105	1.5288e-16	6	SMYD4
CYP4B11	6.92266e-21	0.254852	0.233	0.062	1.5675e-16	6	CYP4B1
PHYH	7.94407e-21	0.425424	0.44	0.193	1.79878e-16	6	PHYH
TACC11	9.78126e-21	0.39588	0.871	0.682	2.21477e-16	6	TACC1
APOL4	1.30773e-20	0.283586	0.203	0.051	2.9611e-16	6	APOL4
MSX1	1.32602e-20	0.427003	0.448	0.199	3.0025e-16	6	MSX1
HES11	6.12683e-20	0.430498	0.931	0.729	1.3873e-15	6	HES1
ITM2B2	6.92017e-20	0.278307	1	0.985	1.56693e-15	6	ITM2B
NQO12	1.1534e-19	0.389408	0.716	0.436	2.61165e-15	6	NQO1
LNX12	1.19199e-19	0.270548	0.379	0.142	2.69903e-15	6	LNX1
ADM1	1.45952e-19	0.528787	0.573	0.3	3.3048e-15	6	ADM
BCYRN1	1.52053e-19	0.57179	0.185	0.045	3.44294e-15	6	BCYRN1
OFD12	2.0362e-19	0.372292	0.582	0.294	4.61056e-15	6	OFD1
IFRD1	2.28309e-19	0.50975	0.707	0.454	5.16959e-15	6	IFRD1
SLCO2A11	3.80171e-19	0.371031	0.845	0.549	8.60821e-15	6	SLCO2A1
BTNL92	5.06459e-19	0.266561	0.642	0.306	1.14678e-14	6	BTNL9
DEDD2	5.2944e-19	0.385584	0.332	0.126	1.19881e-14	6	DEDD2
TMEM882	9.82033e-19	0.334527	0.866	0.603	2.22362e-14	6	TMEM88
GIMAP5	1.12536e-18	0.358042	0.711	0.427	2.54816e-14	6	GIMAP5
RN7SL832P	1.55815e-18	0.272243	0.228	0.068	3.52813e-14	6	RN7SL832P
ING2	3.5511e-18	0.301555	0.302	0.11	8.04076e-14	6	ING2
SERTAD11	5.33426e-18	0.426911	0.78	0.522	1.20784e-13	6	SERTAD1
ITM2A2	5.86226e-18	0.411301	0.871	0.69	1.32739e-13	6	ITM2A
IFI44L1	7.16862e-18	0.391752	0.629	0.351	1.62319e-13	6	IFI44L
SOX171	8.80383e-18	0.462969	0.629	0.351	1.99345e-13	6	SOX17
MT1X	1.12742e-17	0.471033	0.759	0.507	2.55282e-13	6	MT1X
EIF5	1.14253e-17	0.424001	0.763	0.556	2.58703e-13	6	EIF5
ARRDC21	1.5709e-17	0.348236	0.491	0.241	3.55699e-13	6	ARRDC2
EPAS11	2.09745e-17	0.290656	0.957	0.821	4.74927e-13	6	EPAS1
PRX1	3.13938e-17	0.261547	0.332	0.125	7.1085e-13	6	PRX
TSC22D31	4.41639e-17	0.374994	0.892	0.707	1e-12	6	TSC22D3
MLKL	5.68854e-17	0.356275	0.328	0.132	1.28806e-12	6	MLKL
HIST1H2BK	1.33654e-16	0.419113	0.547	0.298	3.02634e-12	6	HIST1H2BK
MT-ND4L2	1.42522e-16	0.251715	0.961	0.78	3.22712e-12	6	MT-ND4L
CYSLTR11	2.13351e-16	0.255192	0.418	0.182	4.83091e-12	6	CYSLTR1
GIMAP42	2.25773e-16	0.316948	0.866	0.658	5.11218e-12	6	GIMAP4
SLC9A3R22	2.30954e-16	0.344092	0.888	0.664	5.22948e-12	6	SLC9A3R2
SNHG8	2.7187e-16	0.479151	0.746	0.519	6.15595e-12	6	SNHG8
FAM107A1	2.76215e-16	0.339371	0.651	0.375	6.25434e-12	6	FAM107A
FCN31	2.77868e-16	0.352203	0.366	0.155	6.29176e-12	6	FCN3
LDLR1	3.00143e-16	0.37136	0.457	0.231	6.79613e-12	6	LDLR
H2AFX	3.08973e-16	0.377978	0.487	0.252	6.99608e-12	6	H2AFX
DUSP51	3.17053e-16	0.470113	0.474	0.244	7.17903e-12	6	DUSP5
TSPYL2	3.19391e-16	0.367148	0.405	0.19	7.23198e-12	6	TSPYL2
OSBPL1A1	3.52606e-16	0.370304	0.5	0.261	7.98406e-12	6	OSBPL1A
PDK41	3.59194e-16	0.419571	0.776	0.51	8.13322e-12	6	PDK4
TCP1	3.89426e-16	0.372231	0.655	0.393	8.81778e-12	6	TCP1
LIFR2	8.08754e-16	0.27673	0.784	0.48	1.83126e-11	6	LIFR
STC11	8.95042e-16	0.350443	0.647	0.365	2.02664e-11	6	STC1
BRD2	9.16098e-16	0.450098	0.72	0.514	2.07432e-11	6	BRD2
PRSS231	1.48691e-15	0.336513	0.862	0.695	3.36681e-11	6	PRSS23
ISLR1	2.29492e-15	0.255027	0.246	0.083	5.19639e-11	6	ISLR
SLC2A32	3.51853e-15	0.374916	0.815	0.593	7.967e-11	6	SLC2A3
ASS11	3.56934e-15	0.370168	0.539	0.295	8.08205e-11	6	ASS1
LPAR61	4.01585e-15	0.438538	0.634	0.396	9.0931e-11	6	LPAR6
MXD1	4.66838e-15	0.275833	0.259	0.096	1.05706e-10	6	MXD1
KLF41	4.80301e-15	0.399044	0.81	0.609	1.08755e-10	6	KLF4
JMJD6	5.60033e-15	0.325666	0.418	0.208	1.26808e-10	6	JMJD6
RGCC3	5.93095e-15	0.463085	0.875	0.694	1.34295e-10	6	RGCC
ATF33	6.29194e-15	0.323154	0.659	0.401	1.42468e-10	6	ATF3
NFIB2	7.14517e-15	0.297472	0.862	0.743	1.61788e-10	6	NFIB
FKBP51	7.54238e-15	0.348531	0.582	0.323	1.70782e-10	6	FKBP5
KLF21	9.13121e-15	0.331303	0.836	0.625	2.06758e-10	6	KLF2
ICAM11	9.34385e-15	0.376152	0.69	0.431	2.11573e-10	6	ICAM1
NOP58	1.00501e-14	0.358639	0.444	0.228	2.27565e-10	6	NOP58
CX3CL11	1.0697e-14	0.279552	0.53	0.281	2.42212e-10	6	CX3CL1
IFNGR11	1.38811e-14	0.307355	0.677	0.432	3.1431e-10	6	IFNGR1
CYYR12	2.79478e-14	0.327264	0.767	0.549	6.32822e-10	6	CYYR1
RASD11	3.51891e-14	0.317589	0.341	0.151	7.96786e-10	6	RASD1
PPA12	3.73172e-14	0.334744	0.819	0.629	8.44974e-10	6	PPA1
NDUFA122	4.00777e-14	0.378814	0.815	0.639	9.07479e-10	6	NDUFA12
ZFP362	4.34141e-14	0.26749	0.966	0.808	9.83025e-10	6	ZFP36
ZNF5031	5.99323e-14	0.34119	0.422	0.212	1.35705e-09	6	ZNF503
LDB22	6.7475e-14	0.319089	0.784	0.573	1.52784e-09	6	LDB2
ISG152	6.98682e-14	0.449381	0.836	0.652	1.58203e-09	6	ISG15
B3GNT5	7.0559e-14	0.332762	0.31	0.132	1.59767e-09	6	B3GNT5
GIMAP72	7.24192e-14	0.337535	0.871	0.684	1.63979e-09	6	GIMAP7
MAP1LC3B1	8.99841e-14	0.364521	0.806	0.616	2.03751e-09	6	MAP1LC3B
TIFA1	1.05359e-13	0.395726	0.392	0.2	2.38564e-09	6	TIFA
SDPR1	1.26402e-13	0.260989	0.922	0.738	2.86212e-09	6	SDPR
ITGA13	1.44103e-13	0.255238	0.638	0.352	3.26293e-09	6	ITGA1
PPAP2B2	1.76313e-13	0.272371	0.737	0.493	3.99225e-09	6	PPAP2B
GATA2	1.81715e-13	0.287712	0.453	0.232	4.11457e-09	6	GATA2
DDX3Y	2.28572e-13	0.297952	0.509	0.284	5.17555e-09	6	DDX3Y
HSP90AB11	3.21783e-13	0.351409	0.966	0.887	7.28613e-09	6	HSP90AB1
XAF11	4.07826e-13	0.32781	0.634	0.39	9.23441e-09	6	XAF1
NOSTRIN2	6.80642e-13	0.292238	0.655	0.406	1.54118e-08	6	NOSTRIN
ADAMTS41	7.38185e-13	0.318514	0.422	0.218	1.67147e-08	6	ADAMTS4
TGFBR22	7.71222e-13	0.280163	0.909	0.796	1.74628e-08	6	TGFBR2
MGLL2	8.82141e-13	0.341399	0.698	0.499	1.99743e-08	6	MGLL
BST21	1.66572e-12	0.280836	0.905	0.702	3.77169e-08	6	BST2
PASK2	1.66929e-12	0.286974	0.272	0.109	3.77976e-08	6	PASK
LY6E1	1.71157e-12	0.304308	0.875	0.717	3.8755e-08	6	LY6E
TMEM2041	1.73217e-12	0.294753	0.698	0.463	3.92215e-08	6	TMEM204
SOD21	2.79905e-12	0.360056	0.677	0.447	6.3379e-08	6	SOD2
SEC14L12	2.99464e-12	0.285217	0.793	0.583	6.78076e-08	6	SEC14L1
YAF2	4.51461e-12	0.315846	0.496	0.289	1.02224e-07	6	YAF2
ING1	1.00533e-11	0.259568	0.289	0.131	2.27636e-07	6	ING1
SDF2	1.09934e-11	0.286824	0.534	0.328	2.48924e-07	6	SDF2
BCLAF1	1.28705e-11	0.317242	0.651	0.429	2.91428e-07	6	BCLAF1
HOXD1	1.60402e-11	0.253132	0.297	0.133	3.63199e-07	6	HOXD1
2020-11-02	1.71127e-11	0.251887	0.431	0.22	3.87484e-07	6	NOV
ZFP36L11	1.81196e-11	0.315142	0.914	0.787	4.10283e-07	6	ZFP36L1
SPRY11	1.84144e-11	0.280898	0.845	0.669	4.16958e-07	6	SPRY1
SLC20A1	2.39562e-11	0.276607	0.427	0.236	5.42441e-07	6	SLC20A1
AHSA1	2.50136e-11	0.279312	0.414	0.226	5.66383e-07	6	AHSA1
RBBP6	2.67769e-11	0.336177	0.547	0.359	6.06309e-07	6	RBBP6
CTSH1	2.91028e-11	0.290125	0.677	0.448	6.58974e-07	6	CTSH
CYB5A2	3.24514e-11	0.260059	0.759	0.569	7.34797e-07	6	CYB5A
REL	3.24874e-11	0.330251	0.513	0.31	7.35612e-07	6	REL
RSBN1	3.46003e-11	0.278185	0.366	0.187	7.83454e-07	6	RSBN1
CD14	4.01939e-11	0.267581	0.237	0.097	9.10111e-07	6	CD14
GPR1162	4.34513e-11	0.253455	0.724	0.482	9.83867e-07	6	GPR116
F2RL31	4.65188e-11	0.289797	0.578	0.36	1.05333e-06	6	F2RL3
CEBPD2	4.75915e-11	0.293259	0.694	0.495	1.07761e-06	6	CEBPD
SAP18	6.38371e-11	0.340182	0.823	0.703	1.44546e-06	6	SAP18
CTA-29F11.1	6.88052e-11	0.271697	0.302	0.144	1.55796e-06	6	CTA-29F11.1
PLAU1	8.81337e-11	0.255213	0.397	0.206	1.99561e-06	6	PLAU
SOCS21	9.75645e-11	0.284431	0.595	0.384	2.20915e-06	6	SOCS2
GLRX	1.33408e-10	0.370149	0.444	0.269	3.02075e-06	6	GLRX
C4orf321	1.45178e-10	0.324015	0.578	0.377	3.28726e-06	6	C4orf32
SLC3A2	1.49895e-10	0.263094	0.582	0.375	3.39408e-06	6	SLC3A2
SETD5-AS1	1.7375e-10	0.302878	0.461	0.274	3.93423e-06	6	SETD5-AS1
PPP1R10	1.96732e-10	0.333259	0.552	0.342	4.4546e-06	6	PPP1R10
S1PR11	2.01363e-10	0.297212	0.759	0.574	4.55945e-06	6	S1PR1
ETS11	2.02627e-10	0.291448	0.707	0.494	4.58808e-06	6	ETS1
TNFRSF10D1	3.1822e-10	0.318978	0.418	0.232	7.20545e-06	6	TNFRSF10D
SRSF7	3.35211e-10	0.305308	0.75	0.576	7.59018e-06	6	SRSF7
SERTAD3	3.66126e-10	0.317835	0.371	0.205	8.29019e-06	6	SERTAD3
TSC22D21	3.69735e-10	0.288172	0.422	0.239	8.37191e-06	6	TSC22D2
SF3B14	4.89679e-10	0.263654	0.806	0.633	1.10878e-05	6	SF3B14
FAM177A11	4.93136e-10	0.287307	0.668	0.503	1.11661e-05	6	FAM177A1
PRMT1	5.45113e-10	0.269863	0.711	0.524	1.2343e-05	6	PRMT1
NR4A21	5.89537e-10	0.354748	0.526	0.341	1.33489e-05	6	NR4A2
TAF7	6.15966e-10	0.332452	0.595	0.412	1.39473e-05	6	TAF7
TOB1	6.89459e-10	0.3292	0.444	0.268	1.56114e-05	6	TOB1
WBP51	1.30381e-09	0.391731	0.724	0.593	2.95222e-05	6	WBP5
JAM21	1.85039e-09	0.279111	0.776	0.574	4.18984e-05	6	JAM2
SEPHS2	2.1137e-09	0.302941	0.431	0.266	4.78606e-05	6	SEPHS2
KDM6B1	2.16097e-09	0.308956	0.491	0.313	4.89309e-05	6	KDM6B
SERPING11	2.17567e-09	0.286178	0.629	0.433	4.92636e-05	6	SERPING1
DHRS31	2.53569e-09	0.26982	0.461	0.27	5.74155e-05	6	DHRS3
PRDM1	3.04231e-09	0.258298	0.379	0.205	6.88869e-05	6	PRDM1
EFNA11	3.5062e-09	0.252811	0.659	0.46	7.93909e-05	6	EFNA1
PPP1R15B	4.33018e-09	0.28706	0.332	0.181	9.80482e-05	6	PPP1R15B
CCL22	8.15998e-09	0.359879	0.517	0.346	0.000184766	6	CCL2
BCAS2	1.72518e-08	0.291853	0.422	0.258	0.000390633	6	BCAS2
YME1L1	4.47921e-08	0.277854	0.522	0.351	0.00101423	6	YME1L1
IRF7	4.78429e-08	0.26539	0.323	0.185	0.00108331	6	IRF7
ARF4	5.82754e-08	0.288973	0.642	0.475	0.00131953	6	ARF4
NEU1	6.52768e-08	0.346944	0.384	0.241	0.00147806	6	NEU1
HOTAIRM1	9.80632e-08	0.280751	0.435	0.277	0.00222045	6	HOTAIRM1
VAMP81	2.44793e-07	0.253854	0.358	0.208	0.00554284	6	VAMP8
EIF4A2	2.86026e-07	0.256263	0.845	0.73	0.00647649	6	EIF4A2
SELK	4.50772e-07	0.262254	0.711	0.57	0.0102068	6	SELK
EIF1B	1.00172e-06	0.250661	0.629	0.464	0.0226819	6	EIF1B
CFH1	1.40021e-06	0.267391	0.487	0.332	0.0317049	6	CFH
MT1E	4.21375e-06	0.292339	0.461	0.334	0.0954119	6	MT1E
PHACTR4	1.07978e-05	0.266332	0.418	0.287	0.244495	6	PHACTR4
PDCD4	1.71632e-05	0.252699	0.573	0.429	0.388627	6	PDCD4
TMEM100	0.00024104	0.276364	0.147	0.078	1	6	TMEM100
ENPP21	0.000652016	0.480855	0.323	0.239	1	6	ENPP2
FBLN5	5.40992e-225	1.48304	0.681	0.04	1.22497e-220	7	FBLN5
TSPAN2	1.56316e-205	1.14117	0.606	0.033	3.53946e-201	7	TSPAN2
GJA5	3.88161e-169	1.20231	0.548	0.034	8.78914e-165	7	GJA5
PCSK5	3.17437e-151	1.11766	0.543	0.041	7.18774e-147	7	PCSK5
SULF1	2.00249e-145	1.25024	0.489	0.033	4.53423e-141	7	SULF1
SERPINE2	2.29908e-136	1.17718	0.441	0.028	5.2058e-132	7	SERPINE2
SEMA3G	3.85945e-128	1.13578	0.681	0.09	8.73894e-124	7	SEMA3G
SRP14	3.36299e-93	1.38478	1	0.961	7.61481e-89	7	SRP14
PLLP	1.41502e-91	0.884452	0.532	0.077	3.20404e-87	7	PLLP
IGF21	7.01742e-84	1.2903	0.723	0.178	1.58895e-79	7	IGF2
FBLN21	7.69331e-80	1.17786	0.553	0.101	1.742e-75	7	FBLN2
ANXA3	8.38092e-75	0.745764	0.388	0.046	1.89769e-70	7	ANXA3
ICAM21	3.64708e-71	1.25189	0.947	0.609	8.25808e-67	7	ICAM2
ELN	5.23096e-71	1.17129	0.585	0.127	1.18445e-66	7	ELN
DKK2	4.42617e-70	0.273046	0.112	0	1.00222e-65	7	DKK2
S100A62	1.66724e-69	1.03213	1	0.929	3.77514e-65	7	S100A6
FN1	4.65175e-69	1.70135	0.686	0.204	1.0533e-64	7	FN1
TMEM178A	3.64856e-67	0.381232	0.181	0.007	8.26142e-63	7	TMEM178A
KCTD121	1.19498e-64	1.29576	0.798	0.343	2.7058e-60	7	KCTD12
SRGN2	8.37867e-63	0.995487	0.989	0.867	1.89718e-58	7	SRGN
LTBP4	3.82336e-61	0.964175	0.527	0.119	8.65723e-57	7	LTBP4
TM4SF11	5.96045e-61	1.17756	0.979	0.847	1.34962e-56	7	TM4SF1
DHH	5.97572e-60	0.265368	0.176	0.008	1.35308e-55	7	DHH
IGFBP32	1.4968e-59	1.68102	0.723	0.245	3.3892e-55	7	IGFBP3
GJA41	2.21178e-57	1.25376	0.596	0.165	5.00813e-53	7	GJA4
LTC4S	1.19754e-55	1.11226	0.564	0.157	2.71159e-51	7	LTC4S
RHOB2	6.11154e-55	1.11396	0.941	0.697	1.38383e-50	7	RHOB
TMEM1001	1.1619e-54	1.07749	0.378	0.063	2.63089e-50	7	TMEM100
ARL15	9.25168e-54	0.910331	0.596	0.176	2.09486e-49	7	ARL15
C10orf10	9.60146e-54	1.70228	0.83	0.424	2.17406e-49	7	C10orf10
RNF144B	1.00912e-51	0.486334	0.261	0.029	2.28494e-47	7	RNF144B
STEAP1	3.13103e-49	0.257632	0.128	0.005	7.0896e-45	7	STEAP1
PTGIS	1.54269e-48	0.381123	0.176	0.012	3.49312e-44	7	PTGIS
STMN1	3.98721e-47	1.07818	0.84	0.443	9.02824e-43	7	STMN1
TM6SF1	6.64016e-47	0.601874	0.41	0.085	1.50353e-42	7	TM6SF1
EDN12	1.85248e-45	1.09654	0.628	0.205	4.19456e-41	7	EDN1
CGNL1	3.19321e-43	0.305385	0.16	0.011	7.23038e-39	7	CGNL1
OCIAD21	2.41587e-42	1.02148	0.702	0.327	5.47026e-38	7	OCIAD2
COL8A1	2.75007e-42	0.468077	0.191	0.019	6.22698e-38	7	COL8A1
BMX	9.26007e-42	0.594056	0.399	0.09	2.09676e-37	7	BMX
JAG1	2.20843e-41	1.10957	0.638	0.265	5.00055e-37	7	JAG1
CP	3.04031e-41	0.415533	0.149	0.01	6.88418e-37	7	CP
RSPO3	6.29012e-40	0.508604	0.223	0.028	1.42427e-35	7	RSPO3
LPCAT2	5.79511e-39	0.564265	0.42	0.107	1.31219e-34	7	LPCAT2
PALMD2	1.40803e-38	0.79312	0.819	0.442	3.18821e-34	7	PALMD
PI16	1.58991e-38	0.426193	0.213	0.026	3.60002e-34	7	PI16
STOM	4.43855e-38	0.72079	0.936	0.748	1.00502e-33	7	STOM
FGF2	9.70013e-38	0.372304	0.229	0.032	2.1964e-33	7	FGF2
CAV11	1.11823e-37	0.784458	0.979	0.888	2.532e-33	7	CAV1
SSUH2	2.85005e-37	0.377365	0.149	0.012	6.45338e-33	7	SSUH2
MAST4	2.99894e-37	0.776791	0.734	0.353	6.79049e-33	7	MAST4
PPP1R14A1	2.41443e-36	0.840952	0.59	0.221	5.467e-32	7	PPP1R14A
HEY12	2.89342e-36	0.823236	0.702	0.31	6.55157e-32	7	HEY1
FBLIM11	5.94698e-36	0.602015	0.356	0.086	1.34658e-31	7	FBLIM1
TMSB101	8.39756e-36	0.428327	1	0.999	1.90146e-31	7	TMSB10
CXCL12	1.04686e-35	0.950544	0.676	0.29	2.37041e-31	7	CXCL12
NEBL	1.61662e-35	0.338724	0.181	0.02	3.6605e-31	7	NEBL
GABARAPL2	4.4522e-35	0.59262	0.957	0.746	1.00811e-30	7	GABARAPL2
ADAMTS11	9.50548e-35	1.00057	0.745	0.4	2.15233e-30	7	ADAMTS1
IFITM3	1.2706e-34	0.503569	0.995	0.989	2.87702e-30	7	IFITM3
SYNJ2	9.39717e-34	0.498209	0.372	0.095	2.1278e-29	7	SYNJ2
KCNJ2	2.83565e-33	0.406801	0.197	0.027	6.42076e-29	7	KCNJ2
ABI3BP	1.21362e-32	0.447793	0.207	0.03	2.74799e-28	7	ABI3BP
CLDN5	1.62179e-32	0.753585	0.952	0.745	3.67221e-28	7	CLDN5
MET	1.66682e-32	0.484513	0.293	0.061	3.77419e-28	7	MET
FAM89A	1.06047e-31	0.451541	0.335	0.082	2.40122e-27	7	FAM89A
ATP1A12	2.48137e-31	0.740268	0.787	0.48	5.61857e-27	7	ATP1A1
CLU1	3.06707e-31	1.29027	0.654	0.288	6.94476e-27	7	CLU
TAGLN2	1.03509e-30	0.589768	0.941	0.807	2.34376e-26	7	TAGLN2
VIM1	1.40086e-30	0.525052	0.989	0.972	3.17196e-26	7	VIM
ATP13A3	3.73261e-30	0.78557	0.372	0.109	8.45176e-26	7	ATP13A3
CCDC3	1.47701e-29	0.550201	0.394	0.117	3.34439e-25	7	CCDC3
PPA13	3.68175e-29	0.720594	0.872	0.629	8.33659e-25	7	PPA1
PTGER4	3.84444e-29	0.374933	0.197	0.031	8.70496e-25	7	PTGER4
CAPZA2	5.2048e-27	0.722705	0.819	0.575	1.17852e-22	7	CAPZA2
MMP21	8.79079e-27	0.660214	0.521	0.205	1.9905e-22	7	MMP2
RAMP2	1.50172e-26	0.460929	0.989	0.933	3.40033e-22	7	RAMP2
EFNB2	7.62462e-26	0.686178	0.649	0.343	1.72644e-21	7	EFNB2
IFITM2	1.06241e-25	0.457103	0.979	0.935	2.40561e-21	7	IFITM2
GLIPR2	2.68893e-25	0.356814	0.245	0.054	6.08855e-21	7	GLIPR2
CXCL21	2.85192e-24	0.915655	0.574	0.276	6.45761e-20	7	CXCL2
CCDC104	6.82959e-24	0.741334	0.505	0.226	1.54642e-19	7	CCDC104
TSPO1	1.02824e-23	0.556287	0.872	0.69	2.32824e-19	7	TSPO
ARHGAP4	3.15732e-23	0.36011	0.261	0.065	7.14913e-19	7	ARHGAP4
C19orf33	4.02611e-23	0.467444	0.324	0.096	9.11632e-19	7	C19orf33
BST22	4.1417e-23	0.58832	0.872	0.707	9.37805e-19	7	BST2
AFAP1L2	5.28606e-23	0.303888	0.176	0.031	1.19692e-18	7	AFAP1L2
ATP2A3	1.2837e-22	0.361498	0.25	0.06	2.90669e-18	7	ATP2A3
GUCY1A31	1.93326e-22	0.509006	0.277	0.076	4.37749e-18	7	GUCY1A3
SAT1	4.91453e-22	0.995738	0.926	0.78	1.1128e-17	7	SAT1
RNASE11	6.17395e-22	0.54467	0.947	0.801	1.39797e-17	7	RNASE1
ARL6IP5	1.00467e-21	0.632957	0.771	0.516	2.27488e-17	7	ARL6IP5
ITPR2	1.24003e-21	0.381652	0.261	0.069	2.80779e-17	7	ITPR2
AZIN1	1.69474e-21	0.495991	0.452	0.187	3.8374e-17	7	AZIN1
CRIP2	2.14594e-21	0.451906	0.957	0.893	4.85905e-17	7	CRIP2
PODXL2	3.96797e-21	0.565906	0.782	0.493	8.98468e-17	7	PODXL
TUSC3	4.01815e-21	0.598549	0.388	0.15	9.09831e-17	7	TUSC3
NUDT4	6.05906e-21	0.620923	0.559	0.274	1.37195e-16	7	NUDT4
IFI272	1.00227e-20	0.428118	0.995	0.944	2.26945e-16	7	IFI27
HEY2	1.09044e-20	0.258256	0.165	0.031	2.46909e-16	7	HEY2
ASRGL11	1.11153e-20	0.499108	0.436	0.177	2.51684e-16	7	ASRGL1
MAP4	1.21688e-20	0.543356	0.633	0.343	2.75539e-16	7	MAP4
SOX172	1.60751e-20	0.628092	0.649	0.354	3.63989e-16	7	SOX17
HSD17B12	1.91995e-20	0.571488	0.596	0.32	4.34735e-16	7	HSD17B12
C4orf481	2.05217e-20	0.570454	0.559	0.271	4.64673e-16	7	C4orf48
PALLD	6.9554e-20	0.375221	0.239	0.064	1.57491e-15	7	PALLD
CTGF2	8.47328e-20	1.07694	0.691	0.441	1.9186e-15	7	CTGF
CD151	1.44466e-19	0.510227	0.835	0.644	3.27114e-15	7	CD151
AIF1L1	1.54874e-19	0.50046	0.473	0.206	3.50681e-15	7	AIF1L
IL331	2.26251e-19	0.568972	0.495	0.219	5.12301e-15	7	IL33
ADAMTS6	3.14268e-19	0.54973	0.293	0.092	7.11597e-15	7	ADAMTS6
SLC16A14	4.20888e-19	0.265546	0.223	0.056	9.53017e-15	7	SLC16A14
CLIC3	6.35823e-19	0.443912	0.17	0.036	1.43969e-14	7	CLIC3
MECOM	1.30825e-18	0.569455	0.495	0.242	2.96228e-14	7	MECOM
ID1	1.40465e-18	0.692147	0.867	0.678	3.18055e-14	7	ID1
NUDT14	1.94083e-18	0.514654	0.495	0.246	4.39462e-14	7	NUDT14
MEG3	2.83068e-18	0.330811	0.133	0.023	6.4095e-14	7	MEG3
IFI62	3.31556e-18	0.613372	0.883	0.706	7.50742e-14	7	IFI6
CD58	6.75965e-18	0.460584	0.404	0.168	1.53059e-13	7	CD58
VEGFC1	9.67045e-18	0.370071	0.282	0.089	2.18968e-13	7	VEGFC
PDCD41	1.03952e-17	0.609729	0.681	0.424	2.35377e-13	7	PDCD4
SEPW1	1.33471e-17	0.451259	0.941	0.832	3.02218e-13	7	SEPW1
PKN3	1.74915e-17	0.343465	0.303	0.103	3.9606e-13	7	PKN3
UTRN	1.8491e-17	0.544941	0.686	0.425	4.18692e-13	7	UTRN
SH3BGRL31	2.1179e-17	0.441737	0.904	0.797	4.79556e-13	7	SH3BGRL3
NPDC11	2.12731e-17	0.41576	0.915	0.749	4.81687e-13	7	NPDC1
MMP28	5.23866e-17	0.400477	0.372	0.146	1.18619e-12	7	MMP28
PGRMC2	7.13616e-17	0.433428	0.457	0.215	1.61584e-12	7	PGRMC2
CD9	9.49735e-17	0.332895	0.91	0.714	2.15049e-12	7	CD9
CDH131	1.44233e-16	0.539337	0.378	0.16	3.26586e-12	7	CDH13
SYT11	1.5909e-16	0.378985	0.266	0.088	3.60229e-12	7	SYT11
DUSP11	2.37441e-16	0.480704	0.963	0.87	5.37638e-12	7	DUSP1
LAP3	3.26008e-16	0.53116	0.66	0.425	7.38179e-12	7	LAP3
HSPB13	4.82195e-16	0.360307	0.984	0.949	1.09183e-11	7	HSPB1
IL11RA	5.09003e-16	0.342937	0.181	0.046	1.15254e-11	7	IL11RA
MTURN	6.27246e-16	0.295108	0.234	0.071	1.42027e-11	7	MTURN
FAM69B	8.57736e-16	0.298107	0.277	0.093	1.94217e-11	7	FAM69B
LSR	3.02448e-15	0.291844	0.298	0.108	6.84834e-11	7	LSR
FAM65B	4.37651e-15	0.252874	0.138	0.029	9.90973e-11	7	FAM65B
JAG2	4.87778e-15	0.503608	0.383	0.175	1.10447e-10	7	JAG2
IFITM11	5.01753e-15	0.512052	0.84	0.678	1.13612e-10	7	IFITM1
HYAL21	5.70359e-15	0.470642	0.835	0.684	1.29146e-10	7	HYAL2
EMP31	5.74292e-15	0.51593	0.628	0.384	1.30037e-10	7	EMP3
ITSN2	6.06568e-15	0.434057	0.489	0.253	1.37345e-10	7	ITSN2
DSTN1	9.35336e-15	0.435467	0.92	0.795	2.11788e-10	7	DSTN
ASS12	9.98927e-15	0.382484	0.559	0.298	2.26187e-10	7	ASS1
FAM107A2	1.06071e-14	0.545155	0.622	0.381	2.40177e-10	7	FAM107A
CTTNBP2NL	1.10755e-14	0.505573	0.505	0.279	2.50782e-10	7	CTTNBP2NL
CYR613	1.30034e-14	0.95467	0.681	0.441	2.94437e-10	7	CYR61
ATP6V0E1	2.27853e-14	0.464853	0.867	0.738	5.15928e-10	7	ATP6V0E1
CDC42BPA	2.37112e-14	0.441988	0.452	0.231	5.36892e-10	7	CDC42BPA
SYT1	2.41156e-14	0.257658	0.101	0.017	5.4605e-10	7	SYT1
CFH2	2.88359e-14	0.466613	0.564	0.329	6.52931e-10	7	CFH
AES	2.92773e-14	0.429823	0.691	0.483	6.62927e-10	7	AES
KRT10	3.09186e-14	0.423781	0.782	0.589	7.0009e-10	7	KRT10
FLNB	3.54165e-14	0.486911	0.473	0.258	8.01936e-10	7	FLNB
MYL12B1	3.78143e-14	0.344267	0.968	0.904	8.5623e-10	7	MYL12B
LGALS3	3.90643e-14	0.491702	0.739	0.563	8.84533e-10	7	LGALS3
TNFRSF1B	3.95703e-14	0.330319	0.372	0.159	8.95991e-10	7	TNFRSF1B
EPHA4	4.01291e-14	0.33962	0.362	0.155	9.08644e-10	7	EPHA4
GCH1	4.04531e-14	0.295377	0.218	0.069	9.15978e-10	7	GCH1
ORAI1	4.29231e-14	0.38653	0.388	0.177	9.71908e-10	7	ORAI1
GLUL	5.44089e-14	0.628515	0.633	0.449	1.23198e-09	7	GLUL
SHROOM1	5.90062e-14	0.302486	0.191	0.055	1.33608e-09	7	SHROOM1
LIMA1	6.22321e-14	0.520502	0.59	0.38	1.40912e-09	7	LIMA1
PDZD2	6.50432e-14	0.261141	0.176	0.048	1.47277e-09	7	PDZD2
HEG1	7.61802e-14	0.458826	0.691	0.485	1.72495e-09	7	HEG1
ATP5J1	8.04704e-14	0.411985	0.878	0.749	1.82209e-09	7	ATP5J
MANSC1	8.52919e-14	0.376471	0.388	0.18	1.93127e-09	7	MANSC1
MGP	1.00644e-13	1.198	0.952	0.875	2.27887e-09	7	MGP
PTTG1IP	1.2739e-13	0.469748	0.66	0.47	2.8845e-09	7	PTTG1IP
DAP	1.56512e-13	0.386309	0.378	0.178	3.5439e-09	7	DAP
PTPRB1	2.07307e-13	0.45669	0.723	0.53	4.69405e-09	7	PTPRB
CD931	2.41528e-13	0.43158	0.814	0.625	5.46893e-09	7	CD93
TCN21	2.63801e-13	0.397396	0.457	0.238	5.97324e-09	7	TCN2
ADAM15	3.6366e-13	0.425709	0.681	0.479	8.23436e-09	7	ADAM15
CDH51	3.73771e-13	0.443468	0.723	0.544	8.4633e-09	7	CDH5
KCNN3	4.31952e-13	0.456838	0.335	0.149	9.7807e-09	7	KCNN3
STK38L	4.37985e-13	0.472784	0.277	0.108	9.91729e-09	7	STK38L
CYP1B11	5.11773e-13	0.318683	0.372	0.164	1.15881e-08	7	CYP1B1
PPAP2A2	5.17952e-13	0.433847	0.856	0.67	1.1728e-08	7	PPAP2A
COX5A1	9.74101e-13	0.435302	0.713	0.529	2.20566e-08	7	COX5A
SPTAN1	1.62919e-12	0.442737	0.553	0.344	3.68897e-08	7	SPTAN1
PLXDC2	1.65071e-12	0.299923	0.261	0.097	3.7377e-08	7	PLXDC2
FILIP1L1	1.69538e-12	0.466355	0.351	0.167	3.83885e-08	7	FILIP1L
MRPL331	2.03914e-12	0.48114	0.782	0.659	4.61723e-08	7	MRPL33
ENPP22	2.15701e-12	0.537804	0.447	0.232	4.88412e-08	7	ENPP2
AGPAT1	2.77952e-12	0.299344	0.324	0.141	6.29366e-08	7	AGPAT1
LTBP1	3.24515e-12	0.384556	0.287	0.117	7.34799e-08	7	LTBP1
CFD1	3.267e-12	0.743959	0.282	0.113	7.39747e-08	7	CFD
CD46	3.91351e-12	0.375648	0.585	0.362	8.86136e-08	7	CD46
MMRN21	4.56178e-12	0.460292	0.707	0.526	1.03292e-07	7	MMRN2
FAM124B	4.58382e-12	0.323325	0.176	0.054	1.03791e-07	7	FAM124B
THSD7A	4.60484e-12	0.400314	0.447	0.236	1.04267e-07	7	THSD7A
S1PR12	6.26622e-12	0.388013	0.771	0.576	1.41886e-07	7	S1PR1
IFI27L21	6.5567e-12	0.366014	0.585	0.358	1.48463e-07	7	IFI27L2
LRRFIP1	6.63709e-12	0.385129	0.782	0.573	1.50284e-07	7	LRRFIP1
PRKX	8.0432e-12	0.271529	0.229	0.083	1.82122e-07	7	PRKX
WLS	8.29594e-12	0.321832	0.266	0.108	1.87845e-07	7	WLS
GFOD1	9.10798e-12	0.38004	0.463	0.251	2.06232e-07	7	GFOD1
TMEM14A	9.49889e-12	0.362844	0.484	0.275	2.15083e-07	7	TMEM14A
RHOC1	1.15912e-11	0.364127	0.894	0.757	2.6246e-07	7	RHOC
NDUFC2	1.30603e-11	0.41285	0.782	0.664	2.95724e-07	7	NDUFC2
LEPR1	1.69267e-11	0.317265	0.319	0.14	3.83272e-07	7	LEPR
TMEM30A	1.96181e-11	0.409715	0.505	0.301	4.44213e-07	7	TMEM30A
S100A111	2.21065e-11	0.32615	0.931	0.854	5.00557e-07	7	S100A11
PFN2	2.28987e-11	0.283391	0.186	0.062	5.18495e-07	7	PFN2
PMVK	2.8573e-11	0.290818	0.351	0.167	6.46979e-07	7	PMVK
BTG21	3.07775e-11	0.523411	0.681	0.492	6.96894e-07	7	BTG2
CALM2	3.2659e-11	0.353973	0.936	0.857	7.39498e-07	7	CALM2
NNMT1	3.74068e-11	0.302557	0.739	0.474	8.47002e-07	7	NNMT
[truncated: 2,310 more rows]

## Sheet: positive_markergenes_T
	p_val	avg_logFC	pct.1	pct.2	p_val_adj	cluster	gene
HSPA1B	0	1.66395	0.976	0.345	0	0	HSPA1B
HSPA6	0	1.51906	0.709	0.153	0	0	HSPA6
HSPA1A	0	1.43347	0.98	0.521	0	0	HSPA1A
DNAJB1	0	1.21721	0.961	0.67	0	0	DNAJB1
MT-ND4	0	1.14858	1	0.998	0	0	MT-ND4
MT-ATP6	0	1.12065	1	0.995	0	0	MT-ATP6
MT-ND3	0	1.08011	1	0.994	0	0	MT-ND3
MT-CO3	0	1.07143	1	0.999	0	0	MT-CO3
MT-CYB	0	0.974388	1	0.995	0	0	MT-CYB
MT-ND2	0	0.959352	1	0.997	0	0	MT-ND2
IGJ	0	0.95401	0.914	0.291	0	0	IGJ
MT-ND5	0	0.949119	0.994	0.811	0	0	MT-ND5
MT-CO2	0	0.850922	1	1	0	0	MT-CO2
MT-ND1	0	0.769299	1	0.978	0	0	MT-ND1
MT-CO1	0	0.59651	1	1	0	0	MT-CO1
MT-ND4L	4.71363e-249	0.919634	0.892	0.516	1.06731e-244	0	MT-ND4L
DNAJB4	1.91372e-246	1.22881	0.578	0.157	4.33324e-242	0	DNAJB4
BAG3	6.13066e-229	1.12102	0.563	0.152	1.38817e-224	0	BAG3
HSP90AA1	3.01713e-225	0.93432	0.986	0.946	6.83168e-221	0	HSP90AA1
HSPB1	1.36032e-209	0.952707	0.848	0.452	3.08018e-205	0	HSPB1
DNAJA4	2.82122e-193	1.2277	0.489	0.14	6.38809e-189	0	DNAJA4
TXNIP	1.17076e-192	0.958465	0.788	0.399	2.65096e-188	0	TXNIP
DUSP1	4.79425e-172	1.09062	0.849	0.614	1.08556e-167	0	DUSP1
JUN	4.06199e-166	0.945232	0.877	0.595	9.19757e-162	0	JUN
ZFAND2A	1.15141e-158	1.22448	0.552	0.213	2.60713e-154	0	ZFAND2A
IGLL5	8.89111e-157	0.905498	0.646	0.295	2.01321e-152	0	IGLL5
SERPINH1	9.38959e-157	1.01006	0.349	0.077	2.12609e-152	0	SERPINH1
KLRC1	2.60749e-128	0.926893	0.36	0.096	5.90413e-124	0	KLRC1
HSPH1	3.04087e-113	0.838126	0.758	0.515	6.88545e-109	0	HSPH1
NR4A1	1.10015e-107	0.799076	0.466	0.193	2.49107e-103	0	NR4A1
PPP1R15A	9.24165e-102	0.766322	0.674	0.416	2.09259e-97	0	PPP1R15A
IFNG	1.3262e-94	1.48692	0.383	0.146	3.00291e-90	0	IFNG
RHOB	1.27679e-93	0.815566	0.428	0.177	2.89104e-89	0	RHOB
MXD1	1.41016e-80	0.688466	0.289	0.096	3.19302e-76	0	MXD1
FTL	1.53045e-75	0.578301	0.97	0.933	3.46539e-71	0	FTL
FOS	5.02139e-74	0.663384	0.708	0.484	1.13699e-69	0	FOS
PGC	2.99168e-72	0.474732	0.366	0.139	6.77407e-68	0	PGC
RP11-640M9.1	1.17885e-70	0.594105	0.372	0.165	2.66927e-66	0	RP11-640M9.1
FOSB	2.34038e-69	0.598645	0.581	0.353	5.29932e-65	0	FOSB
HSPD1	7.02497e-62	0.503561	0.767	0.6	1.59066e-57	0	HSPD1
CACYBP	1.75281e-58	0.509708	0.691	0.502	3.96888e-54	0	CACYBP
RGS2	1.3354e-53	0.571511	0.693	0.522	3.02375e-49	0	RGS2
ATF3	1.67512e-53	0.594434	0.296	0.126	3.79297e-49	0	ATF3
HSPE1	2.48989e-49	0.439553	0.82	0.719	5.63785e-45	0	HSPE1
HBA2	1.61052e-46	0.331562	0.115	0.025	3.64669e-42	0	HBA2
HOPX	2.07195e-46	0.415779	0.392	0.201	4.69151e-42	0	HOPX
IL7R	8.8437e-43	0.409985	0.711	0.532	2.00248e-38	0	IL7R
TNFSF14	1.74857e-40	0.670071	0.226	0.097	3.95928e-36	0	TNFSF14
IER5	9.48897e-39	0.635164	0.237	0.108	2.14859e-34	0	IER5
TNF	3.86472e-38	0.558379	0.179	0.067	8.75089e-34	0	TNF
CCL4	1.02273e-34	0.308674	0.535	0.336	2.31578e-30	0	CCL4
SCML4	5.53879e-33	0.37025	0.199	0.086	1.25415e-28	0	SCML4
FKBP4	5.57256e-26	0.43427	0.295	0.177	1.26179e-21	0	FKBP4
CD69	6.00783e-26	0.492179	0.626	0.53	1.36035e-21	0	CD69
MTERFD3	6.44297e-26	0.303347	0.108	0.037	1.45888e-21	0	MTERFD3
KLRC2	5.83269e-25	0.314847	0.12	0.044	1.3207e-20	0	KLRC2
TSC22D1	1.13506e-24	0.410161	0.154	0.067	2.57011e-20	0	TSC22D1
TRA2B	2.64603e-24	0.406526	0.592	0.506	5.9914e-20	0	TRA2B
GIMAP4	1.18147e-22	0.359723	0.326	0.212	2.67521e-18	0	GIMAP4
GS1-251I9.4	3.7501e-21	0.386511	0.253	0.153	8.49134e-17	0	GS1-251I9.4
KLRB1	1.85313e-20	0.373768	0.589	0.469	4.19604e-16	0	KLRB1
MYC	5.39005e-20	0.423533	0.171	0.087	1.22047e-15	0	MYC
RN7SL1	5.47148e-20	0.287139	0.119	0.05	1.23891e-15	0	RN7SL1
TSPYL2	1.63684e-19	0.322544	0.362	0.251	3.7063e-15	0	TSPYL2
NFKBIE	3.33484e-19	0.310215	0.14	0.067	7.55108e-15	0	NFKBIE
NKRF	3.5232e-18	0.279678	0.137	0.066	7.97757e-14	0	NKRF
ERN1	4.96027e-18	0.34872	0.186	0.103	1.12315e-13	0	ERN1
GLUL	5.09549e-18	0.360486	0.211	0.122	1.15377e-13	0	GLUL
PARP8	1.23011e-17	0.294184	0.247	0.152	2.78534e-13	0	PARP8
HIST2H2AA3	3.03013e-17	0.312699	0.165	0.087	6.86113e-13	0	HIST2H2AA3
NEU1	3.30478e-17	0.377472	0.27	0.178	7.48301e-13	0	NEU1
ID2	3.73769e-17	0.390875	0.672	0.563	8.46326e-13	0	ID2
GADD45B	8.07241e-17	0.388099	0.414	0.319	1.82784e-12	0	GADD45B
ABHD3	6.27923e-16	0.3474	0.23	0.147	1.42181e-11	0	ABHD3
ITGA1	1.08578e-14	0.254783	0.167	0.094	2.45853e-10	0	ITGA1
CDKN2C	3.53561e-14	0.286322	0.11	0.054	8.00568e-10	0	CDKN2C
CLK1	4.09222e-14	0.30275	0.569	0.522	9.26602e-10	0	CLK1
ERAP2	2.84671e-13	0.284315	0.189	0.118	6.44581e-09	0	ERAP2
IER3	5.43785e-13	0.310399	0.164	0.097	1.23129e-08	0	IER3
NUCB2	2.99393e-11	0.25521	0.243	0.172	6.77914e-07	0	NUCB2
RGS16	4.7936e-10	0.279497	0.161	0.102	1.08542e-05	0	RGS16
DOK2	8.40547e-10	0.348784	0.364	0.311	1.90325e-05	0	DOK2
DEDD2	1.49858e-08	0.272587	0.263	0.209	0.000339324	0	DEDD2
BTG2	1.61934e-08	0.352079	0.498	0.475	0.000366666	0	BTG2
ANKRD37	2.32762e-08	0.393708	0.241	0.184	0.000527044	0	ANKRD37
EGR1	1.05331e-07	0.251429	0.169	0.118	0.00238501	0	EGR1
CCL3	3.33124e-07	0.492375	0.132	0.087	0.00754293	0	CCL3
CCL20	5.47184e-06	0.786341	0.189	0.145	0.123899	0	CCL20
SPRY1	6.80918e-06	0.288037	0.135	0.094	0.15418	0	SPRY1
NFKBIA	7.24985e-06	0.299817	0.619	0.619	0.164158	0	NFKBIA
ZNF131	9.83415e-06	0.253926	0.23	0.191	0.222675	0	ZNF131
TWISTNB	1.69614e-05	0.34898	0.237	0.196	0.384057	0	TWISTNB
SLC20A1	4.9883e-05	0.284406	0.211	0.176	1	0	SLC20A1
ID3	0.000694007	0.279575	0.18	0.148	1	0	ID3
KCNQ1OT1	0.00172519	0.27329	0.144	0.116	1	0	KCNQ1OT1
KLF2	0.00430142	0.253862	0.195	0.172	1	0	KLF2
EEF1A1	5.325e-256	0.547052	1	0.999	1.20574e-251	1	EEF1A1
RPL3	2.19414e-221	0.522774	0.999	0.995	4.9682e-217	1	RPL3
RPS6	8.4029e-199	0.493295	1	0.997	1.90267e-194	1	RPS6
GPR183	2.6159e-191	1.09624	0.778	0.345	5.92318e-187	1	GPR183
CCR7	6.7009e-174	1.03412	0.561	0.167	1.51728e-169	1	CCR7
RPS2	7.97463e-174	0.404667	1	0.998	1.8057e-169	1	RPS2
RPL13	3.21764e-173	0.373217	1	0.999	7.2857e-169	1	RPL13
RPL11	1.73464e-163	0.4141	1	0.997	3.92774e-159	1	RPL11
RPS3	2.11544e-163	0.394763	1	0.997	4.78999e-159	1	RPS3
PABPC1	1.35936e-162	0.787788	0.966	0.825	3.07801e-158	1	PABPC1
RPL34	3.85507e-160	0.397143	1	0.999	8.72904e-156	1	RPL34
RPS27	3.68925e-159	0.330195	1	0.999	8.35357e-155	1	RPS27
RPL7	6.4393e-153	0.426857	1	0.992	1.45805e-148	1	RPL7
RPS14	8.04277e-153	0.394862	1	0.999	1.82113e-148	1	RPS14
RPS3A	9.24343e-149	0.405111	0.999	0.995	2.09299e-144	1	RPS3A
RPS4X	1.18866e-142	0.479619	0.999	0.993	2.69148e-138	1	RPS4X
RPL21	3.80798e-140	0.356852	1	0.999	8.6224e-136	1	RPL21
RPL13A	1.82859e-139	0.331268	1	1	4.14048e-135	1	RPL13A
RPL10	2.80393e-138	0.327496	1	0.999	6.34894e-134	1	RPL10
RPS18	8.35753e-137	0.355773	1	0.999	1.89239e-132	1	RPS18
RPS29	2.08737e-130	0.313642	1	0.998	4.72643e-126	1	RPS29
RPS25	3.01717e-124	0.343487	1	0.996	6.83178e-120	1	RPS25
RPL4	1.70206e-121	0.493705	0.988	0.898	3.85396e-117	1	RPL4
FTH1	1.95245e-120	0.706853	0.995	0.972	4.42094e-116	1	FTH1
RPL41	3.38558e-120	0.260719	1	1	7.66598e-116	1	RPL41
RPL31	1.183e-117	0.395472	0.997	0.988	2.67867e-113	1	RPL31
RPL19	1.72629e-112	0.340592	1	0.995	3.90883e-108	1	RPL19
RPL35A	1.46578e-110	0.3363	0.999	0.996	3.31897e-106	1	RPL35A
RPL23A	1.40228e-108	0.321997	0.999	0.996	3.17518e-104	1	RPL23A
RPS8	3.14872e-108	0.351814	1	0.995	7.12966e-104	1	RPS8
LTB	4.63011e-105	0.691625	0.771	0.415	1.0484e-100	1	LTB
RPLP2	5.12375e-105	0.280524	1	0.999	1.16017e-100	1	RPLP2
RPS10	2.29251e-101	0.376307	0.995	0.967	5.19094e-97	1	RPS10
RPS12	5.13537e-99	0.306493	1	0.998	1.1628e-94	1	RPS12
RPS28	4.5469e-98	0.281279	0.999	0.997	1.02955e-93	1	RPS28
RPLP0	8.13878e-97	0.429012	0.99	0.928	1.84286e-92	1	RPLP0
RPL9	9.1355e-96	0.318089	0.997	0.993	2.06855e-91	1	RPL9
RPS9	8.63194e-93	0.330744	0.997	0.985	1.95453e-88	1	RPS9
RPL36	2.82112e-92	0.306359	1	0.994	6.38787e-88	1	RPL36
RPL18A	3.08499e-91	0.301805	1	0.998	6.98535e-87	1	RPL18A
RPL5	3.54464e-91	0.394598	0.988	0.951	8.02613e-87	1	RPL5
TMEM66	3.15043e-90	0.533465	0.933	0.784	7.13353e-86	1	TMEM66
RPL10A	3.87457e-90	0.352657	0.996	0.98	8.7732e-86	1	RPL10A
RPL30	2.97337e-89	0.298817	0.999	0.996	6.7326e-85	1	RPL30
RPL32	3.82981e-89	0.265337	1	0.999	8.67185e-85	1	RPL32
RPL27A	6.14865e-89	0.264088	1	0.998	1.39224e-84	1	RPL27A
RPS16	3.98183e-87	0.321158	0.999	0.993	9.01607e-83	1	RPS16
RPS5	3.37177e-84	0.321273	1	0.977	7.6347e-80	1	RPS5
TPT1	8.52398e-83	0.280087	1	0.998	1.93008e-78	1	TPT1
RPS26	9.39524e-83	0.593446	0.902	0.744	2.12736e-78	1	RPS26
RPL26	3.69176e-79	0.267244	1	0.997	8.35925e-75	1	RPL26
RPL18	3.75014e-79	0.305436	0.995	0.984	8.49144e-75	1	RPL18
RPS13	1.21128e-77	0.291917	0.999	0.99	2.7427e-73	1	RPS13
RPS23	1.12657e-75	0.27881	1	0.994	2.5509e-71	1	RPS23
RPL8	3.90679e-74	0.28892	1	0.983	8.84614e-70	1	RPL8
EIF1	8.35882e-73	0.312672	0.997	0.982	1.89269e-68	1	EIF1
EEF2	1.69786e-72	0.486907	0.894	0.727	3.84447e-68	1	EEF2
GLTSCR2	4.52106e-69	0.459078	0.87	0.701	1.0237e-64	1	GLTSCR2
ARID5A	3.65532e-67	0.642122	0.504	0.25	8.27674e-63	1	ARID5A
SOCS3	2.39503e-62	0.635124	0.478	0.235	5.42306e-58	1	SOCS3
RPSA	2.80034e-61	0.32128	0.988	0.952	6.34081e-57	1	RPSA
GNB2L1	5.98293e-60	0.305015	0.987	0.951	1.35471e-55	1	GNB2L1
RPL38	3.50145e-56	0.256073	0.999	0.983	7.92833e-52	1	RPL38
CREM	1.35298e-55	0.449477	0.893	0.684	3.06354e-51	1	CREM
RPL7A	2.50334e-55	0.289933	0.989	0.95	5.66831e-51	1	RPL7A
RPL29	9.57339e-55	0.255523	0.997	0.98	2.1677e-50	1	RPL29
YPEL5	1.44698e-54	0.472178	0.813	0.593	3.2764e-50	1	YPEL5
SC5D	1.0029e-53	0.47012	0.361	0.152	2.27087e-49	1	SC5D
ZFP36	3.86894e-53	0.482605	0.866	0.71	8.76043e-49	1	ZFP36
EEF1B2	1.1184e-51	0.358723	0.922	0.808	2.53238e-47	1	EEF1B2
RPL6	6.73506e-50	0.262004	0.993	0.978	1.52502e-45	1	RPL6
AP3M2	8.71933e-48	0.395386	0.224	0.074	1.97432e-43	1	AP3M2
LDHB	2.5125e-47	0.413656	0.774	0.563	5.68905e-43	1	LDHB
BIRC3	2.98905e-45	0.400109	0.774	0.544	6.7681e-41	1	BIRC3
RPL17	9.63165e-45	0.298116	0.926	0.838	2.18089e-40	1	RPL17
FXYD5	6.36837e-43	0.37484	0.777	0.567	1.44199e-38	1	FXYD5
MAL	1.37118e-42	0.304976	0.163	0.046	3.10476e-38	1	MAL
TCF7	6.5733e-42	0.390378	0.341	0.155	1.48839e-37	1	TCF7
SELL	4.02966e-41	0.450828	0.299	0.131	9.12436e-37	1	SELL
AC016831.7	8.635e-40	0.445515	0.429	0.229	1.95522e-35	1	AC016831.7
ICAM2	1.4926e-38	0.376941	0.252	0.102	3.3797e-34	1	ICAM2
ANXA1	1.6412e-38	0.572448	0.693	0.518	3.71617e-34	1	ANXA1
EIF3E	2.19054e-38	0.345456	0.819	0.669	4.96004e-34	1	EIF3E
DDX5	5.22313e-38	0.317037	0.942	0.837	1.18267e-33	1	DDX5
FLT3LG	7.7562e-38	0.375312	0.226	0.088	1.75624e-33	1	FLT3LG
TMEM123	1.33056e-37	0.420715	0.5	0.298	3.01278e-33	1	TMEM123
NPM1	3.29293e-37	0.266175	0.952	0.863	7.45618e-33	1	NPM1
PLAC8	9.58488e-36	0.406823	0.337	0.161	2.1703e-31	1	PLAC8
KLF3	1.59619e-35	0.364962	0.278	0.122	3.61426e-31	1	KLF3
CD44	1.81778e-35	0.366905	0.715	0.501	4.11601e-31	1	CD44
SF1	4.93922e-35	0.397365	0.542	0.344	1.11839e-30	1	SF1
TRAT1	2.18499e-34	0.420547	0.41	0.223	4.94747e-30	1	TRAT1
RPL36AL	2.40131e-34	0.286059	0.916	0.792	5.43729e-30	1	RPL36AL
LEPROTL1	1.10879e-33	0.348406	0.733	0.538	2.51064e-29	1	LEPROTL1
FAM177A1	1.33993e-33	0.423134	0.635	0.455	3.034e-29	1	FAM177A1
SLC2A3	3.08773e-33	0.413307	0.554	0.366	6.99154e-29	1	SLC2A3
RHOH	1.58758e-32	0.376212	0.604	0.409	3.59475e-28	1	RHOH
LMNA	2.28244e-32	0.504727	0.505	0.316	5.16813e-28	1	LMNA
MX2	2.82952e-32	0.353541	0.197	0.076	6.40688e-28	1	MX2
EZR	2.88102e-32	0.342684	0.726	0.528	6.5235e-28	1	EZR
PPP1CB	1.30558e-30	0.397078	0.614	0.426	2.95622e-26	1	PPP1CB
S1PR1	1.79975e-29	0.255568	0.138	0.045	4.07517e-25	1	S1PR1
IFITM1	1.89649e-29	0.400023	0.496	0.31	4.29422e-25	1	IFITM1
JUNB	9.19528e-29	0.385279	0.881	0.787	2.08209e-24	1	JUNB
CD55	2.48011e-27	0.379803	0.462	0.29	5.61571e-23	1	CD55
SOD2	2.69748e-26	0.423513	0.389	0.237	6.1079e-22	1	SOD2
S1PR4	7.29553e-26	0.345134	0.312	0.17	1.65193e-21	1	S1PR4
KDSR	1.54811e-25	0.301185	0.196	0.086	3.50539e-21	1	KDSR
RPSAP58	1.66451e-24	0.282016	0.782	0.648	3.76895e-20	1	RPSAP58
GIMAP5	6.06225e-24	0.3741	0.284	0.154	1.37267e-19	1	GIMAP5
PGAP1	1.12813e-23	0.256418	0.169	0.069	2.55442e-19	1	PGAP1
JMJD1C	6.91562e-23	0.37182	0.426	0.282	1.5659e-18	1	JMJD1C
ICOS	8.86437e-23	0.348356	0.326	0.187	2.00716e-18	1	ICOS
FOXP1	1.16811e-22	0.339755	0.404	0.254	2.64494e-18	1	FOXP1
SH3YL1	2.62167e-22	0.265138	0.165	0.07	5.93624e-18	1	SH3YL1
PNRC1	3.03982e-22	0.255347	0.847	0.723	6.88305e-18	1	PNRC1
AQP3	5.90786e-22	0.328575	0.198	0.094	1.33772e-17	1	AQP3
DDX21	1.08212e-21	0.379136	0.51	0.364	2.45025e-17	1	DDX21
RSL1D1	3.2514e-20	0.292538	0.488	0.332	7.36215e-16	1	RSL1D1
PASK	3.82897e-20	0.348562	0.185	0.089	8.66994e-16	1	PASK
ZNF267	6.88669e-20	0.288519	0.225	0.118	1.55935e-15	1	ZNF267
STAT3	7.64926e-20	0.269977	0.485	0.328	1.73202e-15	1	STAT3
TSHZ2	8.55531e-20	0.283719	0.179	0.084	1.93718e-15	1	TSHZ2
LDHA	5.98294e-19	0.260327	0.699	0.548	1.35472e-14	1	LDHA
GIMAP7	9.05578e-19	0.356268	0.422	0.285	2.0505e-14	1	GIMAP7
EEF1G	9.99755e-19	0.310687	0.297	0.18	2.26375e-14	1	EEF1G
GSPT1	1.75333e-18	0.288499	0.474	0.328	3.97006e-14	1	GSPT1
RNASET2	3.00589e-18	0.293018	0.428	0.292	6.80624e-14	1	RNASET2
ANKRD12	3.12236e-18	0.320148	0.597	0.47	7.06997e-14	1	ANKRD12
SATB1	3.5647e-18	0.290128	0.281	0.163	8.07154e-14	1	SATB1
RNF125	5.89315e-18	0.253423	0.31	0.181	1.33439e-13	1	RNF125
HNRNPA0	8.78322e-18	0.26326	0.578	0.429	1.98879e-13	1	HNRNPA0
2020-09-06	1.66258e-17	0.304525	0.425	0.299	3.76458e-13	1	2020-09-06
CHD2	3.8459e-17	0.287868	0.458	0.32	8.70826e-13	1	CHD2
CCR6	7.79823e-17	0.31506	0.216	0.119	1.76575e-12	1	CCR6
MSL3	1.42419e-16	0.273382	0.204	0.111	3.22478e-12	1	MSL3
EIF2S3	1.57876e-16	0.277902	0.318	0.203	3.57479e-12	1	EIF2S3
NFKB2	2.03679e-16	0.277132	0.23	0.131	4.61191e-12	1	NFKB2
VIM	2.1356e-16	0.262753	0.796	0.674	4.83563e-12	1	VIM
EIF2A	3.90103e-16	0.263046	0.294	0.182	8.83311e-12	1	EIF2A
RP11-138A9.2	3.94036e-16	0.28598	0.46	0.322	8.92215e-12	1	RP11-138A9.2
CSRNP1	8.72538e-16	0.257785	0.375	0.246	1.97569e-11	1	CSRNP1
RP11-138A9.1	1.14192e-15	0.295812	0.524	0.395	2.58564e-11	1	RP11-138A9.1
SBDS	2.04047e-15	0.269601	0.365	0.245	4.62024e-11	1	SBDS
NDUFV2	3.68961e-14	0.260347	0.462	0.338	8.35438e-10	1	NDUFV2
WDR74	1.63648e-13	0.257233	0.249	0.152	3.70548e-09	1	WDR74
SFPQ	4.13278e-13	0.26225	0.599	0.496	9.35786e-09	1	SFPQ
ALG13	1.05945e-12	0.318387	0.271	0.179	2.39892e-08	1	ALG13
SOCS1	2.53227e-12	0.257676	0.37	0.259	5.73382e-08	1	SOCS1
CRIP1	2.81751e-12	0.255275	0.694	0.575	6.37968e-08	1	CRIP1
RNF149	9.01174e-12	0.250038	0.342	0.241	2.04053e-07	1	RNF149
IFI44L	3.0777e-11	0.304516	0.156	0.088	6.96884e-07	1	IFI44L
BIRC2	6.30499e-11	0.258257	0.238	0.156	1.42764e-06	1	BIRC2
ISG15	6.69871e-09	0.281106	0.572	0.493	0.000151679	1	ISG15
RPS15A	3.94486e-217	0.54515	0.999	0.999	8.93235e-213	2	RPS15A
RPS121	8.61924e-176	0.533916	0.997	0.998	1.95165e-171	2	RPS12
CXCR4	1.71522e-174	0.848034	0.991	0.846	3.88378e-170	2	CXCR4
RPS27A	4.5024e-167	0.51435	0.999	0.998	1.01948e-162	2	RPS27A
RPL91	1.15923e-161	0.58047	0.996	0.993	2.62484e-157	2	RPL9
RPL101	2.49544e-157	0.437304	0.999	0.999	5.65043e-153	2	RPL10
RPL321	2.06255e-142	0.459137	1	0.999	4.67022e-138	2	RPL32
RPL39	2.52965e-135	0.420078	1	0.999	5.72789e-131	2	RPL39
RPL28	9.54866e-126	0.356509	0.999	1	2.1621e-121	2	RPL28
RPL12	1.19574e-124	0.456607	0.997	0.993	2.70752e-120	2	RPL12
ZFP36L2	1.61028e-122	0.789723	0.937	0.757	3.64616e-118	2	ZFP36L2
RGCC	5.01787e-118	0.92302	0.86	0.576	1.1362e-113	2	RGCC
ZFP361	3.1436e-117	0.769048	0.937	0.706	7.11804e-113	2	ZFP36
RPL37	4.86192e-116	0.437495	0.997	0.995	1.10089e-111	2	RPL37
RPL341	1.42139e-113	0.440982	1	0.999	3.21846e-109	2	RPL34
CNOT6L	7.42401e-111	0.873144	0.656	0.336	1.68102e-106	2	CNOT6L
RPL131	8.75652e-93	0.310205	1	0.999	1.98274e-88	2	RPL13
GZMK	1.39091e-91	0.958234	0.505	0.194	3.14943e-87	2	GZMK
SRGN	1.05586e-87	0.473861	0.987	0.942	2.39079e-83	2	SRGN
TPT11	1.13197e-87	0.367923	0.999	0.999	2.56313e-83	2	TPT1
RPS131	1.37129e-86	0.417003	0.997	0.991	3.10502e-82	2	RPS13
RPLP21	1.15359e-81	0.296994	0.999	1	2.61207e-77	2	RPLP2
LEPROTL11	4.03256e-81	0.668298	0.766	0.54	9.13092e-77	2	LEPROTL1
RPL14	7.54031e-75	0.342829	0.996	0.987	1.70735e-70	2	RPL14
RPS81	9.21464e-74	0.377549	0.996	0.996	2.08647e-69	2	RPS8
YPEL51	2.58532e-73	0.578547	0.827	0.598	5.85393e-69	2	YPEL5
CREM1	3.76562e-68	0.530742	0.902	0.69	8.52649e-64	2	CREM
MCL1	1.98517e-67	0.596633	0.799	0.63	4.49503e-63	2	MCL1
EZR1	2.98753e-67	0.620007	0.744	0.532	6.76467e-63	2	EZR
IL7R1	9.39865e-67	0.737389	0.76	0.538	2.12814e-62	2	IL7R
RPL301	2.03743e-66	0.307868	0.997	0.996	4.61336e-62	2	RPL30
TMEM661	6.94848e-64	0.499453	0.898	0.793	1.57334e-59	2	TMEM66
RPS7	1.63859e-61	0.306451	0.989	0.984	3.71026e-57	2	RPS7
RPL18A1	5.60055e-60	0.282667	0.999	0.998	1.26813e-55	2	RPL18A
CD551	1.34976e-53	0.691602	0.507	0.29	3.05626e-49	2	CD55
JUND	1.16697e-52	0.565904	0.725	0.55	2.64237e-48	2	JUND
RPS61	1.85656e-50	0.275068	0.997	0.998	4.20382e-46	2	RPS6
FTH11	2.92412e-50	0.586781	0.966	0.976	6.62109e-46	2	FTH1
TSC22D3	1.22027e-49	0.433859	0.863	0.688	2.76307e-45	2	TSC22D3
RPS20	4.20294e-49	0.263389	0.995	0.993	9.51671e-45	2	RPS20
FAM177A11	1.98336e-48	0.564717	0.651	0.458	4.49091e-44	2	FAM177A1
TNFAIP3	1.26852e-46	0.584972	0.745	0.574	2.8723e-42	2	TNFAIP3
ATP1B3	4.86545e-46	0.596282	0.589	0.406	1.10168e-41	2	ATP1B3
RPL171	9.69133e-44	0.39258	0.906	0.843	2.19441e-39	2	RPL17
EEF1D	2.39542e-43	0.294621	0.961	0.951	5.42396e-39	2	EEF1D
RPS3A1	3.43521e-42	0.259227	0.997	0.996	7.77835e-38	2	RPS3A
EIF11	2.51302e-40	0.271121	0.997	0.983	5.69023e-36	2	EIF1
ANXA11	2.6068e-40	0.484931	0.721	0.52	5.90258e-36	2	ANXA1
ELL2	1.46858e-38	0.525008	0.272	0.116	3.3253e-34	2	ELL2
MT-CO31	8.2941e-36	0.309844	1	0.999	1.87803e-31	2	MT-CO3
NR4A3	1.00722e-35	0.599254	0.275	0.123	2.28066e-31	2	NR4A3
PABPC11	1.47871e-34	0.336894	0.905	0.837	3.34824e-30	2	PABPC1
PPP2R5C	3.25348e-34	0.498484	0.635	0.505	7.36685e-30	2	PPP2R5C
LITAF	4.04103e-34	0.532435	0.522	0.358	9.15011e-30	2	LITAF
ZC3HAV1	1.46394e-32	0.540704	0.486	0.333	3.31479e-28	2	ZC3HAV1
KLF31	2.01131e-29	0.487238	0.267	0.128	4.55422e-25	2	KLF3
SELK	6.09737e-29	0.413123	0.717	0.619	1.38063e-24	2	SELK
RNF1251	2.76434e-28	0.46178	0.329	0.183	6.25929e-24	2	RNF125
FOSL2	4.61365e-28	0.497334	0.372	0.224	1.04467e-23	2	FOSL2
RPL22	5.44054e-28	0.280163	0.945	0.942	1.2319e-23	2	RPL22
PDE4B	9.67787e-27	0.476042	0.428	0.281	2.19136e-22	2	PDE4B
AIM1	4.56434e-26	0.451933	0.268	0.14	1.0335e-21	2	AIM1
YBX3	6.54312e-26	0.465975	0.187	0.077	1.48156e-21	2	YBX3
NEAT1	2.4969e-25	0.369374	0.787	0.707	5.65373e-21	2	NEAT1
PPP1CB1	6.72674e-25	0.437596	0.556	0.439	1.52314e-20	2	PPP1CB
EEF1B21	1.39853e-24	0.309658	0.862	0.819	3.16669e-20	2	EEF1B2
MT-ND21	1.50236e-24	0.25552	1	0.997	3.40178e-20	2	MT-ND2
STK4	2.46337e-24	0.363545	0.646	0.542	5.57781e-20	2	STK4
PNRC11	1.70193e-23	0.304309	0.8	0.733	3.85367e-19	2	PNRC1
KDM6B	3.31889e-23	0.533475	0.354	0.225	7.51496e-19	2	KDM6B
DUSP2	2.09251e-22	0.381779	0.652	0.537	4.73806e-18	2	DUSP2
SKIL	2.51746e-22	0.496847	0.352	0.227	5.70029e-18	2	SKIL
MYADM	7.03527e-22	0.47075	0.412	0.284	1.593e-17	2	MYADM
NR4A2	8.03595e-22	0.334142	0.609	0.472	1.81958e-17	2	NR4A2
TUBB4B	1.16237e-21	0.385275	0.517	0.394	2.63195e-17	2	TUBB4B
CHMP1B	2.30548e-20	0.457209	0.458	0.334	5.22029e-16	2	CHMP1B
TUBA4A	5.27144e-20	0.442009	0.491	0.38	1.19361e-15	2	TUBA4A
CD441	5.31748e-19	0.30947	0.613	0.52	1.20404e-14	2	CD44
HINT1	1.32343e-18	0.286232	0.774	0.745	2.99664e-14	2	HINT1
CALM2	2.35181e-18	0.259613	0.824	0.77	5.3252e-14	2	CALM2
SC5D1	4.30973e-18	0.444387	0.278	0.168	9.75852e-14	2	SC5D
TMEM2	1.00746e-17	0.463954	0.294	0.189	2.28119e-13	2	TMEM2
NBEAL1	1.85587e-17	0.392598	0.446	0.36	4.20225e-13	2	NBEAL1
ZNF331	2.94175e-17	0.26873	0.572	0.442	6.661e-13	2	ZNF331
ZFAS1	3.55977e-17	0.313816	0.615	0.55	8.06039e-13	2	ZFAS1
DCTN6	1.51093e-16	0.431065	0.318	0.214	3.42119e-12	2	DCTN6
SMAP2	3.62885e-16	0.430459	0.357	0.262	8.2168e-12	2	SMAP2
SYTL3	4.2848e-16	0.401173	0.37	0.267	9.70208e-12	2	SYTL3
SMAD7	7.05659e-16	0.3232	0.134	0.06	1.59782e-11	2	SMAD7
NAP1L1	1.48073e-15	0.256393	0.741	0.705	3.35283e-11	2	NAP1L1
CCR71	1.55158e-15	0.332347	0.325	0.208	3.51325e-11	2	CCR7
LYAR	1.89806e-15	0.398645	0.342	0.24	4.29777e-11	2	LYAR
GABARAPL1	2.34393e-15	0.394596	0.317	0.217	5.30737e-11	2	GABARAPL1
SRSF2	2.55509e-15	0.25613	0.683	0.607	5.78549e-11	2	SRSF2
KLF21	4.60312e-15	0.322066	0.27	0.164	1.04228e-10	2	KLF2
BCL11B	5.40391e-15	0.393312	0.315	0.221	1.22361e-10	2	BCL11B
SATB11	1.08147e-14	0.38406	0.267	0.169	2.44876e-10	2	SATB1
B4GALT1	2.26298e-14	0.48171	0.298	0.202	5.12407e-10	2	B4GALT1
SLC2A31	2.92882e-14	0.303831	0.486	0.38	6.63173e-10	2	SLC2A3
DDX3X	3.02121e-14	0.365954	0.428	0.344	6.84092e-10	2	DDX3X
PLAC81	4.36123e-14	0.319983	0.275	0.174	9.87514e-10	2	PLAC8
MIDN	8.75842e-14	0.380307	0.278	0.19	1.98317e-09	2	MIDN
NFKB1	1.35156e-13	0.428953	0.221	0.137	3.06035e-09	2	NFKB1
GPR1831	2.03968e-13	0.281952	0.507	0.391	4.61844e-09	2	GPR183
NFE2L2	2.72215e-13	0.340301	0.427	0.339	6.16376e-09	2	NFE2L2
ARL4A	2.76589e-13	0.386493	0.353	0.263	6.2628e-09	2	ARL4A
IDS	7.07657e-13	0.32559	0.417	0.335	1.60235e-08	2	IDS
RNF19A	8.67329e-13	0.35866	0.383	0.291	1.96389e-08	2	RNF19A
FYN	1.22146e-12	0.312529	0.485	0.413	2.76576e-08	2	FYN
HECA	1.30127e-12	0.351392	0.227	0.145	2.94646e-08	2	HECA
SLC25A3	1.35719e-12	0.264949	0.574	0.514	3.07309e-08	2	SLC25A3
ARL4C	1.46015e-12	0.325717	0.393	0.308	3.30623e-08	2	ARL4C
SLC38A2	2.08025e-12	0.367368	0.323	0.243	4.71031e-08	2	SLC38A2
MT-ND6	2.32045e-12	0.364933	0.24	0.161	5.25419e-08	2	MT-ND6
PIK3R1	5.18505e-11	0.318953	0.396	0.312	1.17405e-06	2	PIK3R1
SMCHD1	6.30408e-11	0.352734	0.404	0.341	1.42743e-06	2	SMCHD1
PGAP11	1.2402e-10	0.313683	0.141	0.076	2.80819e-06	2	PGAP1
PTGER4	1.38452e-10	0.275603	0.357	0.272	3.13497e-06	2	PTGER4
SEMA4D	4.27849e-10	0.292686	0.189	0.119	9.68779e-06	2	SEMA4D
ETS1	5.74386e-10	0.329514	0.374	0.31	1.30058e-05	2	ETS1
TOB1	7.02178e-10	0.428361	0.33	0.262	1.58994e-05	2	TOB1
AKNA	1.00155e-09	0.348197	0.303	0.234	2.26782e-05	2	AKNA
MARCKSL1	1.32874e-09	0.291333	0.281	0.206	3.00868e-05	2	MARCKSL1
UBE2S	1.47651e-09	0.335017	0.314	0.246	3.34327e-05	2	UBE2S
AMD1	1.87205e-09	0.294356	0.419	0.364	4.23889e-05	2	AMD1
RP1-313I6.12	2.87484e-09	0.282961	0.166	0.102	6.50951e-05	2	RP1-313I6.12
FOSB1	7.11062e-09	0.3074	0.454	0.384	0.000161006	2	FOSB
RALGAPA1	9.75997e-09	0.281793	0.25	0.18	0.000220995	2	RALGAPA1
GSPT11	1.17949e-08	0.314541	0.395	0.343	0.000267071	2	GSPT1
TGFB1	1.48649e-08	0.295654	0.27	0.206	0.000336586	2	TGFB1
FOXP11	1.62118e-08	0.301981	0.333	0.267	0.000367083	2	FOXP1
SF11	1.75572e-08	0.274183	0.412	0.366	0.000397548	2	SF1
CMC1	2.23223e-08	0.555471	0.234	0.172	0.000505444	2	CMC1
TOMM20	2.96602e-08	0.276727	0.372	0.324	0.000671595	2	TOMM20
TRAT11	3.70347e-08	0.261346	0.311	0.241	0.000838576	2	TRAT1
ATXN7	4.70878e-08	0.266248	0.205	0.143	0.00106621	2	ATXN7
RBMS1	1.39048e-07	0.254164	0.195	0.136	0.00314846	2	RBMS1
SLC16A3	1.60911e-07	0.260537	0.132	0.08	0.00364351	2	SLC16A3
ODC1	2.88389e-07	0.324881	0.291	0.239	0.00652999	2	ODC1
C1orf56	4.7747e-07	0.3761	0.244	0.187	0.0108114	2	C1orf56
PARP81	5.75775e-07	0.278575	0.219	0.162	0.0130373	2	PARP8
ALG131	6.62819e-07	0.309563	0.242	0.185	0.0150082	2	ALG13
PASK1	9.89417e-07	0.256045	0.148	0.096	0.0224034	2	PASK
SLC7A5	1.45499e-06	0.314331	0.205	0.153	0.0329454	2	SLC7A5
SESN3	1.8395e-06	0.297479	0.148	0.098	0.0416518	2	SESN3
RNF139	2.9663e-06	0.255849	0.29	0.242	0.0671659	2	RNF139
HERPUD2	4.70937e-06	0.263092	0.22	0.17	0.106634	2	HERPUD2
PIP4K2A	5.92882e-06	0.281459	0.285	0.243	0.134246	2	PIP4K2A
PRKAR2A	5.93604e-06	0.255559	0.16	0.113	0.13441	2	PRKAR2A
JOSD1	3.72205e-05	0.250059	0.207	0.162	0.842784	2	JOSD1
CDC42SE1	0.000200013	0.283331	0.301	0.27	1	2	CDC42SE1
CST7	0.000442045	0.301941	0.431	0.423	1	2	CST7
CLDND1	0.000717576	0.261011	0.252	0.225	1	2	CLDND1
NDFIP1	0.00654959	0.278295	0.293	0.285	1	2	NDFIP1
S100A7	0	1.67937	0.502	0.011	0	3	S100A7
HSPA1B1	4.6228e-238	1.24632	0.971	0.395	1.04674e-233	3	HSPA1B
HSPA61	2.7876e-226	1.49516	0.739	0.192	6.31197e-222	3	HSPA6
HSPB11	4.57345e-218	1.2856	0.938	0.472	1.03557e-213	3	HSPB1
HSPA1A1	4.03845e-202	1.15027	0.971	0.557	9.14427e-198	3	HSPA1A
DNAJB11	1.54759e-198	1.20897	0.975	0.691	3.50421e-194	3	DNAJB1
ZFAND2A1	7.25075e-175	1.21361	0.7	0.223	1.64179e-170	3	ZFAND2A
BAG31	4.36483e-172	1.07312	0.636	0.176	9.8833e-168	3	BAG3
S100A9	1.00426e-147	0.800019	0.287	0.037	2.27394e-143	3	S100A9
IL17A	1.9215e-132	1.38615	0.19	0.015	4.35085e-128	3	IL17A
CACYBP1	5.22805e-129	0.97675	0.854	0.499	1.18379e-124	3	CACYBP
HSP90AA11	1.74174e-126	0.889607	0.991	0.949	3.94383e-122	3	HSP90AA1
DNAJB41	6.71157e-118	0.872013	0.582	0.189	1.5197e-113	3	DNAJB4
CCL201	8.20822e-115	1.43561	0.442	0.121	1.85859e-110	3	CCL20
MT-ATP61	3.71104e-94	0.514339	1	0.995	8.40291e-90	3	MT-ATP6
DNAJA41	3.67844e-84	0.566599	0.493	0.166	8.32909e-80	3	DNAJA4
HSPH11	1.00538e-83	0.795161	0.817	0.528	2.27648e-79	3	HSPH1
SERPINA1	2.37403e-83	0.347478	0.118	0.009	5.37551e-79	3	SERPINA1
MRPL18	4.43701e-83	0.886091	0.601	0.277	1.00467e-78	3	MRPL18
HSPD11	1.03008e-78	0.772196	0.869	0.602	2.3324e-74	3	HSPD1
C15orf48	6.04931e-75	0.575243	0.249	0.055	1.36975e-70	3	C15orf48
SERPINH11	8.77639e-75	0.622811	0.345	0.098	1.98724e-70	3	SERPINH1
SPINK1	3.12628e-74	0.542929	0.284	0.07	7.07883e-70	3	SPINK1
HSPE11	2.48861e-71	0.745204	0.887	0.719	5.63496e-67	3	HSPE1
LCN2	2.18428e-70	0.475417	0.214	0.043	4.94586e-66	3	LCN2
MT-CO21	1.75718e-67	0.324999	1	1	3.97877e-63	3	MT-CO2
LGALS4	6.98867e-67	0.430847	0.18	0.032	1.58244e-62	3	LGALS4
FKBP41	5.57944e-66	0.674984	0.437	0.171	1.26335e-61	3	FKBP4
2020-06-01	2.34861e-64	0.764483	0.854	0.619	5.31795e-60	3	JUN
DUSP11	2.62543e-64	0.712431	0.863	0.631	5.94475e-60	3	DUSP1
NR4A11	4.14385e-64	0.658597	0.504	0.21	9.38291e-60	3	NR4A1
S100A6	2.47873e-62	0.612909	0.92	0.772	5.61258e-58	3	S100A6
RHOB1	1.87664e-60	0.686224	0.462	0.193	4.24927e-56	3	RHOB
MT-CYB1	5.19568e-57	0.317977	1	0.996	1.17646e-52	3	MT-CYB
TXNIP1	1.00137e-55	0.643583	0.725	0.436	2.2674e-51	3	TXNIP
HSP90AB1	2.14923e-52	0.567842	0.928	0.816	4.86649e-48	3	HSP90AB1
IL26	4.22521e-50	0.325081	0.102	0.013	9.56714e-46	3	IL26
UBB	1.00438e-49	0.565199	0.966	0.884	2.27421e-45	3	UBB
C19orf33	1.77774e-49	0.353473	0.161	0.034	4.02534e-45	3	C19orf33
KRT8	4.38415e-49	0.413478	0.239	0.07	9.92703e-45	3	KRT8
KRT19	2.85514e-47	0.314782	0.219	0.061	6.46489e-43	3	KRT19
RGS21	6.62614e-44	0.669883	0.739	0.53	1.50036e-39	3	RGS2
SOD1	5.77509e-43	0.550031	0.862	0.69	1.30765e-38	3	SOD1
PPP1R15A1	2.85915e-42	0.503475	0.683	0.435	6.47398e-38	3	PPP1R15A
ICA1	4.90227e-41	0.54441	0.219	0.07	1.11002e-36	3	ICA1
AHSA1	1.64078e-40	0.531968	0.439	0.22	3.71523e-36	3	AHSA1
DNAJA1	4.5015e-39	0.64403	0.813	0.675	1.01927e-34	3	DNAJA1
AC022182.3	1.94041e-38	0.407781	0.135	0.031	4.39367e-34	3	AC022182.3
MT-ND11	5.14104e-38	0.258799	1	0.98	1.16408e-33	3	MT-ND1
S100A11	5.59095e-38	0.485401	0.705	0.478	1.26596e-33	3	S100A11
GADD45G	2.76276e-36	0.609651	0.211	0.071	6.25573e-32	3	GADD45G
DEDD21	4.35997e-36	0.48955	0.404	0.197	9.87229e-32	3	DEDD2
ATF31	1.25691e-35	0.516064	0.321	0.137	2.84601e-31	3	ATF3
DOK21	5.51307e-35	0.582562	0.508	0.299	1.24833e-30	3	DOK2
PHLDA2	8.69098e-35	0.339609	0.169	0.049	1.9679e-30	3	PHLDA2
AC006129.4	1.56035e-34	0.343953	0.106	0.022	3.5331e-30	3	AC006129.4
RGS161	8.09978e-34	0.49633	0.252	0.097	1.83403e-29	3	RGS16
S100A4	7.41517e-33	0.31046	0.951	0.782	1.67902e-28	3	S100A4
MB21D1	3.88832e-32	0.372623	0.234	0.089	8.80433e-28	3	MB21D1
SLC40A1	5.86268e-32	0.287165	0.119	0.029	1.32749e-27	3	SLC40A1
HSPA8	2.66799e-30	0.497086	0.913	0.867	6.04113e-26	3	HSPA8
SMCO4	1.76529e-29	0.306907	0.172	0.057	3.99714e-25	3	SMCO4
TMEM173	7.72787e-29	0.384884	0.299	0.136	1.74982e-24	3	TMEM173
ANKRD371	9.38683e-29	0.560436	0.345	0.177	2.12546e-24	3	ANKRD37
TNFSF141	3.86949e-28	0.381283	0.25	0.105	8.76168e-24	3	TNFSF14
FTL1	4.4571e-28	0.398243	0.973	0.935	1.00922e-23	3	FTL
NFKBIE1	1.83918e-27	0.335074	0.186	0.067	4.16446e-23	3	NFKBIE
CHORDC1	2.30196e-26	0.402565	0.489	0.285	5.21232e-22	3	CHORDC1
TNFRSF18	6.32222e-26	0.409386	0.318	0.156	1.43154e-21	3	TNFRSF18
TIFA	8.59613e-26	0.498164	0.323	0.164	1.94642e-21	3	TIFA
DBP	1.53035e-24	0.253836	0.122	0.036	3.46517e-20	3	DBP
TNFAIP8	6.3342e-24	0.448906	0.433	0.261	1.43425e-19	3	TNFAIP8
SIRPG	9.75785e-24	0.391253	0.227	0.101	2.20947e-19	3	SIRPG
LGALS3	1.44669e-23	0.352747	0.37	0.199	3.27575e-19	3	LGALS3
CLK11	3.81281e-23	0.448701	0.683	0.513	8.63335e-19	3	CLK1
RPS4Y1	8.46477e-23	0.305662	0.775	0.55	1.91668e-18	3	RPS4Y1
NFKBIA1	9.27051e-23	0.469999	0.738	0.606	2.09912e-18	3	NFKBIA
IER51	4.88885e-22	0.291883	0.25	0.116	1.10698e-17	3	IER5
IL23A	1.66924e-21	0.354536	0.133	0.045	3.77967e-17	3	IL23A
TNF1	1.96132e-21	0.385171	0.184	0.075	4.44102e-17	3	TNF
FAM134B	4.21935e-21	0.316089	0.141	0.051	9.55387e-17	3	FAM134B
ANXA2	9.37631e-20	0.412564	0.446	0.283	2.12308e-15	3	ANXA2
UBC	1.10154e-19	0.357826	0.928	0.883	2.49422e-15	3	UBC
HSD17B7	1.9209e-19	0.272469	0.162	0.066	4.34949e-15	3	HSD17B7
DNPH1	2.30302e-19	0.315185	0.302	0.166	5.21472e-15	3	DNPH1
TNFSF13B	2.37256e-19	0.251843	0.149	0.057	5.37218e-15	3	TNFSF13B
ID21	3.33956e-19	0.385009	0.729	0.566	7.56177e-15	3	ID2
ANXA4	7.84857e-19	0.259118	0.137	0.052	1.77715e-14	3	ANXA4
CD40LG	1.16159e-18	0.261626	0.165	0.067	2.6302e-14	3	CD40LG
RBPJ	2.11892e-18	0.448109	0.432	0.28	4.79787e-14	3	RBPJ
TMIGD2	2.59366e-18	0.275663	0.174	0.074	5.87283e-14	3	TMIGD2
HSPA2	2.92357e-18	0.265271	0.141	0.055	6.61985e-14	3	HSPA2
GNA15	3.58546e-18	0.28429	0.159	0.067	8.11857e-14	3	GNA15
CTLA4	1.95694e-17	0.389473	0.225	0.114	4.4311e-13	3	CTLA4
MAF	2.91437e-17	0.282979	0.295	0.159	6.599e-13	3	MAF
MYC1	3.02828e-17	0.43324	0.193	0.091	6.85694e-13	3	MYC
TRA2B1	3.17128e-17	0.380513	0.649	0.507	7.18073e-13	3	TRA2B
HES1	3.5434e-17	0.459239	0.122	0.046	8.02332e-13	3	HES1
CORO1B	5.05121e-17	0.285314	0.346	0.2	1.14375e-12	3	CORO1B
ABHD31	1.24343e-16	0.27121	0.275	0.149	2.81551e-12	3	ABHD3
GADD45B1	3.64581e-16	0.382397	0.471	0.32	8.25521e-12	3	GADD45B
CSTB	4.54785e-16	0.34464	0.474	0.327	1.02977e-11	3	CSTB
ID31	8.88419e-16	0.431928	0.258	0.142	2.01165e-11	3	ID3
MZT2A	1.06971e-15	0.303404	0.508	0.355	2.42214e-11	3	MZT2A
SGK1	1.62144e-14	0.290235	0.166	0.078	3.67142e-10	3	SGK1
PMAIP1	1.44466e-13	0.420478	0.433	0.297	3.27114e-09	3	PMAIP1
GPX1	2.06851e-13	0.338279	0.482	0.347	4.68372e-09	3	GPX1
CTSH	9.75503e-13	0.305493	0.15	0.073	2.20883e-08	3	CTSH
YWHAH	1.30351e-12	0.26561	0.364	0.236	2.95153e-08	3	YWHAH
SOX4	3.07348e-12	0.42821	0.147	0.071	6.95928e-08	3	SOX4
CDC42EP3	3.41364e-12	0.331701	0.29	0.18	7.72949e-08	3	CDC42EP3
FKBP5	8.60741e-12	0.288772	0.358	0.233	1.94898e-07	3	FKBP5
TCP1	1.27543e-11	0.28893	0.434	0.306	2.88796e-07	3	TCP1
IER31	1.35692e-11	0.300515	0.187	0.1	3.07249e-07	3	IER3
C9orf16	1.59954e-11	0.302715	0.563	0.439	3.62185e-07	3	C9orf16
CCT4	2.74477e-11	0.26534	0.454	0.316	6.21498e-07	3	CCT4
GLRX	3.59468e-11	0.297738	0.271	0.168	8.13943e-07	3	GLRX
HIST1H2BK	4.84198e-11	0.30742	0.252	0.154	1.09637e-06	3	HIST1H2BK
AMICA1	1.34482e-10	0.26933	0.264	0.164	3.04509e-06	3	AMICA1
KLF22	8.01675e-10	0.257364	0.262	0.166	1.81523e-05	3	KLF2
NUDC	2.03925e-09	0.293485	0.386	0.276	4.61747e-05	3	NUDC
CD83	2.90359e-09	0.335021	0.255	0.164	6.5746e-05	3	CD83
TAGAP	8.79802e-09	0.276649	0.345	0.244	0.000199214	3	TAGAP
CITED2	1.54726e-08	0.377454	0.39	0.285	0.000350347	3	CITED2
GADD45A	1.55744e-08	0.278654	0.25	0.162	0.000352652	3	GADD45A
PLIN2	7.17839e-08	0.422778	0.387	0.299	0.0016254	3	PLIN2
CXCL13	2.70381e-06	0.527016	0.15	0.095	0.0612223	3	CXCL13
CD691	5.33908e-06	0.267122	0.614	0.538	0.120893	3	CD69
PPP1R2	6.7508e-06	0.275476	0.548	0.481	0.152858	3	PPP1R2
UCP2	2.66479e-05	0.264764	0.399	0.326	0.603388	3	UCP2
KCNQ1OT11	0.000112527	0.285874	0.166	0.116	1	3	KCNQ1OT1
RGS1	0.00349085	0.38073	0.688	0.658	1	3	RGS1
CCL5	1.09983e-160	1.11703	0.938	0.556	2.49034e-156	4	CCL5
GAST	1.95728e-154	0.957938	0.37	0.062	4.43187e-150	4	GAST
GZMA	1.16412e-144	1.04937	0.805	0.377	2.63592e-140	4	GZMA
TMSB4X	1.01143e-138	0.435366	1	1	2.29018e-134	4	TMSB4X
HLA-B	2.51812e-129	0.772502	0.998	0.979	5.70178e-125	4	HLA-B
AC092580.4	1.16543e-125	1.02867	0.655	0.248	2.63889e-121	4	AC092580.4
XIST	1.07013e-123	0.905095	0.381	0.082	2.4231e-119	4	XIST
CD52	1.90335e-122	0.813376	0.957	0.816	4.30976e-118	4	CD52
CD3D	2.04969e-121	0.758405	0.975	0.766	4.64112e-117	4	CD3D
HLA-C	8.56671e-117	0.570169	0.997	0.943	1.93976e-112	4	HLA-C
CCL3L3	6.55526e-114	0.70255	0.263	0.04	1.48431e-109	4	CCL3L3
CTSW	7.8049e-108	0.95669	0.578	0.216	1.76726e-103	4	CTSW
GZMB	1.41655e-107	1.16489	0.625	0.244	3.20749e-103	4	GZMB
S100A41	1.35382e-104	0.705756	0.968	0.782	3.06546e-100	4	S100A4
CD8A	2.75995e-100	0.896246	0.598	0.235	6.24937e-96	4	CD8A
SH3BGRL3	8.26966e-97	0.635608	0.959	0.828	1.8725e-92	4	SH3BGRL3
ACTB	5.2966e-96	0.563806	0.998	0.981	1.19931e-91	4	ACTB
VCAM1	3.35362e-95	0.675694	0.184	0.022	7.5936e-91	4	VCAM1
NKG7	2.74539e-94	0.870829	0.807	0.422	6.21638e-90	4	NKG7
CCL41	2.26071e-93	1.10921	0.706	0.336	5.11893e-89	4	CCL4
ALOX5AP	2.59839e-92	0.877145	0.777	0.444	5.88353e-88	4	ALOX5AP
HCST	1.45724e-90	0.694671	0.866	0.588	3.29963e-86	4	HCST
ZNF683	2.85109e-89	0.741395	0.228	0.038	6.45573e-85	4	ZNF683
PFN1	1.08088e-87	0.498126	0.995	0.9	2.44744e-83	4	PFN1
IL32	5.94488e-85	0.516721	0.991	0.858	1.3461e-80	4	IL32
GZMH	5.63625e-84	0.837997	0.522	0.194	1.27622e-79	4	GZMH
CFL1	6.51645e-82	0.468265	0.981	0.873	1.47552e-77	4	CFL1
PTPRC	1.82956e-81	0.631667	0.922	0.736	4.14267e-77	4	PTPRC
RP11-291B21.2	7.46795e-80	0.756834	0.239	0.047	1.69097e-75	4	RP11-291B21.2
AC002331.1	1.17746e-77	0.732925	0.253	0.054	2.66612e-73	4	AC002331.1
PTPRCAP	3.85985e-73	0.596567	0.922	0.756	8.73986e-69	4	PTPRCAP
CD8B	2.53734e-69	0.730484	0.483	0.19	5.74529e-65	4	CD8B
CXCR6	1.01222e-67	0.751856	0.345	0.109	2.29198e-63	4	CXCR6
EVL	9.79469e-67	0.670584	0.717	0.447	2.21781e-62	4	EVL
CD63	3.20867e-65	0.66123	0.611	0.318	7.26538e-61	4	CD63
GNLY	3.77173e-64	1.2952	0.388	0.135	8.54033e-60	4	GNLY
CORO1A	2.59233e-63	0.543667	0.851	0.64	5.8698e-59	4	CORO1A
MYL6	4.17702e-61	0.438339	0.957	0.831	9.45804e-57	4	MYL6
CLIC1	4.77042e-61	0.579266	0.797	0.541	1.08017e-56	4	CLIC1
LDLRAD4	6.75836e-61	0.737559	0.43	0.179	1.5303e-56	4	LDLRAD4
ID22	1.12851e-60	0.57237	0.812	0.558	2.55528e-56	4	ID2
CD7	3.64384e-58	0.591448	0.831	0.622	8.25074e-54	4	CD7
KLRD1	1.30854e-56	0.664701	0.384	0.143	2.96292e-52	4	KLRD1
PSME2	1.75445e-56	0.592388	0.671	0.405	3.97261e-52	4	PSME2
HLA-E	1.46547e-55	0.436602	0.943	0.815	3.31827e-51	4	HLA-E
CD3G	1.56318e-54	0.596029	0.718	0.458	3.53952e-50	4	CD3G
OSTF1	2.32764e-54	0.616372	0.524	0.27	5.27047e-50	4	OSTF1
SAMSN1	4.92602e-54	0.620722	0.741	0.494	1.1154e-49	4	SAMSN1
HLA-A	5.46294e-54	0.327049	0.995	0.971	1.23697e-49	4	HLA-A
LSP1	7.81935e-54	0.565966	0.695	0.436	1.77054e-49	4	LSP1
ITGA11	1.60522e-51	0.54572	0.28	0.088	3.63471e-47	4	ITGA1
ARPC2	2.49696e-51	0.429688	0.902	0.731	5.65386e-47	4	ARPC2
LAG3	5.40196e-49	0.569539	0.37	0.149	1.22317e-44	4	LAG3
CAPG	1.44868e-46	0.650993	0.383	0.169	3.28024e-42	4	CAPG
SLA2	1.82754e-46	0.551147	0.25	0.081	4.13811e-42	4	SLA2
CD96	8.40697e-46	0.586845	0.519	0.278	1.90359e-41	4	CD96
S100A61	9.04445e-46	0.355273	0.937	0.771	2.04794e-41	4	S100A6
PSMB9	1.36128e-45	0.539529	0.653	0.407	3.08235e-41	4	PSMB9
CD3E	1.83576e-45	0.449369	0.834	0.65	4.15671e-41	4	CD3E
CST71	3.1954e-45	0.484806	0.674	0.398	7.23534e-41	4	CST7
IL2RG	7.6605e-45	0.525788	0.699	0.479	1.73457e-40	4	IL2RG
APOBEC3G	2.5805e-44	0.595302	0.384	0.173	5.84303e-40	4	APOBEC3G
ARPC1B	1.55374e-43	0.493474	0.693	0.453	3.51813e-39	4	ARPC1B
ENTPD1	2.4581e-43	0.648719	0.207	0.061	5.56587e-39	4	ENTPD1
LCP1	6.49311e-43	0.539405	0.593	0.362	1.47024e-38	4	LCP1
GPR65	4.5263e-41	0.56507	0.491	0.263	1.02489e-36	4	GPR65
CLEC2B	9.84035e-41	0.54249	0.676	0.449	2.22815e-36	4	CLEC2B
2020-09-07	3.33733e-40	0.506647	0.684	0.476	7.55671e-36	4	2020-09-07
PRF1	8.21968e-40	0.549973	0.4	0.187	1.86118e-35	4	PRF1
ZEB2	1.23563e-39	0.573993	0.307	0.124	2.79783e-35	4	ZEB2
STK17B	1.37166e-39	0.536748	0.714	0.528	3.10586e-35	4	STK17B
LCK	2.10686e-39	0.502175	0.606	0.376	4.77056e-35	4	LCK
LYZ	2.21685e-39	0.267124	0.326	0.133	5.01961e-35	4	LYZ
IFITM2	2.65911e-38	0.510592	0.734	0.539	6.02102e-34	4	IFITM2
GYG1	3.47666e-38	0.494791	0.324	0.139	7.87221e-34	4	GYG1
HLA-DPB1	8.75847e-38	0.551657	0.619	0.391	1.98318e-33	4	HLA-DPB1
RUNX3	8.92083e-38	0.54222	0.552	0.333	2.01994e-33	4	RUNX3
RARRES3	1.64207e-37	0.519298	0.712	0.528	3.71814e-33	4	RARRES3
HLA-DRB1	4.73231e-37	0.594637	0.56	0.339	1.07154e-32	4	HLA-DRB1
MYL12A	1.05174e-36	0.404558	0.881	0.779	2.38146e-32	4	MYL12A
CKLF	1.22353e-36	0.565355	0.597	0.415	2.77044e-32	4	CKLF
HLA-DPA1	1.54529e-36	0.554903	0.533	0.319	3.49901e-32	4	HLA-DPA1
REL	4.691e-36	0.557423	0.715	0.517	1.06218e-31	4	REL
RAC2	8.77916e-36	0.454983	0.712	0.52	1.98787e-31	4	RAC2
PSME1	2.52761e-35	0.423856	0.783	0.621	5.72326e-31	4	PSME1
KMT2E	2.95521e-35	0.466229	0.658	0.461	6.69147e-31	4	KMT2E
C12orf75	3.61248e-34	0.55608	0.426	0.232	8.17974e-30	4	C12orf75
SH2D2A	4.37047e-34	0.493876	0.388	0.197	9.89606e-30	4	SH2D2A
SYTL2	5.3524e-34	0.420474	0.199	0.065	1.21194e-29	4	SYTL2
TNIP3	6.98144e-34	0.413322	0.184	0.057	1.58081e-29	4	TNIP3
CYBA	1.31897e-33	0.327665	0.908	0.808	2.98654e-29	4	CYBA
GAPDH	2.07823e-33	0.288793	0.957	0.886	4.70573e-29	4	GAPDH
PSMB10	2.61419e-32	0.480317	0.326	0.159	5.9193e-28	4	PSMB10
ARHGDIB	1.68498e-31	0.308015	0.911	0.807	3.81529e-27	4	ARHGDIB
CLEC2D	2.82522e-31	0.520772	0.375	0.197	6.39715e-27	4	CLEC2D
RGS11	2.83074e-31	0.436595	0.839	0.643	6.40964e-27	4	RGS1
PPIB	3.15176e-31	0.42209	0.595	0.396	7.13654e-27	4	PPIB
ARPC3	6.58841e-31	0.401823	0.761	0.605	1.49181e-26	4	ARPC3
HOPX1	9.01498e-31	0.573757	0.405	0.215	2.04126e-26	4	HOPX
CD2	1.0559e-30	0.379227	0.831	0.687	2.39088e-26	4	CD2
PDIA3	4.18287e-30	0.498631	0.528	0.347	9.47128e-26	4	PDIA3
RORA	1.08323e-29	0.483175	0.581	0.392	2.45275e-25	4	RORA
XCL2	1.92086e-29	0.56742	0.266	0.111	4.34941e-25	4	XCL2
MYO1F	4.08636e-29	0.421184	0.263	0.113	9.25276e-25	4	MYO1F
RABAC1	1.76869e-28	0.446988	0.484	0.303	4.00483e-24	4	RABAC1
CD99	2.08149e-28	0.395022	0.631	0.436	4.71312e-24	4	CD99
AMICA11	2.58395e-28	0.460818	0.324	0.159	5.85085e-24	4	AMICA1
ACAP1	4.7455e-28	0.427798	0.536	0.354	1.07452e-23	4	ACAP1
PTPN22	6.6716e-28	0.476197	0.375	0.204	1.51065e-23	4	PTPN22
VPS37B	7.13708e-28	0.50696	0.441	0.26	1.61605e-23	4	VPS37B
PHLDA1	1.3429e-27	0.492922	0.468	0.276	3.04073e-23	4	PHLDA1
BHLHE40	1.40334e-27	0.452295	0.309	0.15	3.17759e-23	4	BHLHE40
DRAP1	1.68247e-27	0.437349	0.551	0.374	3.80963e-23	4	DRAP1
GOLIM4	1.68935e-27	0.299692	0.119	0.032	3.8252e-23	4	GOLIM4
RGL4	3.04813e-27	0.437081	0.237	0.101	6.90188e-23	4	RGL4
MYL12B	4.33051e-27	0.338613	0.834	0.707	9.80557e-23	4	MYL12B
PDE4D	5.4549e-27	0.482735	0.359	0.193	1.23515e-22	4	PDE4D
SRSF7	1.02826e-26	0.33992	0.763	0.616	2.32829e-22	4	SRSF7
GTF3C1	1.54869e-26	0.324061	0.131	0.038	3.5067e-22	4	GTF3C1
TAX1BP1	2.1496e-26	0.432451	0.509	0.329	4.86734e-22	4	TAX1BP1
HPGD	9.75424e-26	0.466038	0.215	0.089	2.20865e-21	4	HPGD
ACTG1	9.87265e-26	0.337509	0.916	0.82	2.23546e-21	4	ACTG1
ITGB7	1.45377e-25	0.392713	0.241	0.107	3.29178e-21	4	ITGB7
CHN1	3.0198e-25	0.430049	0.176	0.064	6.83774e-21	4	CHN1
APOBEC3C	3.38275e-25	0.475302	0.342	0.186	7.65956e-21	4	APOBEC3C
TMA7	3.3867e-24	0.307742	0.886	0.808	7.66851e-20	4	TMA7
TPM3	4.79789e-24	0.390099	0.646	0.487	1.08639e-19	4	TPM3
HAVCR2	5.53541e-24	0.461718	0.157	0.056	1.25338e-19	4	HAVCR2
IDH2	1.06241e-23	0.402931	0.356	0.2	2.40562e-19	4	IDH2
PPP1CA	2.08627e-23	0.356996	0.538	0.35	4.72393e-19	4	PPP1CA
LGALS31	2.13973e-23	0.44803	0.358	0.202	4.84499e-19	4	LGALS3
PIK3R11	2.43228e-23	0.513349	0.473	0.306	5.50742e-19	4	PIK3R1
ITM2C	3.24137e-23	0.367585	0.256	0.119	7.33943e-19	4	ITM2C
AC016831.71	3.42724e-23	0.458374	0.4	0.241	7.7603e-19	4	AC016831.7
PRRC2C	3.67463e-23	0.39626	0.611	0.458	8.32047e-19	4	PRRC2C
FNBP1	7.3315e-23	0.399744	0.538	0.375	1.66007e-18	4	FNBP1
ASXL2	1.32843e-22	0.365892	0.187	0.075	3.00796e-18	4	ASXL2
OASL	1.34922e-22	0.406963	0.21	0.091	3.05504e-18	4	OASL
IFITM11	3.05461e-22	0.400047	0.489	0.319	6.91656e-18	4	IFITM1
UBL5	8.35083e-22	0.315207	0.742	0.612	1.89088e-17	4	UBL5
SPRY11	1.00091e-21	0.368313	0.209	0.09	2.26635e-17	4	SPRY1
UBXN4	1.04433e-21	0.395995	0.441	0.291	2.36468e-17	4	UBXN4
GZMM	2.555e-21	0.395946	0.454	0.288	5.78528e-17	4	GZMM
CD74	3.1205e-21	0.306679	0.78	0.632	7.06575e-17	4	CD74
NCOR1	3.15762e-21	0.405928	0.44	0.287	7.1498e-17	4	NCOR1
CRTAM	4.08442e-21	0.662024	0.187	0.078	9.24835e-17	4	CRTAM
ABCB1	4.49781e-21	0.300557	0.122	0.039	1.01844e-16	4	ABCB1
CD97	4.79111e-21	0.383468	0.342	0.196	1.08485e-16	4	CD97
SYTL31	5.44674e-21	0.420838	0.422	0.264	1.2333e-16	4	SYTL3
ADAM19	6.32025e-21	0.432529	0.182	0.077	1.4311e-16	4	ADAM19
TRAPPC1	8.97496e-21	0.352969	0.489	0.331	2.0322e-16	4	TRAPPC1
IFI27L2	1.47211e-20	0.406475	0.402	0.249	3.33329e-16	4	IFI27L2
CD692	1.87812e-20	0.486771	0.696	0.531	4.25262e-16	4	CD69
RAB8B	1.88e-20	0.396825	0.271	0.142	4.25688e-16	4	RAB8B
IRF4	2.25583e-20	0.400626	0.18	0.076	5.10787e-16	4	IRF4
TSEN54	2.62342e-20	0.344262	0.196	0.087	5.9402e-16	4	TSEN54
COTL1	4.52058e-20	0.29538	0.693	0.537	1.0236e-15	4	COTL1
CAPZB	5.55278e-20	0.355886	0.57	0.416	1.25732e-15	4	CAPZB
EML4	6.92664e-20	0.378148	0.5	0.349	1.5684e-15	4	EML4
G3BP2	8.47808e-20	0.385059	0.503	0.355	1.91969e-15	4	G3BP2
ENSA	9.33318e-20	0.367284	0.427	0.281	2.11331e-15	4	ENSA
CTSC	1.01796e-19	0.380659	0.44	0.287	2.30496e-15	4	CTSC
PTMS	1.18591e-19	0.374925	0.22	0.104	2.68526e-15	4	PTMS
FAM46C	1.38072e-19	0.37344	0.392	0.24	3.12636e-15	4	FAM46C
MYO1G	1.50402e-19	0.359603	0.253	0.13	3.40555e-15	4	MYO1G
TNFAIP31	2.6766e-19	0.31874	0.731	0.578	6.06062e-15	4	TNFAIP3
DAPK2	2.68914e-19	0.276217	0.109	0.035	6.08903e-15	4	DAPK2
RNF213	2.96263e-19	0.363864	0.524	0.371	6.70829e-15	4	RNF213
RBPJ1	3.62084e-19	0.422154	0.427	0.282	8.19867e-15	4	RBPJ
SAMD9L	5.78388e-19	0.379748	0.228	0.112	1.30964e-14	4	SAMD9L
CHST12	7.97992e-19	0.412643	0.245	0.126	1.80689e-14	4	CHST12
SIT1	7.98499e-19	0.381081	0.269	0.146	1.80804e-14	4	SIT1
BLOC1S1	1.1159e-18	0.384955	0.457	0.318	2.52674e-14	4	BLOC1S1
ARGLU1	2.65782e-18	0.37678	0.506	0.374	6.01811e-14	4	ARGLU1
FOSL21	4.63468e-18	0.376625	0.372	0.227	1.04943e-13	4	FOSL2
TBCB	5.55894e-18	0.373295	0.339	0.21	1.25871e-13	4	TBCB
UQCR11.1	6.05421e-18	0.274231	0.737	0.617	1.37085e-13	4	UQCR11.1
MGAT4A	8.49101e-18	0.396626	0.351	0.219	1.92262e-13	4	MGAT4A
NBL1	9.9735e-18	0.307779	0.147	0.059	2.2583e-13	4	NBL1
GRAP2	1.84936e-17	0.318451	0.201	0.096	4.18752e-13	4	GRAP2
FMNL1	2.83481e-17	0.36005	0.364	0.229	6.41887e-13	4	FMNL1
FKBP11	4.46526e-17	0.327453	0.37	0.231	1.01107e-12	4	FKBP11
C9orf142	5.00026e-17	0.328212	0.446	0.303	1.13221e-12	4	C9orf142
THEMIS	6.70068e-17	0.321669	0.201	0.096	1.51723e-12	4	THEMIS
PPP1R18	7.65657e-17	0.355735	0.372	0.24	1.73368e-12	4	PPP1R18
ANKRD28	8.09661e-17	0.359261	0.252	0.135	1.83332e-12	4	ANKRD28
ANXA5	8.60642e-17	0.38939	0.351	0.223	1.94875e-12	4	ANXA5
SON	1.04307e-16	0.306137	0.687	0.567	2.36181e-12	4	SON
CAP1	1.05347e-16	0.335082	0.502	0.362	2.38538e-12	4	CAP1
GNG2	1.32379e-16	0.353247	0.384	0.251	2.99747e-12	4	GNG2
RSRC2	1.74003e-16	0.353854	0.503	0.375	3.93995e-12	4	RSRC2
LY6E	1.80899e-16	0.371633	0.547	0.412	4.0961e-12	4	LY6E
LAT	2.68188e-16	0.317422	0.416	0.28	6.07259e-12	4	LAT
ARHGAP30	2.84966e-16	0.37301	0.255	0.143	6.45248e-12	4	ARHGAP30
AKAP13	3.75653e-16	0.338013	0.517	0.391	8.5059e-12	4	AKAP13
HSP90B1	4.02901e-16	0.334756	0.491	0.354	9.1229e-12	4	HSP90B1
ARID4B	4.06692e-16	0.319964	0.559	0.427	9.20873e-12	4	ARID4B
FKBP1A	6.26892e-16	0.349709	0.516	0.388	1.41947e-11	4	FKBP1A
HLA-DQB1	7.08483e-16	0.383456	0.304	0.182	1.60422e-11	4	HLA-DQB1
GUK1	1.33311e-15	0.345212	0.595	0.494	3.01856e-11	4	GUK1
SDF2L1	1.36022e-15	0.36837	0.299	0.182	3.07994e-11	4	SDF2L1
CDC42	1.63263e-15	0.266781	0.69	0.569	3.69676e-11	4	CDC42
PREX1	2.32082e-15	0.295777	0.174	0.082	5.25504e-11	4	PREX1
GALNT2	3.20688e-15	0.259057	0.116	0.045	7.26133e-11	4	GALNT2
EMP3	4.4425e-15	0.329929	0.555	0.423	1.00592e-10	4	EMP3
TNFRSF1B	4.72711e-15	0.29353	0.354	0.225	1.07036e-10	4	TNFRSF1B
LINC-PINT	5.36757e-15	0.36564	0.288	0.172	1.21538e-10	4	LINC-PINT
MAP4	6.17951e-15	0.279832	0.176	0.084	1.39923e-10	4	MAP4
HCLS1	6.26735e-15	0.354955	0.367	0.249	1.41912e-10	4	HCLS1
ARPC4	6.80894e-15	0.312	0.437	0.31	1.54175e-10	4	ARPC4
COX6A1	7.13765e-15	0.278112	0.641	0.523	1.61618e-10	4	COX6A1
CALR	7.67593e-15	0.342606	0.562	0.44	1.73806e-10	4	CALR
CD38	7.76038e-15	0.313894	0.15	0.068	1.75718e-10	4	CD38
ITGA4	8.50768e-15	0.333041	0.305	0.189	1.92639e-10	4	ITGA4
2020-09-01	1.17924e-14	0.351268	0.427	0.311	2.67016e-10	4	2020-09-01
TPM4	1.21841e-14	0.303667	0.377	0.247	2.75885e-10	4	TPM4
PSMB8	1.62259e-14	0.361469	0.446	0.328	3.67402e-10	4	PSMB8
ACTR3	1.69639e-14	0.283775	0.516	0.381	3.84113e-10	4	ACTR3
TERF2IP	1.92609e-14	0.316971	0.514	0.389	4.36125e-10	4	TERF2IP
GPRIN3	2.10415e-14	0.303016	0.222	0.12	4.76442e-10	4	GPRIN3
IL2RB	2.21938e-14	0.311492	0.269	0.157	5.02534e-10	4	IL2RB
DDX39B	2.51521e-14	0.271924	0.15	0.069	5.69518e-10	4	DDX39B
SPN	2.66715e-14	0.317406	0.271	0.161	6.03923e-10	4	SPN
GLIPR2	3.18796e-14	0.298214	0.223	0.122	7.21849e-10	4	GLIPR2
PNISR	3.20415e-14	0.306255	0.511	0.392	7.25516e-10	4	PNISR
TBC1D10C	3.63475e-14	0.355606	0.328	0.216	8.23016e-10	4	TBC1D10C
AKAP5	4.08813e-14	0.265443	0.106	0.041	9.25676e-10	4	AKAP5
WHSC1L1	4.75495e-14	0.350083	0.43	0.317	1.07666e-09	4	WHSC1L1
HNRNPA3	4.81949e-14	0.297426	0.557	0.431	1.09128e-09	4	HNRNPA3
ISG151	7.96949e-14	0.333563	0.627	0.491	1.80453e-09	4	ISG15
COX8A	8.64585e-14	0.250268	0.641	0.509	1.95768e-09	4	COX8A
ROCK1	8.85458e-14	0.303131	0.399	0.276	2.00494e-09	4	ROCK1
BIN2	1.02798e-13	0.331605	0.288	0.18	2.32766e-09	4	BIN2
SPCS2	1.21835e-13	0.286665	0.498	0.375	2.75871e-09	4	SPCS2
YWHAQ	1.58724e-13	0.315134	0.532	0.413	3.59398e-09	4	YWHAQ
SH3BP1	1.74286e-13	0.264929	0.152	0.072	3.94636e-09	4	SH3BP1
PRDM1	1.88559e-13	0.306035	0.285	0.172	4.26954e-09	4	PRDM1
TBCD	1.98967e-13	0.285928	0.128	0.056	4.50522e-09	4	TBCD
DDX24	2.09287e-13	0.280296	0.685	0.602	4.73887e-09	4	DDX24
HLA-DQA1	2.11074e-13	0.379648	0.222	0.124	4.77935e-09	4	HLA-DQA1
ANXA6	2.32795e-13	0.294587	0.328	0.213	5.27117e-09	4	ANXA6
ANXA111	2.97797e-13	0.322258	0.353	0.244	6.74303e-09	4	ANXA11
NDUFB2	3.42314e-13	0.30234	0.522	0.407	7.75101e-09	4	NDUFB2
RP11-138A9.21	3.84043e-13	0.333119	0.457	0.329	8.69588e-09	4	RP11-138A9.2
AHI1	4.19256e-13	0.362426	0.236	0.137	9.49321e-09	4	AHI1
CHD1	4.83095e-13	0.343121	0.424	0.308	1.09387e-08	4	CHD1
PGK1	5.41861e-13	0.281983	0.57	0.461	1.22694e-08	4	PGK1
PARK7	5.94893e-13	0.293721	0.544	0.428	1.34702e-08	4	PARK7
NDUFB8.1	7.40024e-13	0.282134	0.465	0.355	1.67564e-08	4	NDUFB8.1
ARPP19	8.05932e-13	0.297202	0.369	0.252	1.82487e-08	4	ARPP19
PA2G4	9.21856e-13	0.286198	0.391	0.276	2.08736e-08	4	PA2G4
PRELID1	9.4066e-13	0.299861	0.38	0.264	2.12994e-08	4	PRELID1
DHX36	1.10892e-12	0.299968	0.457	0.339	2.51093e-08	4	DHX36
LINC00152	1.22492e-12	0.29864	0.473	0.352	2.77358e-08	4	LINC00152
SQLE	1.35328e-12	0.276172	0.12	0.053	3.06422e-08	4	SQLE
ABHD17A	1.39493e-12	0.269418	0.21	0.117	3.15855e-08	4	ABHD17A
XCL1	1.46062e-12	0.29586	0.125	0.054	3.30729e-08	4	XCL1
KRTCAP2	1.4956e-12	0.286536	0.413	0.298	3.3865e-08	4	KRTCAP2
UBE2L3	1.5751e-12	0.29386	0.419	0.304	3.5665e-08	4	UBE2L3
CTSD	1.81559e-12	0.28967	0.367	0.255	4.11103e-08	4	CTSD
ELF1	1.86212e-12	0.274314	0.684	0.592	4.21641e-08	4	ELF1
SYNRG	1.93738e-12	0.298655	0.234	0.137	4.38681e-08	4	SYNRG
ACP5	2.1031e-12	0.338241	0.165	0.085	4.76206e-08	4	ACP5
SP140	2.57037e-12	0.290508	0.225	0.131	5.82008e-08	4	SP140
NAA50	2.57423e-12	0.263971	0.334	0.221	5.82882e-08	4	NAA50
PIN1	3.21367e-12	0.3047	0.269	0.171	7.27671e-08	4	PIN1
RBL2	3.62302e-12	0.293899	0.259	0.157	8.20362e-08	4	RBL2
CMTM3	3.63635e-12	0.308384	0.225	0.133	8.2338e-08	4	CMTM3
CEBPZ	3.80795e-12	0.287873	0.318	0.209	8.62234e-08	4	CEBPZ
SKAP1	4.11166e-12	0.302911	0.304	0.199	9.31003e-08	4	SKAP1
ABI3	4.61354e-12	0.330165	0.203	0.115	1.04464e-07	4	ABI3
HSPA5	6.03231e-12	0.296383	0.555	0.445	1.3659e-07	4	HSPA5
TCF25	6.29143e-12	0.30773	0.41	0.306	1.42457e-07	4	TCF25
FAM49B	7.14673e-12	0.275764	0.43	0.317	1.61823e-07	4	FAM49B
PDCL3	7.53126e-12	0.329969	0.342	0.233	1.7053e-07	4	PDCL3
PRKAR1A	8.15946e-12	0.307384	0.334	0.228	1.84755e-07	4	PRKAR1A
PTPN4	8.19967e-12	0.295449	0.195	0.108	1.85665e-07	4	PTPN4
BTN3A2	9.20221e-12	0.310379	0.274	0.174	2.08366e-07	4	BTN3A2
PSTPIP1	9.25277e-12	0.287268	0.207	0.119	2.0951e-07	4	PSTPIP1
HP1BP3	9.35324e-12	0.310418	0.334	0.232	2.11785e-07	4	HP1BP3
ARL6IP5	9.84235e-12	0.266003	0.578	0.477	2.2286e-07	4	ARL6IP5
PRDX5	1.07378e-11	0.272559	0.437	0.33	2.43137e-07	4	PRDX5
FNBP4	1.0893e-11	0.2939	0.29	0.19	2.4665e-07	4	FNBP4
TMIGD21	1.18962e-11	0.305519	0.153	0.077	2.69366e-07	4	TMIGD2
TYMP	1.33957e-11	0.28177	0.381	0.267	3.03319e-07	4	TYMP
KLRB11	1.35303e-11	0.323849	0.584	0.48	3.06367e-07	4	KLRB1
HIF1A	1.51413e-11	0.308708	0.25	0.157	3.42845e-07	4	HIF1A
CCDC107	1.52188e-11	0.293432	0.29	0.188	3.44599e-07	4	CCDC107
[truncated: 4,279 more rows]

## Sheet: positive_markergenes_B
	p_val	avg_logFC	pct.1	pct.2	p_val_adj	cluster	gene
[truncated: 6,144 more rows]

[truncated: 3 more sheets: positive_markergenes_macrophage, positive_markergenes_mast, two-tailed t test]
