# Supplementary material for: Single-cell RNA sequencing reveals a pro-invasive cancer-associated fibroblast subgroup associated with poor clinical outcomes in patients with gastric cancer
Source: Theranostics. 2022 Jan 1;12(2):620–38. doi: 10.7150/thno.60540 (PMC8692898; doi:10.7150/thno.60540)
Supplement: Supplementary file 6 — Supplementary table 5. [file thnov12p0620s6.xlsx]

## Sheet: Sheet1
Supplementary Table 3. Cell Numbers of different cell subsets in 8 patients included in this study.
	1_cancer	2_cancer	3_cancer	4_cancer	5_cancer	6_cancer	7_cancer	8_cancer	1_normal	2_normal	3_normal	4_normal	5_normal	6_normal	7_normal	8_normal
Pit Cell	83	86	1	26	554	235	16	11	182	1	111	1429	937	82	97	0
Chief Cell	0	2	0	0	0	0	0	0	202	454	517	0	0	0	26	0
Parietal Cell	0	1	0	0	0	3	0	0	48	113	530	16	16	1	48	0
Endocrine Cell	0	127	0	0	30	29	15	0	56	14	72	67	58	8	30	0
Goblet Cell	6	369	2	3	200	249	0	14	0	7	1	106	653	11	1	15
Cancer Stem Cell1	741	0	0	0	13	0	0	0	0	0	0	0	0	0	0	1
Cancer Stem Cell2	0	1	445	0	0	0	0	0	0	0	0	0	0	0	0	0
Enterocytes	1	161	0	0	41	2	0	0	0	1	0	30	505	2	0	6
GMC	17	62	0	1	66	53	3	0	83	38	190	93	26	1	79	0
EMT Cell	2	41	2	7	0	1	257	15	0	0	0	0	3	1	22	14
Myofibroblast	5	3	19	18	3	3	117	58	23	3	0	0	17	0	31	266
Pericyte	7	22	47	14	8	9	192	33	2	1	10	0	4	0	65	5
CD34+Fibroblast	11	7	169	11	25	10	8	216	28	1	1	62	138	56	23	2487
CD34-Fibroblast	1	11	7	37	59	16	467	0	21	10	24	10	118	3	632	0
blood endothelial	33	32	235	210	48	61	216	430	37	0	320	10	53	1	925	196
lymphatic enodthelial	0	0	2	0	3	1	2	25	9	1	0	5	6	0	15	97
EndMT Endothelial	0	0	56	0	0	1	0	1	0	0	0	0	0	0	0	1
CD8-C1-IL7R	0	2	0	0	0	1	30	1	1	0	2	3	1	0	1118	0
CD4-C1-TCF7	0	2	3	529	282	48	1	25	0	0	0	16	19	1	1	9
CD8-C2-CCR7	0	0	1	31	13	11	0	670	0	0	1	1	0	0	6	11
CD4-C2-IL17A	1	1	1	1	1	0	494	5	0	0	0	5	0	0	170	0
CD8-C3-PDCD1	2	0	0	14	364	21	1	3	0	0	1	150	75	0	1	0
CD8-C4-NKG7	0	3	3	61	47	19	9	51	1	0	8	26	28	0	74	139
CD4-C3-FOXP3	2	0	8	181	99	5	6	146	0	0	0	2	0	0	4	8
CD4-C4-CXCL13	0	0	1	188	77	4	0	117	0	0	0	4	1	0	1	0
CD8-C5-CXCR3	1	0	0	320	18	9	0	14	2	0	0	5	2	0	0	3
CD8-C6-MKI67	14	2	9	54	103	7	43	12	4	0	0	0	8	0	32	15
CD8-C7-CD82	5	2	0	6	106	25	3	2	0	0	4	46	67	1	7	0
CD8-C8-RUNX3	0	0	0	0	0	0	0	0	44	0	185	1	0	0	2	0
Plasma Cell	42	47	15	92	214	25	1415	65	753	0	268	19	93	0	1849	1
Mature B	6	0	1	1790	123	19	142	331	5	0	15	210	3	0	366	11
Breg	0	0	0	879	0	0	0	1	0	0	0	7	0	0	0	0
Germinal Center B	4	0	0	22	12	1	0	18	0	0	0	11	0	0	18	0
