# Supplementary material for: Single-cell RNA sequencing reveals a pro-invasive cancer-associated fibroblast subgroup associated with poor clinical outcomes in patients with gastric cancer
Source: Theranostics. 2022 Jan 1;12(2):620–38. doi: 10.7150/thno.60540 (PMC8692898; doi:10.7150/thno.60540)
Supplement: Supplementary file 7 — Supplementary table 6. [file thnov12p0620s7.xlsx]

## Sheet: Sheet1
Supplementary Table 6. Maker genes of each T cell subgroup
Cluster	Annotation	Marker genes
cluster 0	Effector memory T cells	KLR1/2 NR4A1 CD69 IL7R
cluster 1	Central Memory precursor T cells	CCR7 TCF7 CD44
cluster 2	Central Memory T cells	CCR7 CXCR4 CD44 GZMK IL7R
cluster 3	Th17 cells	IL17A CCL20
cluster 4	Exhausted T cells	GZMA NKG7 PTPRC GNLY HAVCR2 CD69 GATA3 IL2RB PDCD1
cluster 5	Effector T cells	FCGR3A KLRF1 NKG7 KLRD1 CFD CD160 CCL4 CCL5 IL2RB S100A10
cluster 6	Regulatory T cells	FOXP3 CTLA4 TIGIT
cluster 7	Exhausted T cells	TOX2 TIGIT CTLA4 CXCL13 TCF7
cluster 8	Effector memory T cells	CCL5 GZMK CXCR3 CD44 TCF7 PTPRC CXCR4
cluster 9	Proliferative T cells	MKI67 TCF19 BRCA1 IL2RA XCL2 GZMA ITGAE
cluster 10	Effector T cells	CD82 GZMA CCL5
cluster 11	Effector memory T cells	CD69 KLRB1 CCL5 CXCR4 IL7R RUNX3
